# Supplementary material for: Incomplete lytic cycle of a widespread Bacteroides bacteriophage leads to the formation of defective viral particles
Source: PLoS Biol. 2025 Mar 31;23(3):e3002787. doi: 10.1371/journal.pbio.3002787 (PMC12135933; doi:10.1371/journal.pbio.3002787)
Supplement: S1 Table — List of Bacteroides laboratory collection indicating whether they contain the hankyphage (HP+) (green) or not (HP−) (red) and whether they were conjugable (+) or not (−), as well as their resistance or sensitivity to erythromycin (ermR, ermS) or tetracycline (TetR, TetS). Also available at https://figshare.com/s/e704aa15d732cbf7d1a4. (XLSX) [file pbio.3002787.s016.xlsx]

## Sheet: Table S1.Bacteroides collection
Species	Strain	Accession number	Origin	HP	Conjugable	ErmR	TetR
B. theta	Jmh42	GCA_020313475.1	Perforated ulcer	+	+	ErmS	TetR
B. theta	Jmh43	GCA_020313445.1	Blood	+	+	ErmS	TetR
B. theta	Jmh44	GCA_020313395.1	Hepatic abcess	-	+	ErmS	TetR
B. theta	Jmh47	GCA_020313435.1	Blood	+	-	ErmS	TetS
B. theta	Jmh50	GCA_020313405.1	Anal abcess	-	+	ErmS	TetR
B. theta	Jmh51	GCA_020313375.1	Intestinal cyst	+	+	ErmS	TetR
B. theta	Jmh58	GCA_020313335.1	Blood	-	+	ErmS	TetR
B. theta	Jmh60	GCA_020313315.1	Liquid ascite	-	-	ErmR	TetS
B. theta	Jmh61	GCA_020313325.1	Blood	-	-	ErmS	TetR
B. theta	Jmh62	GCA_020313295.1	Hip implant	-		ErmR	TetR
B. theta	Jmh63	GCA_020313275.1	DPCA	+ (fragmented)	+	ErmS	TetR
B. theta	Jmh66	GCA_020313255.1	Peritoneal liquid	-	-	ErmS	TetS
B. theta	Jmh68	GCA_020313225.1	Blood	-	-	ErmS	TetS
B. theta	Jmh71	GCA_020313195.1	Maxilar pus	-		ErmR	TetR
B. theta	Jmh72	GCA_020313215.1	Blood	+	+	ErmS	TetR
B. theta	Jmh76	GCA_020313175.1	Blood	-	-	ErmS	TetS
B. theta	Jmh78	GCA_020313115.1	Fat tissue	-		ErmR	TetR
B. theta	Jmh79	GCA_020313145.1	Abdominal abcess	+		ErmR	TetR
B. theta	VPI5482	GCF_000011065.1	Healthy adult human faeces	-	+	ErmS	TetS
B. faecis	Jmh49	GCA_020662205.1	Blood	-		ErmR	TetR
B. faecis	Jmh53	GCA_020662225.1	Peritoneal liquid	-	-	ErmS	TetR
B. faecis	Jmh56	GCA_020682765.1	Blood	-	-	ErmS	TetS
B. dorei	HM29	GCF_000158335.2	Fecal microbiota	-		ErmR	TetR
B. dorei	HM717	GCF_000273035.1	Fecal microbiota	+		ErmS	TetR
B. dorei	HM718	GCA_000273075.1	Fecal microbiota	-		ErmS	TetR
B. dorei	HM719	GCF_000273055.1	Fecal microbiota	+	+	ErmS	TetR
