# Supplementary material for: Incomplete lytic cycle of a widespread Bacteroides bacteriophage leads to the formation of defective viral particles
Source: PLoS Biol. 2025 Mar 31;23(3):e3002787. doi: 10.1371/journal.pbio.3002787 (PMC12135933; doi:10.1371/journal.pbio.3002787)
Supplement: S2 Table — Also available at https://figshare.com/s/e704aa15d732cbf7d1a4. (XLSX) [file pbio.3002787.s017.xlsx]

## Sheet: Table S2. Primers
Number Sols's collection	Number	Name	Sequence	Use	Origin
SV276	1	RT-F	ATATCAGCGAGGCCACCTAC	Checking Hankyphage presence	This study
SV277	2	RT-R	AACCCTCGAACGTGGTCTC	Checking Hankyphage presence	This study
SV86	3	pLGB13-linF	gcttatcgataccgtcgac	All deletion constructs	[1]
SV87	4	pLGB13-linR	tgatatcgaattcctgcagc	All deletion constructs	[1]
SV44	5	jmh43dHP-5F	GCTGCAGGAATTCGATATCATCATCAACTCCGCTGCCC	Deletion Hankyphage in jmh43	This study
SV45	6	jmh43-dHP-5R	GGAAGATTTGTAAGGGGGGATCCGGATTTATTTGGTAGAAAAGCG	Deletion Hankyphage in jmh44	This study
SV46	7	jmh43-dHP-3F	TTCTACCAAATAAATCCGGATCCCCCCTTACAAATCTTCCG	Deletion Hankyphage in jmh45	This study
SV47	8	jmh43-dHP-3R	AGTCGACGGTATCGATAAGCTCCATAACCAGTGTTTTGCCTTC	Deletion Hankyphage in jmh46	This study
SV48	9	jmh43-dHP-ChF	TGAAGTCATGTGGAAGCATGAAG	Checking chromosomal Hankyphage deletion jmh43	This study
SV49	10	jmh43-dHP-ChR	ATCAATCCCATTTGGTCGAAAGTAG	Checking chromosomal Hankyphage deletion jmh43	This study
SV23	11	pLGB13-lin-noErm-F	TCTTTAAGAGAAACTCTTCGGGATGC	Insertion of ermG in at region 1 within hankyphage	This study
SV24	12	pLGB13-lin-noErm-R	GAAATAGAACAGGCACAAGTAAGGC	Insertion of ermG in at region 1 within hankyphage	This study
SV25	13	HP-region1-5F	ACTTGTGCCTGTTCTATTTCACGAGCAGGCGAGCTTC	Insertion of ermG in at region 1 within hankyphage	This study
SV26	14	HP-region1-5R	TCATACAAGCGGTCGGTTCGGAAGGTTCATTCCCCCGTG	Insertion of ermG in at region 1 within hankyphage	This study
SV27	15	ErmG-F	TCACGGGGGAATGAACCTTCCGAACCGACCGCTTGTATGAAT	Insertion of ermG in at region 1 within hankyphage	This study
SV28	16	ErmG-R	AGTCGGCCATGCAGTAAGGGGAGAAACATCTTTTGCATACCTTTTCC	Insertion of ermG in at region 1 within hankyphage	This study
SV29	17	HP-region1-3F	GTATGCAAAAGATGTTTCTCCCCTTACTGCATGGCCGACTC	Insertion of ermG in at region 1 within hankyphage	This study
SV30	18	HP-region1-3R	CGAAGAGTTTCTCTTAAAGATGCCGGTTATCGCTGGAC	Insertion of ermG in at region 1 within hankyphage	This study
SV36	19	HP-reg1insertion-chF	ACTGGGTGGAGAAAGAGGC	Checking chromosomal insertion of ermG at region1	This study
SV37	20	HP-reg1insertion-chR	AACTGGCTGATAAGACAACGG	Checking chromosomal insertion of ermG at region1	This study
SV126	21	Erm@repcV2-5F	ACTTGTGCCTGTTCTATTTCGAACTGGGTAATACAGAACCTAAATTG	Insertion of ermG in at region 2 within hankyphage	This study
SV127	22	Erm@repcV2-5R	GTATGCAAAAGATGTTTCTCCTTATTCATTTGGTTATTCATTTTTGTGCC	Insertion of ermG in at region 2 within hankyphage	This study
SV128	23	Erm@repcV2-3F	TCATACAAGCGGTCGGTTCGCAATCAAAACATTTCGTTTTTGTAATAGC	Insertion of ermG in at region 2 within hankyphage	This study
SV129	24	Erm@repcV2-3R	CGAAGAGTTTCTCTTAAAGACAAGTGGAGTAGGGGAGCG	Insertion of ermG in at region 2 within hankyphage	This study
SV130	25	Erm_ohrep2-F	TGAATAACCAAATGAATAAGGAGAAACATCTTTTGCATACCTTTTCC	Insertion of ermG in at region 2 within hankyphage	This study
SV131	26	Erm_ohrep2-R	AAAACGAAATGTTTTGATTGCGAACCGACCGCTTGTATGAAT	Insertion of ermG in at region 2 within hankyphage	This study
SV132	27	Erm_ins-chF	GATATTTCCCCGTTTTATTAGAACAAAATAG	Checking chromosomal insertion of ermG at region2	This study
SV133	28	Erm_ins-chR	GTGGAAAGGTTATTCACTTGCTTATTC	Checking chromosomal insertion of ermG at region2	This study
SV63	29	pMM704-scaffold-F	TGCGCGCAATTCAGGTCTCGGTTTTAGAGCTAGAAATAGCAAG	Construction pMM704_mcherry_BsaI	This study
SV64	30	pMM704-AmpR_noBsaI-R	TGCAATGATACCGCGAGATCCACGCTCACCGGCTCC	Construction pMM704_mcherry_BsaI	This study
SV65	31	pMM704-AmpR_noBsaI-F	ATCTGGAGCCGGTGAGCGTGGATCTCGCGGTATCATTGCAG	Construction pMM704_mcherry_BsaI	This study
SV66	32	pMM704-P1-R	GGATCCGCTGGTCTCAACTAACTGCAAAGATAAGAACTTTTAGCTTTATC	Construction pMM704_mcherry_BsaI	This study
SV67	33	HPrepC-Spacer1-F	TAGTTACTACTGGTGTAATTTTTT	Construction pMM704_RepC_spacer1	This study
SV68	34	HPrepC-Spacer1-R	AAACAAAAAATTACACCAGTAGTA	Construction pMM704_RepC_spacer1	This study
SV69	35	HPrepC-Spacer2-F	TATGGGAGCTGTTTCCGTTACTAC	Construction pMM704_RepC_spacer2	This study
SV70	36	HPrepC-Spacer2-R	AAACGTAGTAACGGAAACAGCTCC	Construction pMM704_RepC_spacer2	This study
SV82	37	pMM704_ChF	GAAAAGTTGAAGGGTAGTCCAGAAG	Checking pMM704 plasmids	This study
SV83	38	pMM704_ChR	TTCCACTTTTTCCCGCGTTTTC	Checking pMM704 plasmids	This study
SV217	39	nt-bsa-F	TAGTCTGGAATGAATTGGCCTATG	Construction pMM704_nontargettingcontrol	[2] and this study
SV214	40	nt_bsa-R	AAACCATAGGCCAATTCATTCCAG	Construction pMM704_nontargettingcontrol	[2] and this study
SV19	41	HP_HM719_del5F	gctgcaggaattcgatatcaGAAAGGCTTTCTTTGGATGCGG	Hankyphage deletion in HM719	This study
SV20	42	HP_HM719_del5R	AATCATAAAGGAATCATACTTACTGAATATGTGGGAACACTTCC	Hankyphage deletion in HM719	This study
SV21	43	HP_HM719_del3F	GTGTTCCCACATATTCAGTAAGTATGATTCCTTTATGATTCCAC	Hankyphage deletion in HM719	This study
SV22	44	HP_HM719_del3R	agtcgacggtatcgataagcAACCGAATGGTATAAAGGACTG	Hankyphage deletion in HM719	This study
SV31	45	HM719dHP-chF	AAGCGTTGTCCTACTTCCCC	deletion check for HP in HM719	This study
SV32	46	HM719dHP-chR	AACGATTATATAGCTCCGCTGAC	deletion check for HP in HM719	This study
SV50	47	jmh72J-dHP-5F	GCTGCAGGAATTCGATATCATCGGGTAATGACGGTCGCAG	Hankyphage deletion in jmh72	This study
SV51	48	jmh72JdHP-5R	ATAAACGGCATATCTTCATTCCGATCCGTTTGACTATCTTTG	Hankyphage deletion in jmh72	This study
SV52	49	jmh72J-dHP-3F	AAGATAGTCAAACGGATCGGAATGAAGATATGCCGTTTATCGTGC	Hankyphage deletion in jmh72	This study
SV53	50	jmh72J-dHP-3R	AGTCGACGGTATCGATAAGCCTTTCATTCTGTCCTTATTAACGGG	Hankyphage deletion in jmh72	This study
SV54	51	jmh72J-dHP-ChF	ATCGCAGTTACTGCAAAGTATGAG	check primer deletion HP in jmh72	This study
SV55	52	jmh72J-dHP-ChR	TCAATGTCTGAGCAGCAGTCG	check primer deletion HP in jmh72	This study
	ddPCRprimers and probes
SV152	53	HP_RT-F-ddPCR	GGAGCTGGTCGCGCAG	Hankyphage reverse transcriptase forward primer	This study
	54	HP_RT-R-ddPCR	ATCACCTGAATGCGGCGTAG	Hankyphage reverse transcriptase reverse primer	This study
SV154	55	SE-end-R-ddPCR	CGCATCGTTTTTGTTAAGCGGC	Lysogenic hankyphage forward primer	This study
SV155	56	SE-end-R-jmh43-ddPCR	CAGCCGTTCGCCGGGA	Lysogenic hankyphage reverse primer	This study
SV156	57	rplB-1-F-ddPCR	GCAGTACGTAAATTAAAGCCCAC	rplB forward	This study
SV157	58	rplb-2-R-ddPCR	CCATATACAAGAGACTTTTCTGGTAC	rplB reverse	This study
ddPCR probe	59	HP_cy3bhq2	TCGATGATCTCGCGTTCAC	ddPCR probe for Hankyphage amplification wth Cy3 and bhq2 quencher (HM719 and jmh43)	This study
ddPCR probe	60	SE-end_cy5bhq2	TAAATCCGGAAAAACCAGACG	ddPCR probe for SE-End (lysogen) amplification wth Cy5 and bhq2 quencher (HM719 and jmh43)	This study
ddPCR probe	61	rplB_FAMbhq1	CGGGGCAAAGACATAAAATTATTG	ddPCR probe for rplB (gDNA) amplification wth FAM and bhq1 quencher (HM719 and jmh43)	This study
SV274	62	dPCR_HPLE_F	TAGAGGTTCAGCTTCGTGCC	dPCR Hankyphage left-end primer	This study
SV275	63	dPCR_HPLE_R	AAGGCACACCAGCGTTATG	dPCR Hankyphage left-end primer	This study
dPCR probe	64	dPCR_HPLEV2_roxbhq2	TCGCCATACCAGAGGCTGTC	dPCR Hankyphage left-end probe	This study
SV276	65	dPCR_HPRE2_F	ATATCAGCGAGGCCACCTAC	dPCR Hankyphage right-end primer	This study
SV277	66	dPCR_HPRE2_R	AACCCTCGAACGTGGTCTC	dPCR Hankyphage right-end primer	This study
dPCR probe	67	dPCR_HPRE2_cy3bhq2	CCGTTCGACTCCCATGTTCC	dPCR Hankyphage right-end probe	This study
References:
1	Béchon N, Mihajlovic J, Lopes AA, Vendrell-Fernández S, Deschamps J, Briandet R, et al. Bacteroides thetaiotaomicron uses a widespread extracellular DNase to promote bile-dependent biofilm formation. Proc Natl Acad Sci U S A. 2022;119: e2111228119. doi:10.1073/PNAS.2111228119/SUPPL_FILE/PNAS.2111228119.SD01.XLSX
2	Mimee M, Tucker AC, Voigt CA, Lu TK. Programming a Human Commensal Bacterium, Bacteroides thetaiotaomicron, to Sense and Respond to Stimuli in the Murine Gut Microbiota. Cell Syst. 2015;1: 62–71. doi:10.1016/j.cels.2015.06.001
