# Supplementary material for: Incomplete lytic cycle of a widespread Bacteroides bacteriophage leads to the formation of defective viral particles
Source: PLoS Biol. 2025 Mar 31;23(3):e3002787. doi: 10.1371/journal.pbio.3002787 (PMC12135933; doi:10.1371/journal.pbio.3002787)
Supplement: S3 Table — Table indicating the hankyphages from the laboratory collection as well as their taxonomy (extracted using VIRIDIC), TR and VR sequences and their nucleotide identity to the p00 phage. Also available at https://figshare.com/s/e704aa15d732cbf7d1a4. (XLSX) [file pbio.3002787.s018.xlsx]

## Sheet: Table S3. Hankyphages
Strain source	Seq_ID	species cluster	genus cluster	TR	VR	identity to p00
jmh42	HP_BC_GCA_020313475.1	4	1	CCGTGTGGTCTATCGTGGCAACAACAACGCGAACCCGAATGGCGGTGTTTCGATGTCGAATGCGAACAACGATTCCTCGAATACGAACACGAACATCGGTTCTCGTCTGAACAACA	GCCGTGTGGTCTATCGTGGCCACCACTACGCGTACCCGAATGGCGGTGTTTCGATGTCGTATGCGAACTACGATTCCTCGTATACGTACACGAGCTTCGGTTCTCGTCTG	0.9997
jmh43	HP_BC_GCA_020313445.1	1	1	CCGTGTGGTCTATCGTGGCAACAACAACGCGAACCCGAATGGCGGTGTTTCGATGTCGAATGCGAACAACGATTCCTCGAATACGAACACGAACATCGGTTCTCGTCTGAACAACA	GCCGTGTGGTCTTTCGTGGCAGCTTCTACGCGTACCCGAATGGCGGTGTTTCGATGTCGTATGCGAGCGCCGGTTCCTCGTATACGAGCTCGTCCATCGGTTCTCGTCTG	0.9991
jmh47	HP_BC_JMH47	-	-	CCGTGTGGTCTATCGTGGCAACAACAACGCGAACCCGAATGGCGGTGTTTCGATGTCGAATGCGAACAACGATTCCTCGAATACGAACACGAACATCGGTTCTCGTCTGAACAACA	GCCGTGTGGTCTATCGTGGCAACAACAACGCGTACCCGTATGGCGGTGTTTCGATGTCGAATGCGAGCAACGATTCCTCGAATACGAACACGTACATCGGTTCTCGTCTG	-
jmh51	HP_BC_GCA_020313375.1	1	1	CCGTGTGGTCTATCGTGGCAACAACAACGCGAACCCGAATGGCGGTGTTTCGATGTCGAATGCGAACAACGATTCCTCGAATACGAACACGAACATCGGTTCTCGTCTGAACAACA	GCCGTGTGGTCTATCGTGGCAGCCACTACGCGAGCCCGTTTGGCGGTGTTTCGATGTCGAATGCGAGCTACGATTCCTCGAATACGAGCACGCACATCGGTTCTCGTCTG	0.999
jmh72	HP_BC_GCA_020313215.1	3	1	CCGTGTGGTCTATCGTGGCAACAACAACGCGAACCCGAATGGCGGTGTTTCGATGTCGAATGCGAACAACGATTCCTCGAATACGAACACGAACATCGGTTCTCGTCTGAACAACA	GCCGTGTGGTCTATCGTGGCAGCGGCTACGCGAGCCCGAATGGCGGTGTTTCGATGTCGTATGCGCACAGCGGTTCCTCGTATGCGAACACGAGCATCGGTTCTCGTCTG	0.9686
jmh79	HP_BC_GCA_020313145.1	2	1	CCGTGTGGTCTATCGTGGCAACAACAACGCGAACCCGAATGGCGGTGTTTCGATGTCGAATGCGAACAACGATTCCTCGAATACGAACACGAACATCGGTTCTCGTCTGAACAACA	GCCGTGTGGTCTATCGTGGCAGCAGCAGCGCGTACCCGGTTGGCGGTGTTTCGATGTCGAATGCGAACAACGATTCCTCGAATACGGGCACGTACATCGGTTCTCGTCTG	0.9991
