# Supplementary material for: Incomplete lytic cycle of a widespread Bacteroides bacteriophage leads to the formation of defective viral particles
Source: PLoS Biol. 2025 Mar 31;23(3):e3002787. doi: 10.1371/journal.pbio.3002787 (PMC12135933; doi:10.1371/journal.pbio.3002787)
Supplement: S4 Table — Also available at https://figshare.com/s/e704aa15d732cbf7d1a4. (XLSX) [file pbio.3002787.s019.xlsx]

## Sheet: Table S4. Mutant strains
Strain name	Genotype	Description	Origin	Inducible	AntibioticR
jmh43△hp	jmh43△hp	jmh43 Hankyphage deleted	This study	-	-
Jmh72△hp	Jmh72△hp	Jmh72 Hankyphage deleted	This study	IPTG	Ery 15ug/ml
HM719△hp	HM719△hp	B. dorei HM719 Hankyphage deleted	This study	IPTG	Ery 15ug/ml
jmh43::dcas9-repC	jmh43 NBUatt1::dcas9-repC	Hankyphage repC silencing upon IPTG induction at the NBU att1/2 site	This study	aTC	Ery 15ug/ml
jmh43::dcas9-nt	jmh43 NBUatt1::dcas9-nt	Non-targetting dcas9 control 1 (mutation in lac operon) at NBU att1/2 site	This study	aTC	Ery 15ug/ml
jmh43::dcas9-nt*	jmh43 NBUatt1::dcas9-nt	Non-targetting dcas9 control 2 NBU att1/2 site	This study	-	Ery 15ug/ml
jmh43HPerm	jmh43::HP-Erm	ermG insertion inside the jmh43 Hankyphage	This study	-	Ery 15ug/ml
jmh43::dcas9-repC -HP-erm	jmh43::HP-Erm ::NBUatt1::dcas9-repC-Cm	ermG insertion inside the jmh43 Hankyphage and insertion of IPTG-inducible dCas9 targeting repC at the NBU att1/2 site	This study
VPI5482	VPI5482△tdk	VPI5482 with tdk gene deletion	[1]
VPI5482_cps1	VPI5482△tdk_cps1	VPI5482△tdk expressing capsule 1 only	[1]
VPI5482_cps2	VPI5482△tdk_cps2	VPI5482△tdk expressing capsule 2 only	[1]
VPI5482_cps3	VPI5482△tdk_cps3	VPI5482△tdk expressing capsule 3 only	[1]
VPI5482_cps4	VPI5482△tdk_cps4	VPI5482△tdk expressing capsule 4 only	[1]
VPI5482_cps5	VPI5482△tdk_cps5	VPI5482△tdk expressing capsule 5 only	[1]
VPI5482_cps6	VPI5482△tdk_cps6	VPI5482△tdk expressing capsule 6 only	[1]
VPI5482_cps7	VPI5482△tdk_cps7	VPI5482△tdk expressing capsule 7 only	[1]
VPI5482_cps8	VPI5482△tdk_cps8	VPI5482△tdk expressing capsule 8 only	[1]
VPI5482_△cpsall	VPI5482△tdk_△cpsall	VPI5482△tdk allcapsules deleted	[1]
jmh43△bil	jmh43△bil	jmh43 with deletion of the putative bil system	This study	IPTG	Ery 15ug/ml
References
[1]	Porter NT, Canales P, Peterson DA, Martens EC. A Subset of Polysaccharide Capsules in the Human Symbiont Bacteroides thetaiotaomicron Promote Increased Competitive Fitness in the Mouse Gut. Cell Host Microbe. 2017;22: 494-506.e8. doi:10.1016/j.chom.2017.08.020
