# Supplementary material for: Incomplete lytic cycle of a widespread Bacteroides bacteriophage leads to the formation of defective viral particles
Source: PLoS Biol. 2025 Mar 31;23(3):e3002787. doi: 10.1371/journal.pbio.3002787 (PMC12135933; doi:10.1371/journal.pbio.3002787)
Supplement: S5 Table — Also available at https://figshare.com/s/e704aa15d732cbf7d1a4. (XLSX) [file pbio.3002787.s020.xlsx]

## Sheet: Table S5. Other prophages jmh43
seq_name	length	topology	coordinates	n_genes	genetic_code	virus_score	fdr	n_hallmarks	marker_enrichment	taxonomy
Hankyphage	42833	No terminal repeats	NA	46	11	0.9746	NA	12	69.1661	Viruses;Duplodnaviria;Heunggongvirae;Uroviricota;Caudoviricetes
Putative prophage 2	48678	Provirus	458888-507565	55	11	0.9745	NA	2	46.7619	Viruses;Duplodnaviria;Heunggongvirae;Uroviricota;Caudoviricetes
Putative prophage 3	39331	No terminal repeats	NA	35	11	0.9386	NA	6	20.3002	Viruses;Duplodnaviria;Heunggongvirae;Uroviricota;Caudoviricetes
Putative prophage 4	22416	Provirus	122739-145154	29	11	0.8418	NA	1	11.7703	Viruses;Duplodnaviria;Heunggongvirae;Uroviricota;Caudoviricetes
Putative prophage 5	9687	No terminal repeats	NA	9	11	0.7487	NA	0	3.1862	Viruses;Duplodnaviria;Heunggongvirae;Uroviricota;Caudoviricetes
