# Supplementary material for: Incomplete lytic cycle of a widespread Bacteroides bacteriophage leads to the formation of defective viral particles
Source: PLoS Biol. 2025 Mar 31;23(3):e3002787. doi: 10.1371/journal.pbio.3002787 (PMC12135933; doi:10.1371/journal.pbio.3002787)
Supplement: S6 Table — Table showing the hankyphage proteins present in PEG-precipitated jmh43::dcas9-repcHP capsids. The proteins are ordered by gene position in the hankyphage genome starting from the 5′ end. The four columns on the right indicate in which of the four different SDS-PAGE band fractions the proteins were detected at (ranging from >250 kDa–10 kDa). Presence detected with high confidence is indicated by ‘high’. Also available at https://figshare.com/s/e704aa15d732cbf7d1a4. (XLSX) [file pbio.3002787.s021.xlsx]

## Sheet: Table S6. Mass Spectrometry
				Molecular mass fraction (protein gel)
Accession	product	Coverage	# Peptides	>250 KDa	250-85 KDa	85-30 KDa	30-10 KDa
WP_004326989.1	DNA transposition protein	4	1	Not Found	High	High	High
WP_005932412.1	hypothetical_protein_8	8	1	Not Found	Not Found	Not Found	High
WP_004327415.1	hypothetical_protein_12	54	3	Not Found	Not Found	Not Found	High
WP_004327411.1	Gam	29	5	Not Found	High	High	High
WP_004327410.1	hypothetical_protein_20	24	2	Not Found	Not Found	High	High
WP_005846335.1	hypothetical_protein_12	17	1	Not Found	Not Found	Not Found	High
WP_004327407.1	Head morphogenesis MuF	9	3	Not Found	High	High	High
WP_004327406.1	Portal protein	48	20	High	High	High	High
WP_004327405.1	Head-tail adaptor protein	28	2	Not Found	High	High	High
WP_004327420.1	TerS	59	17	High	High	High	High
WP_005846345.1	Head maturation protease	6	1	Not Found	Not Found	High	High
WP_004327420.1	Major capsid protein	59	17	High	High	High	High
WP_004327421.1	Amidase	26	2	Not Found	Not Found	High	High
WP_004327423.1	hypothetical_protein_32	12	1	Not Found	Not Found	Not Found	High
WP_151939986.1	hypothetical_protein_13	10	1	Not Found	Not Found	High	Not Found
WP_004327424.1	Protein with Ig-domain	35	5	High	High	High	High
WP_004327431.1	Tape measure protein	22	26	High	High	High	High
WP_004326780.1	Tail protein	21	3	Not Found	High	High	High
WP_005932379.1	Tail fiber protein	6	5	Not Found	High	High	High
WP_225659534.1	Minor tail protein	10	15	High	High	High	High
WP_004326020.1	Thymidilate synthase	38	5	Not Found	High	High	High
