# Supplementary material for: Incomplete lytic cycle of a widespread Bacteroides bacteriophage leads to the formation of defective viral particles
Source: PLoS Biol. 2025 Mar 31;23(3):e3002787. doi: 10.1371/journal.pbio.3002787 (PMC12135933; doi:10.1371/journal.pbio.3002787)
Supplement: S7 Table — Table indicating the putative defense systems in the jmh43 strain detected using Defense-Finder. The table also indicates the number of putative genes present belonging to the system (gene count column) and the names of the genes (genes in the system column). Also available at https://figshare.com/s/e704aa15d732cbf7d1a4. (XLSX) [file pbio.3002787.s022.xlsx]

## Sheet: Table S7. Defence systems
Type	Subtype	Gene count	Genes in the system
PsyrTA	PsyrTA	2	PsyrTA__PsyrA,PsyrTA__PsyrT
Mokosh	Mokosh_TypeII	1	Mokosh_TypeII__MkoC
AbiE	AbiE	2	AbiEii__AbiEi_1,AbiEii__AbiEii
Rst_PARIS	PARIS_II	2	Rst_PARIS__DUF4435,PARIS_II__AAA_21
PD-Lambda-5	PD-Lambda-5	2	PD-Lambda-5__PD-Lambda-5_B,PD-Lambda-5__PD-Lambda-5_A
BREX	BREX_I	6	BREX__brxL,BREX__pglZA,BREX__pglX1,BREX__brxC,BREX__brxB_DUF1788,BREX__brxA_DUF1819
