# Supplementary material for: Incomplete lytic cycle of a widespread Bacteroides bacteriophage leads to the formation of defective viral particles
Source: PLoS Biol. 2025 Mar 31;23(3):e3002787. doi: 10.1371/journal.pbio.3002787 (PMC12135933; doi:10.1371/journal.pbio.3002787)
Supplement: S1 Data — (A) Supplementary dataset for Fig 1b—GR diversification in Bacteroides hankyphages. (B) Raw data for Fig 1c—DGR diversification in Bacteroides hankyphages. (C) Raw data for Fig 1d—ddPCR bacteroides strains. (D) Raw data for Fig 1e—ddPCR inductions. (XLSX) [file pbio.3002787.s023.xlsx]

## Sheet: S1_data
Data S1A) Raw data for Figure 1B - DGR diversification in Bacteroides hankyphages
VR.position	Strain	pi	coverage	TR.nucleotide	A_TR
1	jmh47	0	31	G	No
2	jmh47	0	31	C	No
3	jmh47	0	31	C	No
4	jmh47	0	31	G	No
5	jmh47	0	31	T	No
6	jmh47	0	31	G	No
7	jmh47	0	31	T	No
8	jmh47	0	31	G	No
9	jmh47	0	31	G	No
10	jmh47	0	31	T	No
11	jmh47	0	31	C	No
12	jmh47	0	31	T	No
13	jmh47	0.0624349635796044	31	A	Yes
14	jmh47	0	31	T	No
15	jmh47	0	31	C	No
16	jmh47	0	31	G	No
17	jmh47	0	31	T	No
18	jmh47	0	31	G	No
19	jmh47	0	31	G	No
20	jmh47	0	31	C	No
21	jmh47	0.622268470343392	31	A	Yes
22	jmh47	0.41207075962539	31	A	Yes
23	jmh47	0	31	C	No
24	jmh47	0.688865764828304	31	A	Yes
25	jmh47	0.312174817898023	31	A	Yes
26	jmh47	0	31	C	No
27	jmh47	0.616024973985432	31	A	Yes
28	jmh47	0.370447450572321	31	A	Yes
29	jmh47	0	31	C	No
30	jmh47	0	31	G	No
31	jmh47	0	31	C	No
32	jmh47	0	31	G	No
33	jmh47	0.478668054110302	31	A	Yes
34	jmh47	0.224765868886577	31	A	Yes
35	jmh47	0	31	C	No
36	jmh47	0	31	C	No
37	jmh47	0.0624349635796044	31	C	No
38	jmh47	0	31	G	No
39	jmh47	0.595213319458897	31	A	Yes
40	jmh47	0.522372528616025	31	A	Yes
41	jmh47	0.0624349635796044	31	T	No
42	jmh47	0	31	G	No
43	jmh47	0	31	G	No
44	jmh47	0	31	C	No
45	jmh47	0	31	G	No
46	jmh47	0	31	G	No
47	jmh47	0	31	T	No
48	jmh47	0	31	G	No
49	jmh47	0	31	T	No
50	jmh47	0	31	T	No
51	jmh47	0	31	T	No
52	jmh47	0	31	C	No
53	jmh47	0	31	G	No
54	jmh47	0.174817898022893	31	A	Yes
55	jmh47	0	31	T	No
56	jmh47	0	31	G	No
57	jmh47	0	31	T	No
58	jmh47	0	31	C	No
59	jmh47	0	31	G	No
60	jmh47	0.462018730489074	31	A	Yes
61	jmh47	0.1789802289282	31	A	Yes
62	jmh47	0	31	T	No
63	jmh47	0	31	G	No
64	jmh47	0	31	C	No
65	jmh47	0	31	G	No
66	jmh47	0.428720083246618	31	A	Yes
67	jmh47	0.561914672216441	31	A	Yes
68	jmh47	0.0624349635796044	31	C	No
69	jmh47	0.49531737773153	31	A	Yes
70	jmh47	0.1789802289282	31	A	Yes
71	jmh47	0	31	C	No
72	jmh47	0	31	G	No
73	jmh47	0.120707596253902	31	A	Yes
74	jmh47	0	31	T	No
75	jmh47	0	31	T	No
76	jmh47	0	31	C	No
77	jmh47	0	31	C	No
78	jmh47	0	31	T	No
79	jmh47	0.312174817898023	31	C	No
80	jmh47	0.0624349635796044	31	G	No
81	jmh47	0.466181061394381	31	A	Yes
82	jmh47	0.486992715920916	31	A	Yes
83	jmh47	0.0624349635796044	31	T	No
84	jmh47	0.283038501560874	31	A	Yes
85	jmh47	0	31	C	No
86	jmh47	0	31	G	No
87	jmh47	0.470343392299688	31	A	Yes
88	jmh47	0.441207075962539	31	A	Yes
89	jmh47	0	31	C	No
90	jmh47	0	31	A	Yes
91	jmh47	0	31	C	No
92	jmh47	0	31	G	No
93	jmh47	0.522372528616025	31	A	Yes
94	jmh47	0.499479708636837	31	A	Yes
95	jmh47	0.0624349635796044	31	C	No
96	jmh47	0.120707596253902	31	A	Yes
97	jmh47	0	31	T	No
98	jmh47	0	31	C	No
99	jmh47	0	31	G	No
100	jmh47	0	31	G	No
101	jmh47	0	31	T	No
102	jmh47	0	31	T	No
103	jmh47	0	31	C	No
104	jmh47	0	31	T	No
105	jmh47	0	31	C	No
106	jmh47	0	31	G	No
107	jmh47	0	31	T	No
108	jmh47	0	31	C	No
109	jmh47	0	31	T	No
110	jmh47	0	31	G	No
1	jmh42	0	124	G	No
2	jmh42	0	124	C	No
3	jmh42	0	124	C	No
4	jmh42	0	124	G	No
5	jmh42	0.0159989594172736	124	T	No
6	jmh42	0	124	G	No
7	jmh42	0.0159989594172736	124	T	No
8	jmh42	0	124	G	No
9	jmh42	0	124	G	No
10	jmh42	0	124	T	No
11	jmh42	0	124	C	No
12	jmh42	0	124	T	No
13	jmh42	0.0317377731529656	124	A	Yes
14	jmh42	0	124	T	No
15	jmh42	0.0624349635796044	124	C	No
16	jmh42	0	124	G	No
17	jmh42	0	124	T	No
18	jmh42	0.0159989594172736	124	G	No
19	jmh42	0	124	G	No
20	jmh42	0	124	C	No
21	jmh42	0.572710718002081	124	A	Yes
22	jmh42	0.235561914672216	124	A	Yes
23	jmh42	0	124	C	No
24	jmh42	0.555801248699272	124	A	Yes
25	jmh42	0.406347554630593	124	A	Yes
26	jmh42	0.0317377731529656	124	C	No
27	jmh42	0.317507804370447	124	A	Yes
28	jmh42	0.203563995837669	124	A	Yes
29	jmh42	0.0159989594172736	124	C	No
30	jmh42	0	124	G	No
31	jmh42	0.0159989594172736	124	C	No
32	jmh42	0.0629552549427679	124	G	No
33	jmh42	0.395291363163371	124	A	Yes
34	jmh42	0.0773933402705513	124	A	Yes
35	jmh42	0.0159989594172736	124	C	No
36	jmh42	0.0159989594172736	124	C	No
37	jmh42	0	124	C	No
38	jmh42	0.0159989594172736	124	G	No
39	jmh42	0.221253902185224	124	A	Yes
40	jmh42	0.151014568158169	124	A	Yes
41	jmh42	0	124	T	No
42	jmh42	0.0159989594172736	124	G	No
43	jmh42	0	124	G	No
44	jmh42	0	124	C	No
45	jmh42	0	124	G	No
46	jmh42	0.0159989594172736	124	G	No
47	jmh42	0.0159989594172736	124	T	No
48	jmh42	0	124	G	No
49	jmh42	0.0317377731529656	124	T	No
50	jmh42	0	124	T	No
51	jmh42	0.0159989594172736	124	T	No
52	jmh42	0.0317377731529656	124	C	No
53	jmh42	0	124	G	No
54	jmh42	0.120707596253902	124	A	Yes
55	jmh42	0	124	T	No
56	jmh42	0.0159989594172736	124	G	No
57	jmh42	0.0472164412070759	124	T	No
58	jmh42	0.0474765868886575	124	C	No
59	jmh42	0	124	G	No
60	jmh42	0.353668054110302	124	A	Yes
61	jmh42	0.165582726326743	124	A	Yes
62	jmh42	0	124	T	No
63	jmh42	0	124	G	No
64	jmh42	0.0159989594172736	124	C	No
65	jmh42	0.0159989594172736	124	G	No
66	jmh42	0.301638917793965	124	A	Yes
67	jmh42	0.400494276795005	124	A	Yes
68	jmh42	0.481269510926119	124	C	No
69	jmh42	0.335457856399584	124	A	Yes
70	jmh42	0.179500520291363	124	A	Yes
71	jmh42	0.0779136316337147	124	C	No
72	jmh42	0	124	G	No
73	jmh42	0.0318678459937564	124	A	Yes
74	jmh42	0	124	T	No
75	jmh42	0	124	T	No
76	jmh42	0.148283038501561	124	C	No
77	jmh42	0.0159989594172736	124	C	No
78	jmh42	0.0472164412070759	124	T	No
79	jmh42	0.0159989594172736	124	C	No
80	jmh42	0	124	G	No
81	jmh42	0.383584807492196	124	A	Yes
82	jmh42	0.252341311134235	124	A	Yes
83	jmh42	0.0318678459937564	124	T	No
84	jmh42	0.122268470343392	124	A	Yes
85	jmh42	0.0159989594172736	124	C	No
86	jmh42	0	124	G	No
87	jmh42	0.429110301768991	124	A	Yes
88	jmh42	0.385926118626431	124	A	Yes
89	jmh42	0.0317377731529656	124	C	No
90	jmh42	0.0474765868886575	124	A	Yes
91	jmh42	0.0159989594172736	124	C	No
92	jmh42	0.0317377731529656	124	G	No
93	jmh42	0.367455775234131	124	A	Yes
94	jmh42	0.461108220603538	124	A	Yes
95	jmh42	0.0159989594172736	124	C	No
96	jmh42	0.502471383975026	124	A	Yes
97	jmh42	0.0159989594172736	124	T	No
98	jmh42	0	124	C	No
99	jmh42	0	124	G	No
100	jmh42	0	124	G	No
101	jmh42	0	124	T	No
102	jmh42	0	124	T	No
103	jmh42	0	124	C	No
104	jmh42	0	124	T	No
105	jmh42	0	124	C	No
106	jmh42	0	124	G	No
107	jmh42	0	124	T	No
108	jmh42	0	124	C	No
109	jmh42	0	124	T	No
110	jmh42	0	124	G	No
1	jmh51	0	62	G	No
2	jmh51	0	62	C	No
3	jmh51	0	62	C	No
4	jmh51	0	62	G	No
5	jmh51	0	62	T	No
6	jmh51	0	62	G	No
7	jmh51	0	62	T	No
8	jmh51	0.0317377731529656	62	G	No
9	jmh51	0	62	G	No
10	jmh51	0	62	T	No
11	jmh51	0.0629552549427678	62	C	No
12	jmh51	0	62	T	No
13	jmh51	0	62	A	Yes
14	jmh51	0	62	T	No
15	jmh51	0.0624349635796044	62	C	No
16	jmh51	0	62	G	No
17	jmh51	0	62	T	No
18	jmh51	0	62	G	No
19	jmh51	0	62	G	No
20	jmh51	0	62	C	No
21	jmh51	0.1789802289282	62	A	Yes
22	jmh51	0.150364203954214	62	A	Yes
23	jmh51	0	62	C	No
24	jmh51	0.179500520291363	62	A	Yes
25	jmh51	0.151404786680541	62	A	Yes
26	jmh51	0	62	C	No
27	jmh51	0.0931321540062434	62	A	Yes
28	jmh51	0.0629552549427678	62	A	Yes
29	jmh51	0.0317377731529656	62	C	No
30	jmh51	0.0317377731529656	62	G	No
31	jmh51	0	62	C	No
32	jmh51	0.0317377731529656	62	G	No
33	jmh51	0.122268470343392	62	A	Yes
34	jmh51	0.255983350676379	62	A	Yes
35	jmh51	0	62	C	No
36	jmh51	0	62	C	No
37	jmh51	0.0920915712799166	62	C	No
38	jmh51	0.0317377731529656	62	G	No
39	jmh51	0.179500520291363	62	A	Yes
40	jmh51	0.174817898022893	62	A	Yes
41	jmh51	0	62	T	No
42	jmh51	0.0920915712799166	62	G	No
43	jmh51	0	62	G	No
44	jmh51	0.0317377731529656	62	C	No
45	jmh51	0	62	G	No
46	jmh51	0	62	G	No
47	jmh51	0.0629552549427678	62	T	No
48	jmh51	0.0317377731529656	62	G	No
49	jmh51	0	62	T	No
50	jmh51	0	62	T	No
51	jmh51	0	62	T	No
52	jmh51	0.0624349635796044	62	C	No
53	jmh51	0.0317377731529656	62	G	No
54	jmh51	0.0624349635796044	62	A	Yes
55	jmh51	0	62	T	No
56	jmh51	0	62	G	No
57	jmh51	0	62	T	No
58	jmh51	0.0317377731529656	62	C	No
59	jmh51	0.0317377731529656	62	G	No
60	jmh51	0.148283038501561	62	A	Yes
61	jmh51	0	62	A	Yes
62	jmh51	0	62	T	No
63	jmh51	0.0317377731529656	62	G	No
64	jmh51	0.0317377731529656	62	C	No
65	jmh51	0	62	G	No
66	jmh51	0.123309053069719	62	A	Yes
67	jmh51	0.122268470343392	62	A	Yes
68	jmh51	0	62	C	No
69	jmh51	0.148283038501561	62	A	Yes
70	jmh51	0.0931321540062433	62	A	Yes
71	jmh51	0.0317377731529656	62	C	No
72	jmh51	0.0624349635796044	62	G	No
73	jmh51	0	62	A	Yes
74	jmh51	0.0317377731529656	62	T	No
75	jmh51	0.0317377731529656	62	T	No
76	jmh51	0.200312174817898	62	C	No
77	jmh51	0	62	C	No
78	jmh51	0.0317377731529656	62	T	No
79	jmh51	0.0317377731529656	62	C	No
80	jmh51	0	62	G	No
81	jmh51	0.122268470343392	62	A	Yes
82	jmh51	0.0317377731529656	62	A	Yes
83	jmh51	0.0317377731529656	62	T	No
84	jmh51	0.0317377731529656	62	A	Yes
85	jmh51	0.0624349635796044	62	C	No
86	jmh51	0.0317377731529656	62	G	No
87	jmh51	0.120707596253902	62	A	Yes
88	jmh51	0.208116545265349	62	A	Yes
89	jmh51	0	62	C	No
90	jmh51	0.0931321540062433	62	A	Yes
91	jmh51	0	62	C	No
92	jmh51	0	62	G	No
93	jmh51	0.200312174817898	62	A	Yes
94	jmh51	0.1789802289282	62	A	Yes
95	jmh51	0	62	C	No
96	jmh51	0	62	A	Yes
97	jmh51	0.0629552549427678	62	T	No
98	jmh51	0	62	C	No
99	jmh51	0	62	G	No
100	jmh51	0	62	G	No
101	jmh51	0	62	T	No
102	jmh51	0	62	T	No
103	jmh51	0	62	C	No
104	jmh51	0	62	T	No
105	jmh51	0	62	C	No
106	jmh51	0	62	G	No
107	jmh51	0	62	T	No
108	jmh51	0	62	C	No
109	jmh51	0	62	T	No
110	jmh51	0	62	G	No
Data S1B) Raw data for F1C Fig - DGR diversification in Bacteroides hankyphages
Strain+A337:E1327	VR.position	VR.genotype	Alternative	Proportion
jmh47	1	G	A	0
jmh47	2	C	A	0
jmh47	3	C	A	0
jmh47	4	G	A	0
jmh47	5	T	A	0
jmh47	6	G	A	0
jmh47	7	T	A	0
jmh47	8	G	A	0
jmh47	9	G	A	0
jmh47	10	T	A	0
jmh47	11	C	A	0
jmh47	12	T	A	0
jmh47	14	T	A	0
jmh47	15	C	A	0
jmh47	16	G	A	0
jmh47	17	T	A	0
jmh47	18	G	A	0
jmh47	19	G	A	0
jmh47	20	C	A	0
jmh47	23	C	A	0
jmh47	26	C	A	0
jmh47	29	C	A	0
jmh47	30	G	A	0
jmh47	31	C	A	0
jmh47	32	G	A	0
jmh47	33	T	A	0.645161290322581
jmh47	35	C	A	0
jmh47	36	C	A	0
jmh47	37	C	A	0
jmh47	38	G	A	0
jmh47	39	T	A	0.548387096774194
jmh47	41	T	A	0
jmh47	42	G	A	0
jmh47	43	G	A	0
jmh47	44	C	A	0
jmh47	45	G	A	0
jmh47	46	G	A	0
jmh47	47	T	A	0
jmh47	48	G	A	0
jmh47	49	T	A	0
jmh47	50	T	A	0
jmh47	51	T	A	0
jmh47	52	C	A	0
jmh47	53	G	A	0
jmh47	55	T	A	0
jmh47	56	G	A	0
jmh47	57	T	A	0
jmh47	58	C	A	0
jmh47	59	G	A	0
jmh47	62	T	A	0
jmh47	63	G	A	0
jmh47	64	C	A	0
jmh47	65	G	A	0
jmh47	67	G	A	0.290322580645161
jmh47	68	C	A	0
jmh47	71	C	A	0
jmh47	72	G	A	0
jmh47	74	T	A	0
jmh47	75	T	A	0
jmh47	76	C	A	0
jmh47	77	C	A	0
jmh47	78	T	A	0
jmh47	79	C	A	0
jmh47	80	G	A	0
jmh47	83	T	A	0
jmh47	85	C	A	0
jmh47	86	G	A	0
jmh47	89	C	A	0
jmh47	91	C	A	0
jmh47	92	G	A	0
jmh47	93	T	A	0.548387096774194
jmh47	95	C	A	0
jmh47	97	T	A	0
jmh47	98	C	A	0
jmh47	99	G	A	0
jmh47	100	G	A	0
jmh47	101	T	A	0
jmh47	102	T	A	0
jmh47	103	C	A	0
jmh47	104	T	A	0
jmh47	105	C	A	0
jmh47	106	G	A	0
jmh47	107	T	A	0
jmh47	108	C	A	0
jmh47	109	T	A	0
jmh47	110	G	A	0
jmh42	1	G	A	0
jmh42	2	C	A	0
jmh42	3	C	A	0
jmh42	4	G	A	0
jmh42	5	T	A	0
jmh42	6	G	A	0
jmh42	7	T	A	0
jmh42	8	G	A	0
jmh42	9	G	A	0
jmh42	10	T	A	0
jmh42	11	C	A	0
jmh42	12	T	A	0
jmh42	14	T	A	0
jmh42	15	C	A	0.032258064516129
jmh42	16	G	A	0
jmh42	17	T	A	0
jmh42	18	G	A	0
jmh42	19	G	A	0
jmh42	20	C	A	0
jmh42	21	C	A	0.0967741935483871
jmh42	23	C	A	0
jmh42	24	C	A	0.314516129032258
jmh42	26	C	A	0
jmh42	27	T	A	0.129032258064516
jmh42	29	C	A	0.00806451612903226
jmh42	30	G	A	0
jmh42	31	C	A	0
jmh42	32	G	A	0
jmh42	33	T	A	0.153225806451613
jmh42	35	C	A	0.00806451612903226
jmh42	36	C	A	0.00806451612903226
jmh42	37	C	A	0
jmh42	38	G	A	0
jmh42	41	T	A	0
jmh42	42	G	A	0
jmh42	43	G	A	0
jmh42	44	C	A	0
jmh42	45	G	A	0
jmh42	46	G	A	0
jmh42	47	T	A	0
jmh42	48	G	A	0
jmh42	49	T	A	0
jmh42	50	T	A	0
jmh42	51	T	A	0
jmh42	52	C	A	0.0161290322580645
jmh42	53	G	A	0
jmh42	55	T	A	0
jmh42	56	G	A	0
jmh42	57	T	A	0
jmh42	58	C	A	0.00806451612903226
jmh42	59	G	A	0
jmh42	60	T	A	0.137096774193548
jmh42	62	T	A	0
jmh42	63	G	A	0
jmh42	64	C	A	0
jmh42	65	G	A	0
jmh42	68	C	A	0
jmh42	69	T	A	0.161290322580645
jmh42	71	C	A	0.032258064516129
jmh42	72	G	A	0
jmh42	74	T	A	0
jmh42	75	T	A	0
jmh42	76	C	A	0.0806451612903226
jmh42	77	C	A	0.00806451612903226
jmh42	78	T	A	0.0241935483870968
jmh42	79	C	A	0
jmh42	80	G	A	0
jmh42	81	T	A	0.201612903225806
jmh42	83	T	A	0.00806451612903226
jmh42	85	C	A	0.00806451612903226
jmh42	86	G	A	0
jmh42	87	T	A	0.258064516129032
jmh42	89	C	A	0.0161290322580645
jmh42	91	C	A	0.00806451612903226
jmh42	92	G	A	0
jmh42	94	G	A	0.258064516129032
jmh42	95	C	A	0.00806451612903226
jmh42	96	T	A	0.443548387096774
jmh42	97	T	A	0.00806451612903226
jmh42	98	C	A	0
jmh42	99	G	A	0
jmh42	100	G	A	0
jmh42	101	T	A	0
jmh42	102	T	A	0
jmh42	103	C	A	0
jmh42	104	T	A	0
jmh42	105	C	A	0
jmh42	106	G	A	0
jmh42	107	T	A	0
jmh42	108	C	A	0
jmh42	109	T	A	0
jmh42	110	G	A	0
jmh51	1	G	A	0
jmh51	2	C	A	0
jmh51	3	C	A	0
jmh51	4	G	A	0
jmh51	5	T	A	0
jmh51	6	G	A	0
jmh51	7	T	A	0
jmh51	8	G	A	0
jmh51	9	G	A	0
jmh51	10	T	A	0
jmh51	11	C	A	0.0161290322580645
jmh51	12	T	A	0
jmh51	14	T	A	0
jmh51	15	C	A	0.032258064516129
jmh51	16	G	A	0
jmh51	17	T	A	0
jmh51	18	G	A	0
jmh51	19	G	A	0
jmh51	20	C	A	0
jmh51	22	G	A	0.0645161290322581
jmh51	23	C	A	0
jmh51	24	C	A	0.0645161290322581
jmh51	26	C	A	0
jmh51	27	T	A	0.032258064516129
jmh51	29	C	A	0.0161290322580645
jmh51	30	G	A	0
jmh51	31	C	A	0
jmh51	32	G	A	0
jmh51	34	G	A	0.112903225806452
jmh51	35	C	A	0
jmh51	36	C	A	0
jmh51	37	C	A	0.0483870967741935
jmh51	38	G	A	0
jmh51	39	T	A	0.0483870967741935
jmh51	40	T	A	0.0967741935483871
jmh51	41	T	A	0
jmh51	42	G	A	0
jmh51	43	G	A	0
jmh51	44	C	A	0
jmh51	45	G	A	0
jmh51	46	G	A	0
jmh51	47	T	A	0
jmh51	48	G	A	0
jmh51	49	T	A	0
jmh51	50	T	A	0
jmh51	51	T	A	0
jmh51	52	C	A	0.032258064516129
jmh51	53	G	A	0
jmh51	55	T	A	0
jmh51	56	G	A	0
jmh51	57	T	A	0
jmh51	58	C	A	0.0161290322580645
jmh51	59	G	A	0
jmh51	62	T	A	0
jmh51	63	G	A	0
jmh51	64	C	A	0.0161290322580645
jmh51	65	G	A	0
jmh51	67	G	A	0.0483870967741935
jmh51	68	C	A	0
jmh51	69	T	A	0.0806451612903226
jmh51	71	C	A	0.0161290322580645
jmh51	72	G	A	0
jmh51	74	T	A	0.0161290322580645
jmh51	75	T	A	0
jmh51	76	C	A	0.112903225806452
jmh51	77	C	A	0
jmh51	78	T	A	0.0161290322580645
jmh51	79	C	A	0.0161290322580645
jmh51	80	G	A	0
jmh51	83	T	A	0.0161290322580645
jmh51	85	C	A	0.032258064516129
jmh51	86	G	A	0
jmh51	88	G	A	0.0483870967741935
jmh51	89	C	A	0
jmh51	91	C	A	0
jmh51	92	G	A	0
jmh51	93	C	A	0.112903225806452
jmh51	95	C	A	0
jmh51	97	T	A	0.0161290322580645
jmh51	98	C	A	0
jmh51	99	G	A	0
jmh51	100	G	A	0
jmh51	101	T	A	0
jmh51	102	T	A	0
jmh51	103	C	A	0
jmh51	104	T	A	0
jmh51	105	C	A	0
jmh51	106	G	A	0
jmh51	107	T	A	0
jmh51	108	C	A	0
jmh51	109	T	A	0
jmh51	110	G	A	0
jmh47	1	G	C	0
jmh47	4	G	C	0
jmh47	5	T	C	0
jmh47	6	G	C	0
jmh47	7	T	C	0
jmh47	8	G	C	0
jmh47	9	G	C	0
jmh47	10	T	C	0
jmh47	12	T	C	0
jmh47	13	A	C	0
jmh47	14	T	C	0
jmh47	16	G	C	0
jmh47	17	T	C	0
jmh47	18	G	C	0
jmh47	19	G	C	0
jmh47	21	A	C	0.032258064516129
jmh47	22	A	C	0
jmh47	24	A	C	0.161290322580645
jmh47	25	A	C	0
jmh47	27	A	C	0
jmh47	28	A	C	0
jmh47	30	G	C	0
jmh47	32	G	C	0
jmh47	33	T	C	0.032258064516129
jmh47	34	A	C	0
jmh47	38	G	C	0
jmh47	39	T	C	0
jmh47	40	A	C	0
jmh47	41	T	C	0
jmh47	42	G	C	0
jmh47	43	G	C	0
jmh47	45	G	C	0
jmh47	46	G	C	0
jmh47	47	T	C	0
jmh47	48	G	C	0
jmh47	49	T	C	0
jmh47	50	T	C	0
jmh47	51	T	C	0
jmh47	53	G	C	0
jmh47	54	A	C	0
jmh47	55	T	C	0
jmh47	56	G	C	0
jmh47	57	T	C	0
jmh47	59	G	C	0
jmh47	60	A	C	0.129032258064516
jmh47	61	A	C	0
jmh47	62	T	C	0
jmh47	63	G	C	0
jmh47	65	G	C	0
jmh47	66	A	C	0
jmh47	67	G	C	0
jmh47	69	A	C	0.0645161290322581
jmh47	70	A	C	0
jmh47	72	G	C	0
jmh47	73	A	C	0
jmh47	74	T	C	0
jmh47	75	T	C	0
jmh47	78	T	C	0
jmh47	80	G	C	0
jmh47	81	A	C	0.0645161290322581
jmh47	82	A	C	0
jmh47	83	T	C	0
jmh47	84	A	C	0
jmh47	86	G	C	0
jmh47	87	A	C	0
jmh47	88	A	C	0
jmh47	90	A	C	0
jmh47	92	G	C	0
jmh47	93	T	C	0
jmh47	94	A	C	0
jmh47	96	A	C	0
jmh47	97	T	C	0
jmh47	99	G	C	0
jmh47	100	G	C	0
jmh47	101	T	C	0
jmh47	102	T	C	0
jmh47	104	T	C	0
jmh47	106	G	C	0
jmh47	107	T	C	0
jmh47	109	T	C	0
jmh47	110	G	C	0
jmh42	1	G	C	0
jmh42	4	G	C	0
jmh42	5	T	C	0
jmh42	6	G	C	0
jmh42	7	T	C	0
jmh42	8	G	C	0
jmh42	9	G	C	0
jmh42	10	T	C	0
jmh42	12	T	C	0
jmh42	13	A	C	0
jmh42	14	T	C	0
jmh42	16	G	C	0
jmh42	17	T	C	0
jmh42	18	G	C	0
jmh42	19	G	C	0
jmh42	22	A	C	0.0564516129032258
jmh42	25	A	C	0
jmh42	27	T	C	0.00806451612903226
jmh42	28	A	C	0.00806451612903226
jmh42	30	G	C	0
jmh42	32	G	C	0.0161290322580645
jmh42	33	T	C	0.0806451612903226
jmh42	34	A	C	0
jmh42	38	G	C	0.00806451612903226
jmh42	39	A	C	0.0161290322580645
jmh42	40	A	C	0
jmh42	41	T	C	0
jmh42	42	G	C	0
jmh42	43	G	C	0
jmh42	45	G	C	0
jmh42	46	G	C	0
jmh42	47	T	C	0
jmh42	48	G	C	0
jmh42	49	T	C	0
jmh42	50	T	C	0
jmh42	51	T	C	0
jmh42	53	G	C	0
jmh42	54	A	C	0
jmh42	55	T	C	0
jmh42	56	G	C	0
jmh42	57	T	C	0
jmh42	59	G	C	0
jmh42	60	T	C	0.0241935483870968
jmh42	61	A	C	0
jmh42	62	T	C	0
jmh42	63	G	C	0
jmh42	65	G	C	0.00806451612903226
jmh42	66	A	C	0.0241935483870968
jmh42	67	A	C	0
jmh42	69	T	C	0.032258064516129
jmh42	70	A	C	0.0161290322580645
jmh42	72	G	C	0
jmh42	73	A	C	0.00806451612903226
jmh42	74	T	C	0
jmh42	75	T	C	0
jmh42	78	T	C	0
jmh42	80	G	C	0
jmh42	81	T	C	0.00806451612903226
jmh42	82	A	C	0
jmh42	83	T	C	0
jmh42	84	A	C	0
jmh42	86	G	C	0
jmh42	87	T	C	0.00806451612903226
jmh42	88	A	C	0
jmh42	90	A	C	0.0161290322580645
jmh42	92	G	C	0.0161290322580645
jmh42	93	A	C	0.0403225806451613
jmh42	94	G	C	0.00806451612903226
jmh42	96	T	C	0
jmh42	97	T	C	0
jmh42	99	G	C	0
jmh42	100	G	C	0
jmh42	101	T	C	0
jmh42	102	T	C	0
jmh42	104	T	C	0
jmh42	106	G	C	0
jmh42	107	T	C	0
jmh42	109	T	C	0
jmh42	110	G	C	0
jmh51	1	G	C	0
jmh51	4	G	C	0
jmh51	5	T	C	0
jmh51	6	G	C	0
jmh51	7	T	C	0
jmh51	8	G	C	0
jmh51	9	G	C	0
jmh51	10	T	C	0
jmh51	12	T	C	0
jmh51	13	A	C	0
jmh51	14	T	C	0
jmh51	16	G	C	0
jmh51	17	T	C	0
jmh51	18	G	C	0
jmh51	19	G	C	0
jmh51	21	A	C	0.032258064516129
jmh51	22	G	C	0
jmh51	25	A	C	0.032258064516129
jmh51	27	T	C	0.0161290322580645
jmh51	28	A	C	0
jmh51	30	G	C	0.0161290322580645
jmh51	32	G	C	0
jmh51	33	A	C	0.0161290322580645
jmh51	34	G	C	0.0161290322580645
jmh51	38	G	C	0.0161290322580645
jmh51	39	T	C	0
jmh51	40	T	C	0
jmh51	41	T	C	0
jmh51	42	G	C	0
jmh51	43	G	C	0
jmh51	45	G	C	0
jmh51	46	G	C	0
jmh51	47	T	C	0.0161290322580645
jmh51	48	G	C	0
jmh51	49	T	C	0
jmh51	50	T	C	0
jmh51	51	T	C	0
jmh51	53	G	C	0
jmh51	54	A	C	0
jmh51	55	T	C	0
jmh51	56	G	C	0
jmh51	57	T	C	0
jmh51	59	G	C	0.0161290322580645
jmh51	60	A	C	0
jmh51	61	A	C	0
jmh51	62	T	C	0
jmh51	63	G	C	0
jmh51	65	G	C	0
jmh51	66	A	C	0.0161290322580645
jmh51	67	G	C	0.0161290322580645
jmh51	69	T	C	0
jmh51	70	A	C	0
jmh51	72	G	C	0
jmh51	73	A	C	0
jmh51	74	T	C	0
jmh51	75	T	C	0.0161290322580645
jmh51	78	T	C	0
jmh51	80	G	C	0
jmh51	81	A	C	0
jmh51	82	A	C	0
jmh51	83	T	C	0
jmh51	84	A	C	0
jmh51	86	G	C	0
jmh51	87	A	C	0
jmh51	88	G	C	0.0161290322580645
jmh51	90	A	C	0.0161290322580645
jmh51	92	G	C	0
jmh51	94	A	C	0.032258064516129
jmh51	96	A	C	0
jmh51	97	T	C	0
jmh51	99	G	C	0
jmh51	100	G	C	0
jmh51	101	T	C	0
jmh51	102	T	C	0
jmh51	104	T	C	0
jmh51	106	G	C	0
jmh51	107	T	C	0
jmh51	109	T	C	0
jmh51	110	G	C	0
jmh47	1	G	T	0
jmh47	2	C	T	0
jmh47	3	C	T	0
jmh47	4	G	T	0
jmh47	6	G	T	0
jmh47	8	G	T	0
jmh47	9	G	T	0
jmh47	11	C	T	0
jmh47	13	A	T	0.032258064516129
jmh47	15	C	T	0
jmh47	16	G	T	0
jmh47	18	G	T	0
jmh47	19	G	T	0
jmh47	20	C	T	0
jmh47	21	A	T	0.354838709677419
jmh47	22	A	T	0
jmh47	23	C	T	0
jmh47	24	A	T	0.387096774193548
jmh47	25	A	T	0
jmh47	26	C	T	0
jmh47	27	A	T	0.516129032258065
jmh47	28	A	T	0.0645161290322581
jmh47	29	C	T	0
jmh47	30	G	T	0
jmh47	31	C	T	0
jmh47	32	G	T	0
jmh47	34	A	T	0
jmh47	35	C	T	0
jmh47	36	C	T	0
jmh47	37	C	T	0.032258064516129
jmh47	38	G	T	0
jmh47	40	A	T	0.032258064516129
jmh47	42	G	T	0
jmh47	43	G	T	0
jmh47	44	C	T	0
jmh47	45	G	T	0
jmh47	46	G	T	0
jmh47	48	G	T	0
jmh47	52	C	T	0
jmh47	53	G	T	0
jmh47	54	A	T	0
jmh47	56	G	T	0
jmh47	58	C	T	0
jmh47	59	G	T	0
jmh47	60	A	T	0.709677419354839
jmh47	61	A	T	0.0645161290322581
jmh47	63	G	T	0
jmh47	64	C	T	0
jmh47	65	G	T	0
jmh47	66	A	T	0.258064516129032
jmh47	67	G	T	0.129032258064516
jmh47	68	C	T	0.032258064516129
jmh47	69	A	T	0.645161290322581
jmh47	70	A	T	0.032258064516129
jmh47	71	C	T	0
jmh47	72	G	T	0
jmh47	73	A	T	0
jmh47	76	C	T	0
jmh47	77	C	T	0
jmh47	79	C	T	0.193548387096774
jmh47	80	G	T	0.032258064516129
jmh47	81	A	T	0.129032258064516
jmh47	82	A	T	0
jmh47	84	A	T	0.0967741935483871
jmh47	85	C	T	0
jmh47	86	G	T	0
jmh47	87	A	T	0.258064516129032
jmh47	88	A	T	0.0645161290322581
jmh47	89	C	T	0
jmh47	90	A	T	0
jmh47	91	C	T	0
jmh47	92	G	T	0
jmh47	94	A	T	0
jmh47	95	C	T	0.032258064516129
jmh47	96	A	T	0
jmh47	98	C	T	0
jmh47	99	G	T	0
jmh47	100	G	T	0
jmh47	103	C	T	0
jmh47	105	C	T	0
jmh47	106	G	T	0
jmh47	108	C	T	0
jmh47	110	G	T	0
jmh42	1	G	T	0
jmh42	2	C	T	0
jmh42	3	C	T	0
jmh42	4	G	T	0
jmh42	6	G	T	0
jmh42	8	G	T	0
jmh42	9	G	T	0
jmh42	11	C	T	0
jmh42	13	A	T	0.0161290322580645
jmh42	15	C	T	0
jmh42	16	G	T	0
jmh42	18	G	T	0.00806451612903226
jmh42	19	G	T	0
jmh42	20	C	T	0
jmh42	21	C	T	0.298387096774194
jmh42	22	A	T	0.032258064516129
jmh42	23	C	T	0
jmh42	24	C	T	0.0887096774193548
jmh42	25	A	T	0.0161290322580645
jmh42	26	C	T	0.0161290322580645
jmh42	28	A	T	0.00806451612903226
jmh42	29	C	T	0
jmh42	30	G	T	0
jmh42	31	C	T	0
jmh42	32	G	T	0.0161290322580645
jmh42	34	A	T	0
jmh42	35	C	T	0
jmh42	36	C	T	0
jmh42	37	C	T	0
jmh42	38	G	T	0
jmh42	39	A	T	0.0645161290322581
jmh42	40	A	T	0.0241935483870968
jmh42	42	G	T	0.00806451612903226
jmh42	43	G	T	0
jmh42	44	C	T	0
jmh42	45	G	T	0
jmh42	46	G	T	0.00806451612903226
jmh42	48	G	T	0
jmh42	52	C	T	0
jmh42	53	G	T	0
jmh42	54	A	T	0
jmh42	56	G	T	0.00806451612903226
jmh42	58	C	T	0
jmh42	59	G	T	0
jmh42	61	A	T	0.0403225806451613
jmh42	63	G	T	0
jmh42	64	C	T	0
jmh42	65	G	T	0
jmh42	66	A	T	0.145161290322581
jmh42	67	A	T	0.0403225806451613
jmh42	68	C	T	0.596774193548387
jmh42	70	A	T	0.0161290322580645
jmh42	71	C	T	0
jmh42	72	G	T	0
jmh42	73	A	T	0
jmh42	76	C	T	0
jmh42	77	C	T	0
jmh42	79	C	T	0
jmh42	80	G	T	0
jmh42	82	A	T	0.0161290322580645
jmh42	84	A	T	0.0161290322580645
jmh42	85	C	T	0
jmh42	86	G	T	0
jmh42	88	A	T	0.0241935483870968
jmh42	89	C	T	0
jmh42	90	A	T	0
jmh42	91	C	T	0
jmh42	92	G	T	0
jmh42	93	A	T	0.17741935483871
jmh42	94	G	T	0.0483870967741935
jmh42	95	C	T	0
jmh42	98	C	T	0
jmh42	99	G	T	0
jmh42	100	G	T	0
jmh42	103	C	T	0
jmh42	105	C	T	0
jmh42	106	G	T	0
jmh42	108	C	T	0
jmh42	110	G	T	0
jmh51	1	G	T	0
jmh51	2	C	T	0
jmh51	3	C	T	0
jmh51	4	G	T	0
jmh51	6	G	T	0
jmh51	8	G	T	0.0161290322580645
jmh51	9	G	T	0
jmh51	11	C	T	0
jmh51	13	A	T	0
jmh51	15	C	T	0
jmh51	16	G	T	0
jmh51	18	G	T	0
jmh51	19	G	T	0
jmh51	20	C	T	0
jmh51	21	A	T	0.0645161290322581
jmh51	22	G	T	0.0161290322580645
jmh51	23	C	T	0
jmh51	24	C	T	0.0161290322580645
jmh51	25	A	T	0
jmh51	26	C	T	0
jmh51	28	A	T	0.0161290322580645
jmh51	29	C	T	0
jmh51	30	G	T	0
jmh51	31	C	T	0
jmh51	32	G	T	0.0161290322580645
jmh51	33	A	T	0.0483870967741935
jmh51	34	G	T	0.0161290322580645
jmh51	35	C	T	0
jmh51	36	C	T	0
jmh51	37	C	T	0
jmh51	38	G	T	0
jmh51	42	G	T	0.0483870967741935
jmh51	43	G	T	0
jmh51	44	C	T	0
jmh51	45	G	T	0
jmh51	46	G	T	0
jmh51	48	G	T	0.0161290322580645
jmh51	52	C	T	0
jmh51	53	G	T	0.0161290322580645
jmh51	54	A	T	0
jmh51	56	G	T	0
jmh51	58	C	T	0
jmh51	59	G	T	0
jmh51	60	A	T	0.0806451612903226
jmh51	61	A	T	0
jmh51	63	G	T	0.0161290322580645
jmh51	64	C	T	0
jmh51	65	G	T	0
jmh51	66	A	T	0.032258064516129
jmh51	67	G	T	0
jmh51	68	C	T	0
jmh51	70	A	T	0.032258064516129
jmh51	71	C	T	0
jmh51	72	G	T	0.032258064516129
jmh51	73	A	T	0
jmh51	76	C	T	0
jmh51	77	C	T	0
jmh51	79	C	T	0
jmh51	80	G	T	0
jmh51	81	A	T	0.0483870967741935
jmh51	82	A	T	0
jmh51	84	A	T	0
jmh51	85	C	T	0
jmh51	86	G	T	0.0161290322580645
jmh51	87	A	T	0.0645161290322581
jmh51	88	G	T	0.0483870967741935
jmh51	89	C	T	0
jmh51	90	A	T	0
jmh51	91	C	T	0
jmh51	92	G	T	0
jmh51	93	C	T	0
jmh51	94	A	T	0
jmh51	95	C	T	0
jmh51	96	A	T	0
jmh51	98	C	T	0
jmh51	99	G	T	0
jmh51	100	G	T	0
jmh51	103	C	T	0
jmh51	105	C	T	0
jmh51	106	G	T	0
jmh51	108	C	T	0
jmh51	110	G	T	0
jmh47	2	C	G	0
jmh47	3	C	G	0
jmh47	5	T	G	0
jmh47	7	T	G	0
jmh47	10	T	G	0
jmh47	11	C	G	0
jmh47	12	T	G	0
jmh47	13	A	G	0
jmh47	14	T	G	0
jmh47	15	C	G	0
jmh47	17	T	G	0
jmh47	20	C	G	0
jmh47	21	A	G	0.129032258064516
jmh47	22	A	G	0.290322580645161
jmh47	23	C	G	0
jmh47	24	A	G	0.0967741935483871
jmh47	25	A	G	0.193548387096774
jmh47	26	C	G	0
jmh47	27	A	G	0.258064516129032
jmh47	28	A	G	0.161290322580645
jmh47	29	C	G	0
jmh47	31	C	G	0
jmh47	33	T	G	0
jmh47	34	A	G	0.129032258064516
jmh47	35	C	G	0
jmh47	36	C	G	0
jmh47	37	C	G	0
jmh47	39	T	G	0.193548387096774
jmh47	40	A	G	0.419354838709677
jmh47	41	T	G	0.032258064516129
jmh47	44	C	G	0
jmh47	47	T	G	0
jmh47	49	T	G	0
jmh47	50	T	G	0
jmh47	51	T	G	0
jmh47	52	C	G	0
jmh47	54	A	G	0.0967741935483871
jmh47	55	T	G	0
jmh47	57	T	G	0
jmh47	58	C	G	0
jmh47	60	A	G	0.032258064516129
jmh47	61	A	G	0.032258064516129
jmh47	62	T	G	0
jmh47	64	C	G	0
jmh47	66	A	G	0.032258064516129
jmh47	68	C	G	0
jmh47	69	A	G	0
jmh47	70	A	G	0.0645161290322581
jmh47	71	C	G	0
jmh47	73	A	G	0.0645161290322581
jmh47	74	T	G	0
jmh47	75	T	G	0
jmh47	76	C	G	0
jmh47	77	C	G	0
jmh47	78	T	G	0
jmh47	79	C	G	0
jmh47	81	A	G	0.0967741935483871
jmh47	82	A	G	0.419354838709677
jmh47	83	T	G	0.032258064516129
jmh47	84	A	G	0.0645161290322581
jmh47	85	C	G	0
jmh47	87	A	G	0.0645161290322581
jmh47	88	A	G	0.709677419354839
jmh47	89	C	G	0
jmh47	90	A	G	0
jmh47	91	C	G	0
jmh47	93	T	G	0.032258064516129
jmh47	94	A	G	0.516129032258065
jmh47	95	C	G	0
jmh47	96	A	G	0.0645161290322581
jmh47	97	T	G	0
jmh47	98	C	G	0
jmh47	101	T	G	0
jmh47	102	T	G	0
jmh47	103	C	G	0
jmh47	104	T	G	0
jmh47	105	C	G	0
jmh47	107	T	G	0
jmh47	108	C	G	0
jmh47	109	T	G	0
jmh42	2	C	G	0
jmh42	3	C	G	0
jmh42	5	T	G	0.00806451612903226
jmh42	7	T	G	0.00806451612903226
jmh42	10	T	G	0
jmh42	11	C	G	0
jmh42	12	T	G	0
jmh42	13	A	G	0
jmh42	14	T	G	0
jmh42	15	C	G	0
jmh42	17	T	G	0
jmh42	20	C	G	0
jmh42	21	C	G	0.032258064516129
jmh42	22	A	G	0.0403225806451613
jmh42	23	C	G	0
jmh42	24	C	G	0.0161290322580645
jmh42	25	A	G	0.258064516129032
jmh42	26	C	G	0
jmh42	27	T	G	0.0483870967741935
jmh42	28	A	G	0.0967741935483871
jmh42	29	C	G	0
jmh42	31	C	G	0.00806451612903226
jmh42	33	T	G	0.00806451612903226
jmh42	34	A	G	0.0403225806451613
jmh42	35	C	G	0
jmh42	36	C	G	0
jmh42	37	C	G	0
jmh42	39	A	G	0.0403225806451613
jmh42	40	A	G	0.0564516129032258
jmh42	41	T	G	0
jmh42	44	C	G	0
jmh42	47	T	G	0.00806451612903226
jmh42	49	T	G	0.0161290322580645
jmh42	50	T	G	0
jmh42	51	T	G	0.00806451612903226
jmh42	52	C	G	0
jmh42	54	A	G	0.0645161290322581
jmh42	55	T	G	0
jmh42	57	T	G	0.0241935483870968
jmh42	58	C	G	0.0161290322580645
jmh42	60	T	G	0.0483870967741935
jmh42	61	A	G	0.0483870967741935
jmh42	62	T	G	0
jmh42	64	C	G	0.00806451612903226
jmh42	66	A	G	0.00806451612903226
jmh42	67	A	G	0.217741935483871
jmh42	68	C	G	0
jmh42	69	T	G	0.00806451612903226
jmh42	70	A	G	0.0645161290322581
jmh42	71	C	G	0.00806451612903226
jmh42	73	A	G	0.00806451612903226
jmh42	74	T	G	0
jmh42	75	T	G	0
jmh42	76	C	G	0
jmh42	77	C	G	0
jmh42	78	T	G	0
jmh42	79	C	G	0.00806451612903226
jmh42	81	T	G	0.032258064516129
jmh42	82	A	G	0.129032258064516
jmh42	83	T	G	0.00806451612903226
jmh42	84	A	G	0.0483870967741935
jmh42	85	C	G	0
jmh42	87	T	G	0.0241935483870968
jmh42	88	A	G	0.225806451612903
jmh42	89	C	G	0
jmh42	90	A	G	0.00806451612903226
jmh42	91	C	G	0
jmh42	93	A	G	0.00806451612903226
jmh42	95	C	G	0
jmh42	96	T	G	0.00806451612903226
jmh42	97	T	G	0
jmh42	98	C	G	0
jmh42	101	T	G	0
jmh42	102	T	G	0
jmh42	103	C	G	0
jmh42	104	T	G	0
jmh42	105	C	G	0
jmh42	107	T	G	0
jmh42	108	C	G	0
jmh42	109	T	G	0
jmh51	2	C	G	0
jmh51	3	C	G	0
jmh51	5	T	G	0
jmh51	7	T	G	0
jmh51	10	T	G	0
jmh51	11	C	G	0.0161290322580645
jmh51	12	T	G	0
jmh51	13	A	G	0
jmh51	14	T	G	0
jmh51	15	C	G	0
jmh51	17	T	G	0
jmh51	20	C	G	0
jmh51	21	A	G	0
jmh51	23	C	G	0
jmh51	24	C	G	0.0161290322580645
jmh51	25	A	G	0.0483870967741935
jmh51	26	C	G	0
jmh51	27	T	G	0
jmh51	28	A	G	0.0161290322580645
jmh51	29	C	G	0
jmh51	31	C	G	0
jmh51	33	A	G	0
jmh51	35	C	G	0
jmh51	36	C	G	0
jmh51	37	C	G	0
jmh51	39	T	G	0.0483870967741935
jmh51	40	T	G	0
jmh51	41	T	G	0
jmh51	44	C	G	0.0161290322580645
jmh51	47	T	G	0.0161290322580645
jmh51	49	T	G	0
jmh51	50	T	G	0
jmh51	51	T	G	0
jmh51	52	C	G	0
jmh51	54	A	G	0.032258064516129
jmh51	55	T	G	0
jmh51	57	T	G	0
jmh51	58	C	G	0
jmh51	60	A	G	0
jmh51	61	A	G	0
jmh51	62	T	G	0
jmh51	64	C	G	0
jmh51	66	A	G	0.0161290322580645
jmh51	68	C	G	0
jmh51	69	T	G	0
jmh51	70	A	G	0.0161290322580645
jmh51	71	C	G	0
jmh51	73	A	G	0
jmh51	74	T	G	0
jmh51	75	T	G	0
jmh51	76	C	G	0
jmh51	77	C	G	0
jmh51	78	T	G	0
jmh51	79	C	G	0
jmh51	81	A	G	0.0161290322580645
jmh51	82	A	G	0.0161290322580645
jmh51	83	T	G	0
jmh51	84	A	G	0.0161290322580645
jmh51	85	C	G	0
jmh51	87	A	G	0
jmh51	89	C	G	0
jmh51	90	A	G	0.032258064516129
jmh51	91	C	G	0
jmh51	93	C	G	0
jmh51	94	A	G	0.0645161290322581
jmh51	95	C	G	0
jmh51	96	A	G	0
jmh51	97	T	G	0.0161290322580645
jmh51	98	C	G	0
jmh51	101	T	G	0
jmh51	102	T	G	0
jmh51	103	C	G	0
jmh51	104	T	G	0
jmh51	105	C	G	0
jmh51	107	T	G	0
jmh51	108	C	G	0
jmh51	109	T	G	0
Data S1C) Raw data for Figure 1D - ddPCR bacteroides strains
Sample	replicate 1	replicate 2	replicate 3
HM719	1078000	2804000	1741000
HP-	0	0	0
ΔHP	0	0	0
jmh42	85118000	50604000	38538000
jmh43	109167000	103381000	85496000
jmh47	108887000	60216000	71628000
jmh51	1730000	910000	850100
jmh72	7933000	2759000	4813000
jmh79	11119000	3579000
Data S1D) Raw data for Figure 1E - ddPCR inductions
Sample	replicate 1	replicate 2	replicate 3	replicate 4
BHIS	19841000	24301000	91395000	76963000
BHISP	35649000	41662000	144878000	108235000
MitC (2μg/mL)	77718000	84288000	119076000	103294000
MitC (5μg/mL)	44012000	70980000	25038000	126616000
Carbadox	7673000	21692000		78249000
Erythromycin	7673000	23722000	3069000	1397000
Ciprofloxacin	38409000	51799000	73787000	1365000
H202	124834000		40473000
O2	221573000	284074000	97894000	75725000
Lactose	35209000	34289000	38893000
GMM	11184000	26515000		40763000
Mipro	13638000	25671000	4495000	17971000
Bile salts	1433000	1502000
EDTA	25460000	29925000	2123000	451700
NaCl	13096000	15326000	7299000
pH5	1673000	1650000	232500	45766000
pH9	1364000	1507000	11110000	496800
30°C	42757000	37957000	52930000	31674000
42°C	5555000	5870000	33560000	21678000
BIP	17423000	17892000	361300	9321000
