# Supplementary material for: Incomplete lytic cycle of a widespread Bacteroides bacteriophage leads to the formation of defective viral particles
Source: PLoS Biol. 2025 Mar 31;23(3):e3002787. doi: 10.1371/journal.pbio.3002787 (PMC12135933; doi:10.1371/journal.pbio.3002787)
Supplement: S2 Data — Fig 2. (A) Raw data for Fig 2a—Log2-fold change in gene expression of hankyphage genes in jmh43::dcas9-repcHP strain compared to the jmh43::dcas9-nt strain. (B) Raw data for Fig 2c—Transposition events. (C) Raw data for Fig 2e—CFU. (D) Raw data for Fig 2e—CFU. (XLSX) [file pbio.3002787.s024.xlsx]

## Sheet: S2_data
Data S2A) Raw data for Figure 2a - Log2-fold change in gene expression of hankyphage genes in jmh43::dcas9-repcHP strain compared to the jmh43::dcas9-nt strain
	0 hpi		1 hpi		2 hpi		6 hpi		22 hpi
Gene	Log2-fold change	padj	Log2-fold change	padj	Log2-fold change	padj	Log2-fold change	padj	Log2-fold change	padj
hp1	0.02	0.526178	0.094	0.00694562	1.079	0.0009097	2.36	4.026e-17	4.367	2.806e-51
RepcHP	-0.025	0.293839	-2.918	2.949e-08	-3.315	4.588e-10	-4.836	3.02e-18	-2.247	2.512e-06
hp3	0.028	0.161088	2.338	0.001161	3.273	1.793e-06	3.034	6.305e-08	6.437	1.827e-30
Transcriptional regulator	0.09	0.0105248	2.069	0.004024	4.052	4.588e-10	4.376	8.385e-13	6.777	3.279e-30
hp5	0.078	0.0139761	2.608	0.0005	3.564	3.037e-07	5.314	2.989e-16	6.697	2.671e-26
MuA	0.107	0.00736401	2.602	8.871e-05	3.563	3.393e-09	4.542	1.776e-15	5.78	2.038e-25
MuB	0.106	0.00756214	2.831	2.227e-05	3.796	4.588e-10	4.889	1.832e-17	5.11	1.571e-19
hp8	0.162	0.0036428	2.715	8.871e-05	3.901	4.588e-10	4.595	1.221e-14	4.31	1.832e-13
Helicase	0.075	0.0152278	2.88	4.494e-05	4.066	4.448e-10	4.808	3.497e-15	3.739	6.396e-11
DNAJ chaperone	0.087	0.011647	3.13	0.000232	3.952	7.341e-07	5.152	5.398e-12	6.232	1.279e-17
hp11	0.08	0.0136217	2.698	0.001864	3.437	3.499e-05	5.095	1.488e-11	5.636	1.492e-14
hp12	0.169	0.00324639	3.026	2.45e-06	4.252	1.212e-12	5.671	1.424e-24	1.905	1.997e-05
Transcriptional regulator	0.066	0.0195528	2.906	0.00164	4.205	4.79884e-09	5.349	3.753e-11	1.844	0.0004616
hp14	0.076	0.0152266	2.602	0.005128	4.169	2.572e-06	5.859	2.462e-12	1.592	0.00199
hp15	0.036	0.0670776	3.222	0.0004194	4.727	2.97e-08	5.173	2.009e-10	0.821	0.0517853
hp16	0.064	0.0206969	2.602	0.004024	3.837	8.507e-06	5.218	7.979e-11	1.477	0.003224
hp17	0.033	0.0799201	2.867	0.002071	4.082	3.213e-06	5.756	2.626e-12	2.787	9.11e-06
DNAJ chaperone	0.117	0.00660447	2.877	8.871e-05	4.866	2.132e-12	5.635	1.077e-20	8.57	1.781e-49
hp19	0.044	0.053219	2.96	9.454e-06	3.405	6.512e-08	3.836	2.673e-10	4.764	9.66e-16
hp20	0.043	0.0455012	3.644	0.0001816	4.107	2.991e-05	4.33	7.187e-07	5.08	3.045e-08
Neck1	0.119	0.00685263	3.249	0.0002853	5.224	6.923e-05	7.398	4.419e-08	2.366	0.000476
hp22	0.058	0.0485146	1.95	3.641e-06	2.261	5.016e-09	1.46	2.71e-06	3.577	3.6e-25
Head morphogenesis MuF	0.136	0.00544785	3.429	3.462e-05	4.762	1.841e-07	4.631	4.576e-08	1.927	0.002119
Portal	0.058	0.0243967	3.541	0.0002429	4.514	2.433e-06	4.824	1.439e-07	5.422	6.049e-08
Head-tail adaptor protein	0.07	0.0170937	1.996	0.02191	4.429	0.0001589	5.19	6.388e-06	1.956	0.00249
TerL	0.068	0.0183758	3.025	0.0004194	4.603	2.149e-08	5.142	3.441e-10	6.639	7.346e-18
TerS	0.104	0.00867348	2.899	0.001656	4.743	5.227e-07	4.162	6.662e-07	5.76	2.929e-12
Head maturation protease	0.088	0.0115844	3.051	0.0002066	4.417	5.768e-09	5.762	3.115e-15	5.985	2.041e-16
Major capsid protein	0.138	0.00524879	2.878	0.0004194	4.204	1.959e-08	5.939	5.57e-17	6.602	2.793e-21
Endolysin	0.111	0.00759517	2.793	0.0007933	4.118	6.512e-08	5.468	7.566e-14	6.77	1.929e-21
Holin	0.462	0.000714418	2.749	0.0001739	4.049	8.244e-10	5.525	1.492e-18	7.872	1.741e-30
hp32	0.121	0.0066211	2.781	0.0009121	3.908	3.874e-07	5.478	5.26e-14	7.23	2.683e-24
hp33	0.105	0.00834465	2.916	0.0003096	4.028	7.569e-08	5.443	3.534e-14	7.22	3.305e-25
Major tail protein	0.203	0.00284912	3.165	8.871e-05	4.525	1.32e-09	5.532	1.296e-14	6.318	3.249e-18
hp35	0.158	0.00438626	2.958	0.001693	4.361	7.421e-07	5.344	2.848e-10	7.494	4.042e-19
hp36	0.054	0.0281202	2.987	0.001733	4.681	3.911e-07	5.62	3.89e-10	6.298	6.151e-09
Tape measure protein	0.169	0.003845	3.151	0.0001816	4.327	2.503e-08	5.006	2.748e-11	5.945	2.063e-15
Baseplate hub	0.063	0.0211807	2.756	0.003177	3.894	2.581e-05	4.825	5.159e-08	1.723	0.001832
Tail protein with endopeptidase domain	0.08	0.0137997	3.342	0.000254	4.393	3.874e-07	5.219	3.218e-10	7.026	8.858e-18
Tail fibre protein	0.08	0.0135646	3.644	8.871e-05	4.31	1.376e-06	4.694	3.726e-08	5.726	5.616e-12
hp41	0.033	0.134505	1.764	0.004024	0.27	0.00402211	3.51	4.01e-12	5.817	2.808e-33
Reverse transcriptase	-0.029	0.333103	1.69	0.0002853	1.495	0.0008242	3.277	1.121e-17	4.386	9.474e-31
Avd	0.042	0.126125	1.436	0.001864	1.504	0.0005432	2.59	1.711e-13	3.921	6.622e-24
hp44	0.029	0.202026	1.729	0.003692	1.829	0.001479	0.664	0.0385971	3.282	1.004e-09
ThyA	0.062	0.0237078	1.985	0.002071	1.54	0.007508	1.773	9.979e-06	4.366	1.382e-15
DNA methyltransferase	0.041	0.0574086	3.879	4.777e-07	4.241	1.549e-08	1.62	0.0002426	2.404	0.0003913
Data S2B) Raw data for Figure 2C - Transposition events
Sample	Time post induction	replicate 1	replicate 2	replicate 3
jmh43::dcas9-repcHP	0	301	431	379
	1	395	440	349
	2	256	402	277
	6	1080	1505	1562
	22	1962	3256	2296
jmh43::dcas9-nt	0	42	40	34
	1	16	15	16
	2	12	7	15
	6	8	14	19
	22	44	48	29
Data S2C) Raw data for Figure 2D - ddPCR virion quantification
Time post induction (h)	Sample
	jmh43::dcas9-repCHP			jmh43::dcas9-nt*
	jmh43::dcas9-repCHP:1	jmh43::dcas9-repCHP:2	jmh43::dcas9-repCHP:3	jmh43::dcas9-repCHP:1	jmh43::dcas9-repCHP:2	jmh43::dcas9-repCHP:3
0	439000	43600	501600	4830	21300	64100
1	2087000	219000	487400	27600	85400	91500
2	17863000	497400	7904000	71100	124900	75900
6	73786000	4991000	10743000	435700	8024000	723200
22	536524000	85944000	1509829000	2475000	4296000	7742000
Data S2D) Raw data for Figure 2E - CFU
Time post induction (h)	Sample
	jmh43::dcas9-repCHP			jmh43::dcas9-nt*
	jmh43::dcas9-repCHP:1	jmh43::dcas9-repCHP:2	jmh43::dcas9-repCHP:3	jmh43::dcas9-repCHP:1	jmh43::dcas9-repCHP:2	jmh43::dcas9-repCHP:3
0	6000000	28000000	2000000	30000000	36000000	18000000
1	8000000	160000000	14000000	58000000	100000000	100000000
2	300000	62000000	2400000	54000000	80000000	52000000
4	6000000	400000000	2000000	360000000	380000000	600000000
6	60000000	6800000000	6600000	8600000000	11000000000	10800000000
22	16000000	24000000000	24000000	28000000000	38000000000	44000000000
Figure 2F - Absorbance
Time post induction (h)	Sample
	jmh43::dcas9-repCHP			jmh43::dcas9-nt*
	jmh43::dcas9-repCHP:1	jmh43::dcas9-repCHP:2	jmh43::dcas9-repCHP:3	jmh43::dcas9-repCHP:1	jmh43::dcas9-repCHP:2	jmh43::dcas9-repCHP:3
0	0.3	0.37	0.33	0.3	0.38	0.38
1	0.56	0.67	0.54	0.51	0.63	0.53
2	0.97	1.27	0.91	0.87	1.16	0.862
4	2.6	2.7	2.4	2.6	2.6	2.4
6	3	2.85	2.79	2.9	2.84	2.86
22	2.9	3.1	3.7	3.4	3.3	3.9
