# Supplementary material for: Incomplete lytic cycle of a widespread Bacteroides bacteriophage leads to the formation of defective viral particles
Source: PLoS Biol. 2025 Mar 31;23(3):e3002787. doi: 10.1371/journal.pbio.3002787 (PMC12135933; doi:10.1371/journal.pbio.3002787)
Supplement: S3 Data — (A) Raw data for Fig 3b—Analytical ultracentrifugation. (B) Raw data for Fig 3d—Capsid DNA coverage. (C) Raw data for Fig 3e—Genomic DNA coverage. (D) Raw data for Fig 3f—ddPCR ultracentrifuged capsids. (B) Raw data for Fig 2c—Transposition events. (C) Raw data for Fig 2e—CFU. (D) Raw data for Fig 2e—CFU. (XLSX) [file pbio.3002787.s025.xlsx]

## Sheet: S3_data
Data S3A) Raw data for Figure 3B - Analytical ultracentrifugation						Data S3B) Raw data for Figure 3D - Capsid DNA coverage				Data S3C) Raw data for Figure 3E - Genomic DNA coverage				Data S3D) Raw data for Figure 3F - ddPCR ultracentrifuged capsids
	280 nm		280 nm / 260 nm			position	sample			position	sample			Sample	replicate 1	replicate 2	replicate 3
Sedimentation ciefficient (S)	jmh43ΔHP	jmh43::dcas9-repC	jmh43ΔHP	jmh43::dcas9-repC			jmh43	jmh43::dcas9-repCHP			jmh43::dcas9-nt	jmh43::dcas9-repCHP		HM719	3.16345	3.59947	3.06989
0	0.0642497	0.033792				1	1.19041	1.37027		1	0.314545	0.314726		jmh42	1.63293	2.11396	2.52528
1	8.25253	9.28359				2	1.19634	1.37952		2	0.315956	0.317401		jmh43	2.41096	2.41799	3.11362
2	2.09939	4.98785				3	1.21351	1.39254		3	0.318777	0.321884		jmh47	2.16604	1.98582	2.39045
3	0.548777	2.78262				4	1.24121	1.40872		4	0.320893	0.324638		jmh51	2.56682	4.1475	3.84037
4	0.151741	1.64357				5	1.25034	1.42489		5	0.323008	0.32684		jmh72			3.19466
5	0.0454555	1.04875				6	1.26309	1.43459		6	0.325124	0.328649		jmh79	1.91532	1.7307	2.82108
6	0.01502	0.729257				7	1.2786	1.45067		7	0.327945	0.329987
7	0.00549662	0.559812				8	1.28547	1.45923		8	0.331471	0.335808
8	0.00220061	0.471381				9	1.29145	1.47106		9	0.333587	0.337381
9	0.000928493	0.432016				10	1.29538	1.48042		10	0.337819	0.339505
10	0.000391313	0.42631				11	1.2995	1.48602		11	0.343461	0.345483
11	0.000148671	0.446849				12	1.31411	1.49573		12	0.343461	0.346742
12	3.7869e-05	0.485644				13	1.33989	1.50992		13	0.346282	0.350124
13	0	0.537562				14	1.34305	1.51915		14	0.347692	0.352798
14	9.8179e-06	0.592332				15	1.36859	1.53705		15	0.349103	0.354057
15	6.3115e-05	0.643679				16	1.38643	1.55027		16	0.349808	0.355552
16	0.000165502	0.67791		0.713		17	1.40111	1.56485		17	0.352629	0.359878
17	0.000329601	0.67791				18	1.40655	1.57223		18	0.354745	0.361923
18	0.000575048	0.649384				19	1.42108	1.59053		19	0.35545	0.363418
19	0.000924285	0.586627				20	1.42615	1.59307		20	0.352629	0.364755
20	0.00140115	0.50276				21	1.45359	1.60418		21	0.356155	0.367115
21	0.00201828	0.412047				22	1.47075	1.61801		22	0.358271	0.368059
22	0.00278969	0.325899				23	1.48725	1.63099		23	0.359682	0.367902
23	0.00365927	0.25059				24	1.49044	1.63112		24	0.366029	0.37152
24	0.00459898	0.189544				25	1.49595	1.63656		25	0.370261	0.372936
25	0.00555272	0.142191				26	1.50079	1.64031		26	0.370966	0.373251
26	0.00643633	0.10796				27	1.50915	1.64587		27	0.371671	0.374666
27	0.00719371	0.0834273				28	1.51675	1.65208		28	0.373082	0.376712
28	0.00781084	0.0663116				29	1.51948	1.65388		29	0.375903	0.378364
29	0.00828771	0.0545589				30	1.52423	1.65652		30	0.377313	0.379622
30	0.00865237	0.0468569				31	1.52678	1.65668		31	0.375197	0.3786
31	0.00896093	0.0421216				32	1.53064	1.64879		32	0.373787	0.376869
32	0.00928352	0.0397254				33	1.52763	1.64394		33	0.373082	0.376318
33	0.00969026	0.0391548				34	1.52456	1.64747		34	0.379429	0.3786
34	0.0102653	0.0402959				35	1.51533	1.6489		35	0.375903	0.379622
35	0.0111068	0.0430914				36	1.51276	1.65281		36	0.377313	0.379779
36	0.0123271	0.0477127				37	1.51327	1.65008		37	0.379429	0.381667
37	0.0141784	0.0543307				38	1.51305	1.65361		38	0.378724	0.381038
38	0.016703	0.063459				39	1.51922	1.6624		39	0.381545	0.382375
39	0.0202094	0.0748695				40	1.51891	1.6691		40	0.38084	0.383555
40	0.0253989	0.0891325				41	1.5222	1.67336		41	0.376608	0.381038
41	0.0325519	0.106248				42	1.52474	1.6783		42	0.377313	0.380802
42	0.0426503	0.126787				43	1.52026	1.68325		43	0.38084	0.381825
43	0.0565357	0.15189				44	1.53453	1.6859		44	0.374492	0.381982
44	0.0753299	0.178704				45	1.54355	1.7016		45	0.374492	0.383005
45	0.100015	0.208371				46	1.52811	1.69315		46	0.375903	0.384106
46	0.131152	0.241462				47	1.52861	1.69655		47	0.375903	0.385286
47	0.169049	0.275693				48	1.54971	1.71495		48	0.376608	0.3856
48	0.212514	0.310495				49	1.55246	1.7168		49	0.375197	0.386387
49	0.259401	0.346437				50	1.59748	1.71977		50	0.372376	0.385522
50	0.306541	0.380669				51	1.59642	1.72607		51	0.370261	0.384735
51	0.350343	0.4149				52	1.59632	1.72438		52	0.371671	0.384657
52	0.387609	0.445708				53	1.59409	1.72546		53	0.38084	0.388039
53	0.416207	0.475375				54	1.59964	1.72751		54	0.380134	0.388747
54	0.435577	0.50276				55	1.60654	1.72332		55	0.378724	0.390635
55	0.446587	0.526151				56	1.6085	1.71632		56	0.379429	0.390635
56	0.451201	0.544979				57	1.60027	1.70314		57	0.379429	0.390635
57	0.451902	0.560953				58	1.60514	1.70987		58	0.380134	0.390556
58	0.451257	0.573961				59	1.61369	1.70973		59	0.380134	0.390713
59	0.451482	0.582348				60	1.61194	1.71765		60	0.38225	0.390635
60	0.454399	0.586627		0.799		61	1.62782	1.73069		61	0.38225	0.388275
61	0.461285	0.586341				62	1.63447	1.73574		62	0.382955	0.388354
62	0.473039	0.583831				63	1.64082	1.73574		63	0.385071	0.38859
63	0.490108	0.574589				64	1.64052	1.73194		64	0.38084	0.388039
64	0.512563	0.559242				65	1.64552	1.73264		65	0.38225	0.391264
65	0.540165	0.537562				66	1.66106	1.73301		66	0.383661	0.392523
66	0.572214	0.507895				67	1.67529	1.74796		67	0.385776	0.393152
67	0.60774	0.471381				68	1.68183	1.75377		68	0.387187	0.392995
68	0.645427	0.429163				69	1.70103	1.76386		69	0.386482	0.38977
69	0.683731	0.383521				70	1.71388	1.77386		70	0.385071	0.390478
70	0.721095	0.335597				71	1.71497	1.77323		71	0.385071	0.391028
71	0.756061	0.287674				72	1.72093	1.77551		72	0.386482	0.389612
72	0.787464	0.243173				73	1.71952	1.77459		73	0.386482	0.388747
73	0.814547	0.202096				74	1.72647	1.76951		74	0.383661	0.388118
74	0.837072	0.166153				75	1.72083	1.7697		75	0.384366	0.388196
75	0.855208	0.135915				76	1.73242	1.7594		76	0.387892	0.385836
76	0.8695	0.111383				77	1.71219	1.7691		77	0.385071	0.384657
77	0.880734	0.0914146				78	1.70871	1.7713		78	0.382955	0.382847
78	0.889823	0.0760105				79	1.69183	1.75806		79	0.38084	0.384106
79	0.897719	0.0640296				80	1.6924	1.75985		80	0.378724	0.383634
80	0.905293	0.0551294				81	1.69232	1.75675		81	0.378724	0.383791
81	0.913343	0.0485684				82	1.69973	1.76138		82	0.375197	0.383398
82	0.922572	0.0437761				83	1.69987	1.76723		83	0.374492	0.383162
83	0.933624	0.0405811				84	1.70856	1.76793		84	0.38084	0.380959
84	0.947033	0.0385273				85	1.69926	1.76227		85	0.38225	0.379779
85	0.963317	0.0374433				86	1.70362	1.76428		86	0.384366	0.380173
86	0.982938	0.037158				87	1.71558	1.7733		87	0.384366	0.379937
87	1.0063	0.0376144				88	1.72722	1.78189		88	0.387187	0.380487
88	1.03378	0.0385843				89	1.71298	1.78786		89	0.386482	0.37915
89	1.06562	0.0400677				90	1.71545	1.79717		90	0.386482	0.381353
90	1.10192	0.0420645				91	1.71842	1.80442		91	0.386482	0.381353
91	1.14262	0.0444607				92	1.71662	1.80507		92	0.387187	0.380409
92	1.18739	0.0473133				93	1.71628	1.8047		93	0.389303	0.381117
93	1.23562	0.0506223				94	1.72048	1.80406		94	0.385776	0.37797
94	1.28637	0.0545019				95	1.7171	1.79929		95	0.385071	0.377105
95	1.33839	0.0588949				96	1.74946	1.81543		96	0.387187	0.376082
96	1.39011	0.0646001				97	1.76734	1.82468		97	0.389303	0.374902
97	1.43975	0.0708758				98	1.76455	1.82559		98	0.387187	0.374195
98	1.48542	0.0782926				99	1.76839	1.83063		99	0.385071	0.3727
99	1.52524	0.0874209				100	1.77183	1.8363		100	0.382955	0.373565
100	1.55754	0.0971198				101	1.77495	1.8377		101	0.382955	0.372307
101	1.58096	0.109101				102	1.75845	1.84119		102	0.38084	0.372228
102	1.59462	0.122223				103	1.75289	1.84014		103	0.381545	0.373644
103	1.59817	0.137056	0.732			104	1.7538	1.84311		104	0.380134	0.373408
104	1.59173	0.153031				105	1.75762	1.84136		105	0.382955	0.374981
105	1.57594	0.170717				106	1.74624	1.84344		106	0.379429	0.373015
106	1.55176	0.189544				107	1.75127	1.84208		107	0.378724	0.370733
107	1.52054	0.209512				108	1.74657	1.84755		108	0.381545	0.371677
108	1.48355	0.231192				109	1.77346	1.85208		109	0.38084	0.372857
109	1.44207	0.253442				110	1.77198	1.85923		110	0.374492	0.371127
110	1.39752	0.278545				111	1.78625	1.86868		111	0.375197	0.370812
111	1.35081	0.30536				112	1.77948	1.87324		112	0.375903	0.371363
112	1.30276	0.335597				113	1.79368	1.88038		113	0.374492	0.373093
113	1.25418	0.369258				114	1.7992	1.88024		114	0.375197	0.372857
114	1.20536	0.409765				115	1.81661	1.8964		115	0.372376	0.372464
115	1.15649	0.453695				116	1.8319	1.91203		116	0.371671	0.370655
116	1.10767	0.505613				117	1.83667	1.91746		117	0.370261	0.369081
117	1.05903	0.564947				118	1.87708	1.92726		118	0.374492	0.369868
118	1.01043	0.63107				119	1.87449	1.92802		119	0.374492	0.368059
119	0.961942	0.70307				120	1.89524	1.93088		120	0.374492	0.368531
120	0.91354	0.781345				121	1.89998	1.91989		121	0.369555	0.369239
121	0.865264	0.858822				122	1.88847	1.92231		122	0.36744	0.366564
122	0.817268	0.935272				123	1.87785	1.91184		123	0.372376	0.368138
123	0.769848	1.00105				124	1.88282	1.91982		124	0.370261	0.365699
124	0.723241	1.05263				125	1.88831	1.92217		125	0.36744	0.36507
125	0.677882	1.08355				126	1.88864	1.92167		126	0.366029	0.364519
126	0.634066	1.08897		1.16		127	1.92641	1.92667		127	0.364619	0.365306
127	0.592228	1.06678				128	1.92246	1.93772		128	0.365324	0.366879
128	0.552676	1.01874				129	1.92128	1.93749		129	0.364619	0.366171
129	0.515719	0.946055				130	1.98586	1.95089		130	0.368145	0.367587
130	0.481566	0.854771				131	1.992	1.97379		131	0.366734	0.366958
131	0.450388	0.757783				132	1.99226	1.97356		132	0.366029	0.366014
132	0.42221	0.649384				133	1.99622	1.98036		133	0.364619	0.365384
133	0.397034	0.548402				134	1.99543	1.99051		134	0.363913	0.367666
134	0.374818	0.453125				135	2.04837	2.00871		135	0.363208	0.366171
135	0.355392	0.367547				136	2.06819	2.02441		136	0.361798	0.365227
136	0.338604	0.29452				137	2.06716	2.02282		137	0.363208	0.363103
137	0.324214	0.232904				138	2.08827	2.03664		138	0.365324	0.364126
138	0.312011	0.183268				139	2.10659	2.04945		139	0.365324	0.364519
139	0.301717	0.143332				140	2.1065	2.05126		140	0.361092	0.361687
140	0.293077	0.111383				141	2.10795	2.05053		141	0.361092	0.361215
141	0.285798	0.0874209				142	2.10763	2.05202		142	0.358977	0.361766
142	0.279598	0.0680232				143	2.08635	2.0439		143	0.359682	0.361215
143	0.27417	0.0534749				144	2.09468	2.03354		144	0.357566	0.36035
144	0.269247	0.0424068				145	2.08806	2.03838		145	0.358977	0.360586
145	0.264549	0.0339061				146	2.08795	2.02857		146	0.360387	0.360665
146	0.259836	0.0273451				147	2.07883	2.0341		147	0.358977	0.360665
147	0.254885	0.0223815				148	2.09155	2.02234		148	0.360387	0.359485
148	0.249513	0.018559				149	2.10275	2.02944		149	0.365324	0.360743
149	0.243581	0.0156494				150	2.11545	2.03543		150	0.368145	0.360193
150	0.237031	0.0133673				151	2.08625	2.04343		151	0.36885	0.361609
151	0.229822	0.0115987				152	2.08996	2.04591		152	0.36744	0.358226
152	0.221981	0.0102865				153	2.08356	2.04256		153	0.370261	0.359957
153	0.21358	0.00925955				154	2.08369	2.04101		154	0.36885	0.360193
154	0.204716	0.00846082				155	2.0844	2.04009		155	0.36744	0.359878
155	0.195529	0.00783325				156	2.08734	2.0457		156	0.366029	0.360035
156	0.186146	0.00737683				157	2.07973	2.03759		157	0.364619	0.357911
157	0.176707	0.00703452				158	2.10978	2.03574		158	0.366734	0.362159
158	0.167324	0.00680631				159	2.11516	2.05757		159	0.363913	0.362631
159	0.158123	0.00669221				160	2.11343	2.06283		160	0.358977	0.361294
160	0.149203	0.00657811				161	2.11535	2.06384		161	0.356861	0.35917
161	0.140591	0.00652105				162	2.10683	2.06191		162	0.357566	0.358698
162	0.132414	0.006464				163	2.11077	2.05873		163	0.361092	0.359878
163	0.12456	0.006464				164	2.10709	2.06683		164	0.361798	0.359013
164	0.117126	0.00640695				165	2.10511	2.06086		165	0.359682	0.356574
165	0.109973	0.00640695				166	2.0995	2.05783		166	0.361092	0.358619
166	0.103241	0.0063499				167	2.1166	2.05278		167	0.364619	0.360114
167	0.0969293	0.00623579				168	2.11264	2.0795		168	0.36744	0.359327
168	0.0908983	0.00612169				169	2.10548	2.07349		169	0.36885	0.359406
169	0.0851478	0.00600758				170	2.10634	2.07395		170	0.368145	0.358855
170	0.0796778	0.00577938				171	2.11438	2.07427		171	0.374492	0.360901
171	0.0743481	0.00560822				172	2.08793	2.07006		172	0.380134	0.363968
172	0.0694392	0.00532296				173	2.08855	2.06548		173	0.375197	0.361923
173	0.0645302	0.0050377				174	2.08478	2.07184		174	0.371671	0.36271
174	0.060042	0.00475244				175	2.10204	2.07541		175	0.373787	0.364755
175	0.0556941	0.00445006				176	2.10288	2.07503		176	0.370261	0.366328
176	0.0516267	0.00412487				177	2.10517	2.07282		177	0.372376	0.366564
177	0.0478398	0.00379967				178	2.11291	2.06989		178	0.372376	0.368767
178	0.0441932	0.00348018				179	2.11383	2.07923		179	0.371671	0.369239
179	0.040827	0.00316639				180	2.11902	2.08544		180	0.368145	0.367272
180	0.0377414	0.00286972				181	2.11921	2.09107		181	0.376608	0.369239
181	0.0349363	0.00258446				182	2.11893	2.09938		182	0.375197	0.370183
182	0.0324117	0.00232773				183	2.11757	2.10001		183	0.375197	0.370261
183	0.0301676	0.0020824				184	2.15372	2.10152		184	0.375197	0.370969
184	0.028204	0.0018599				185	2.16769	2.09916		185	0.374492	0.370655
185	0.0263807	0.00166022				186	2.17103	2.1091		186	0.377313	0.370261
186	0.0248379	0.00148906				187	2.1703	2.11261		187	0.378724	0.371677
187	0.0235756	0.00132931				188	2.17886	2.1151		188	0.378019	0.371363
188	0.0224535	0.00119239				189	2.19509	2.12429		189	0.379429	0.373172
189	0.021612	0.00106687				190	2.19343	2.12406		190	0.379429	0.373015
190	0.0209107	0.000969885				191	2.19535	2.1262		191	0.378019	0.373329
191	0.02049	0.000878602				192	2.20971	2.13131		192	0.38225	0.37561
192	0.0202094	0.000798729				193	2.20152	2.13362		193	0.384366	0.376004
193	0.0200692	0.000735972				194	2.20873	2.13681		194	0.382955	0.377656
194	0.0202094	0.00067892				195	2.191	2.12747		195	0.382955	0.374902
195	0.02049	0.000633278				196	2.19105	2.12573		196	0.38225	0.374902
196	0.0209107	0.000593342				197	2.20644	2.13526		197	0.382955	0.37443
197	0.021612	0.00055911				198	2.1985	2.12145		198	0.385776	0.375374
198	0.0223133	0.000530584				199	2.17812	2.12236		199	0.385776	0.375532
199	0.0234353	0.000502058				200	2.19567	2.11714		200	0.390713	0.374824
200	0.0246976	0.000479238				201	2.18611	2.11771		201	0.390008	0.373487
201	0.0261002	0.000456417				202	2.17161	2.11823		202	0.390713	0.371284
202	0.0277832	0.000439301				203	2.1774	2.12294		203	0.392829	0.374824
203	0.0296066	0.00041648				204	2.18376	2.12791		204	0.389303	0.373172
204	0.0315701	0.000393659				205	2.17704	2.12935		205	0.392124	0.375374
205	0.0338142	0.000370839				206	2.16955	2.12942		206	0.388597	0.369396
206	0.0361986	0.000342313				207	2.17371	2.13404		207	0.390008	0.371127
207	0.0387232	0.000319492				208	2.18553	2.13159		208	0.391418	0.373408
208	0.041388	0.000290966				209	2.18572	2.13997		209	0.391418	0.373015
209	0.0440529	0.00026244				210	2.17809	2.1409		210	0.392829	0.374509
210	0.0467178	0.000233914				211	2.17613	2.12675		211	0.388597	0.374981
211	0.0493826	0.000205388				212	2.16268	2.12562		212	0.388597	0.375768
212	0.051767	0.000176861				213	2.14768	2.1282		213	0.388597	0.375138
213	0.0541513	0.000148335				214	2.14847	2.1304		214	0.386482	0.37443
214	0.0561149	0.000119809				215	2.14038	2.13024		215	0.381545	0.37034
215	0.0579382	9.69885e-05				216	2.13855	2.12886		216	0.382955	0.371284
216	0.0592005	7.41677e-05				217	2.13183	2.11835		217	0.384366	0.372149
217	0.0601823	5.13469e-05				218	2.12468	2.11611		218	0.379429	0.372543
218	0.0606031	2.8526e-05				219	2.13356	2.11924		219	0.381545	0.373093
219	0.0606031	1.71156e-05	0.375			220	2.11194	2.10934		220	0.383661	0.37388
220	0.0601823	5.70521e-06				221	2.10545	2.11725		221	0.385071	0.373329
221	0.0593408	0				222	2.10435	2.11997		222	0.387892	0.373565
222	0.0579382	0				223	2.11286	2.1244		223	0.386482	0.373723
223	0.0561149	5.70521e-06				224	2.12235	2.13669		224	0.378724	0.370183
224	0.0540111	1.71156e-05				225	2.12776	2.13999		225	0.384366	0.370812
225	0.0514865	3.99365e-05				226	2.13072	2.14746		226	0.386482	0.371992
226	0.0488216	6.84625e-05				227	2.11423	2.13795		227	0.386482	0.372543
227	0.0458762	0.000102694				228	2.12382	2.1422		228	0.390008	0.374352
228	0.0427906	0.000154041				229	2.12289	2.1576		229	0.392124	0.37443
229	0.039705	0.000216798				230	2.12552	2.16257		230	0.392124	0.373801
230	0.0364791	0.00028526				231	2.12543	2.16608		231	0.39706	0.375925
231	0.0333935	0.000376544				232	2.12593	2.16086		232	0.396355	0.375217
232	0.0303078	0.000484943				233	2.11513	2.1582		233	0.399882	0.375846
233	0.0272222	0.000610457				234	2.11248	2.15575		234	0.401292	0.377026
234	0.0244171	0.000758793				235	2.11278	2.15818		235	0.394239	0.376397
235	0.0217523	0.000935654				236	2.10905	2.15705		236	0.390713	0.373723
236	0.0192276	0.00113534				237	2.11148	2.14806		237	0.390008	0.375846
237	0.0169836	0.00137496				238	2.10542	2.13809		238	0.389303	0.376318
238	0.0148797	0.00164881				239	2.09104	2.12721		239	0.390008	0.377184
239	0.0129442	0.00195689				240	2.08853	2.12128		240	0.389303	0.376869
240	0.0112331	0.0023049				241	2.09204	2.11764		241	0.389303	0.377577
241	0.00971832	0.00270427				242	2.09123	2.12551		242	0.391418	0.379544
242	0.00837186	0.00314928				243	2.092	2.12928		243	0.390008	0.37679
243	0.00719371	0.00363992				244	2.09029	2.1314		244	0.393534	0.378128
244	0.00616985	0.00417621				245	2.06355	2.13076		245	0.392829	0.380959
245	0.00527221	0.00475244				246	2.06412	2.1157		246	0.394239	0.381431
246	0.00451483	0.00538001				247	2.06909	2.1069		247	0.400587	0.383555
247	0.00385563	0.00606464				248	2.05306	2.11219		248	0.399176	0.382061
248	0.00329461	0.00674926				249	2.06007	2.11378		249	0.398471	0.382926
249	0.00281774	0.00749094				250	2.05521	2.1118		250	0.398471	0.381431
250	0.00241099	0.00823262				251	2.04651	2.1106		251	0.39706	0.379544
251		0.00897429				252	2.06151	2.10929		252	0.397766	0.383477
252		0.00977302				253	2.05739	2.10197		253	0.405524	0.382926
253		0.0104576				254	2.05646	2.09998		254	0.404818	0.381589
254		0.0111993				255	2.069	2.09656		255	0.402703	0.382611
255		0.0118839				256	2.05361	2.08944		256	0.402703	0.381825
256		0.0125115				257	2.04904	2.08396		257	0.400587	0.382061
257		0.013082				258	2.05107	2.08026		258	0.400587	0.381825
258		0.0136526				259	2.03955	2.07325		259	0.397766	0.380487
259		0.014109				260	2.01745	2.06912		260	0.401292	0.382454
260		0.0145083				261	2.00599	2.05974		261	0.402703	0.381353
261		0.0149077				262	1.99094	2.04971		262	0.403408	0.383005
262		0.01525				263	1.99951	2.04833		263	0.408345	0.38269
263		0.0155923				264	1.99277	2.04436		264	0.411871	0.383241
264		0.0158205				265	1.99042	2.02356		265	0.411166	0.381746
265		0.0161058				266	1.95708	2.01197		266	0.408345	0.381117
266		0.016334				267	1.92745	2.01466		267	0.409755	0.384657
267		0.0165622				268	1.92572	1.99719		268	0.406934	0.386702
268		0.0167904				269	1.89108	1.98993		269	0.406934	0.386466
269		0.0170186				270	1.88838	1.993		270	0.408345	0.386859
270		0.0173039				271	1.88013	1.99124		271	0.413281	0.387882
271		0.0175892				272	1.87577	1.98911		272	0.41046	0.386387
272		0.0179315				273	1.86513	1.98675		273	0.404113	0.382533
273		0.0182738				274	1.85781	1.9828		274	0.402703	0.383949
274		0.0186731				275	1.84618	1.97866		275	0.405524	0.384106
275		0.0191296				276	1.84602	1.9806		276	0.407639	0.385286
276		0.019643				277	1.83635	1.97729		277	0.411871	0.386623
277		0.0201565				278	1.8173	1.96689		278	0.411166	0.384578
278		0.0207841				279	1.81587	1.96467		279	0.411166	0.38623
279		0.0214116				280	1.83247	1.9549		280	0.411871	0.386702
280		0.0220963				281	1.77282	1.93781		281	0.408345	0.386151
281		0.0228379				282	1.77088	1.9371		282	0.411166	0.385679
282		0.0235796				283	1.7745	1.93783		283	0.414692	0.388039
283		0.0243784				284	1.76064	1.92748		284	0.413987	0.386623
284		0.0252341				285	1.72343	1.90778		285	0.413281	0.38859
285		0.0260329				286	1.69648	1.89489		286	0.411166	0.388983
286		0.0269457				287	1.69686	1.89834		287	0.411166	0.38914
287		0.0278015				288	1.68539	1.89062		288	0.413281	0.390478
288		0.0286002				289	1.67386	1.87794		289	0.407639	0.389691
289		0.029456				290	1.66383	1.87568		290	0.408345	0.389298
290		0.0301977				291	1.6726	1.88118		291	0.409755	0.390635
291		0.0309393				292	1.66824	1.87594		292	0.411166	0.392129
292		0.031624				293	1.6702	1.88103		293	0.406229	0.388826
293		0.0321945				294	1.66793	1.87845		294	0.404818	0.389376
294		0.032765				295	1.65883	1.86912		295	0.406934	0.390006
295		0.0332214				296	1.65654	1.87451		296	0.403408	0.389848
296		0.0335637				297	1.65858	1.86995		297	0.405524	0.390084
297		0.033849				298	1.65567	1.8666		298	0.407639	0.391028
298		0.0339631				299	1.64976	1.85906		299	0.400587	0.38796
299		0.0340202		2.41		300	1.65537	1.84374		300	0.404818	0.390242
300		0.0339061				301	1.66254	1.85068		301	0.405524	0.389848
301		0.0336778				302	1.65597	1.85302		302	0.406934	0.388275
302		0.0333926				303	1.66245	1.85437		303	0.406229	0.388904
303		0.0329362				304	1.66532	1.85389		304	0.41046	0.38796
304		0.0323656				305	1.68525	1.85241		305	0.411871	0.388747
305		0.031681				306	1.67078	1.84926		306	0.412576	0.388983
306		0.0308823				307	1.66798	1.84906		307	0.413281	0.388432
307		0.0300265				308	1.6858	1.84819		308	0.414692	0.388039
308		0.0289996				309	1.66229	1.83206		309	0.414692	0.3856
309		0.0279156				310	1.65425	1.82757		310	0.418923	0.384106
310		0.0267745				311	1.65087	1.83035		311	0.419629	0.384106
311		0.0255764				312	1.65588	1.82988		312	0.42245	0.385758
312		0.0242643				313	1.65339	1.82631		313	0.420334	0.384735
313		0.0229521				314	1.65002	1.81833		314	0.420334	0.3856
314		0.0216399				315	1.63264	1.81477		315	0.420334	0.385758
315		0.0202706				316	1.62212	1.81086		316	0.418923	0.383791
316		0.0189014				317	1.62275	1.81158		317	0.42245	0.387803
317		0.0175892				318	1.59459	1.78969		318	0.419629	0.387095
318		0.016277				319	1.58166	1.78589		319	0.416102	0.386151
319		0.0150218				320	1.588	1.7993		320	0.412576	0.384342
320		0.0137667				321	1.58411	1.78919		321	0.41046	0.38387
321		0.0126256				322	1.58272	1.78555		322	0.406229	0.38269
322		0.0114846				323	1.58416	1.78743		323	0.404818	0.383477
323		0.0104576				324	1.58735	1.78575		324	0.404113	0.384578
324		0.00948776				325	1.57046	1.78578		325	0.404818	0.384578
325		0.00857493				326	1.58107	1.78928		326	0.404818	0.383398
326		0.00771915				327	1.57469	1.79543		327	0.404818	0.382375
327		0.00697747				328	1.57375	1.79477		328	0.404113	0.384578
328		0.00629285				329	1.56152	1.78813		329	0.406934	0.384185
329		0.00560822				330	1.56515	1.7894		330	0.409755	0.384971
330		0.0050377				331	1.56291	1.79139		331	0.406934	0.3856
331		0.00455276				332	1.5492	1.78476		332	0.401997	0.385207
332		0.00409634				333	1.54849	1.79087		333	0.406229	0.384263
333		0.00367986				334	1.53572	1.79068		334	0.405524	0.383791
334		0.00332043				335	1.5333	1.79173		335	0.404113	0.384185
335		0.00300094				336	1.52539	1.78656		336	0.408345	0.384814
336		0.00271568				337	1.51374	1.78154		337	0.405524	0.383162
337		0.00247036				338	1.51298	1.78011		338	0.403408	0.382218
338		0.00225356				339	1.50117	1.77397		339	0.404113	0.382061
339		0.00206529				340	1.49776	1.77041		340	0.406934	0.384342
340		0.00190554				341	1.49926	1.76996		341	0.401997	0.383083
341		0.00176861				342	1.50086	1.7596		342	0.405524	0.380645
342		0.00164881				343	1.50784	1.75834		343	0.403408	0.382297
343		0.00155182				344	1.5054	1.75801		344	0.403408	0.382139
344		0.00147194				345	1.49806	1.75115		345	0.401292	0.379386
345		0.00140919				346	1.51942	1.76076		346	0.399882	0.377262
346		0.00135784				347	1.52392	1.74991		347	0.399882	0.378364
347		0.00132931				348	1.49982	1.74798		348	0.399882	0.380094
348		0.00130079				349	1.49365	1.74949		349	0.398471	0.379779
349		0.00128938				350	1.49287	1.74887		350	0.399882	0.377813
350		0.00128938				351	1.49293	1.74931		351	0.398471	0.378049
351		0.00130079				352	1.4912	1.74591		352	0.401292	0.378757
352		0.00132361				353	1.52685	1.76084		353	0.397766	0.378206
353		0.00135213				354	1.58347	1.78043		354	0.393534	0.37679
354		0.00138637				355	1.59886	1.78594		355	0.39565	0.378206
355		0.00143201				356	1.59771	1.79398		356	0.394239	0.37679
356		0.00148906				357	1.59811	1.78819		357	0.394945	0.377262
357		0.00154611				358	1.59233	1.77355		358	0.392829	0.377813
358		0.00161457				359	1.5783	1.75784		359	0.394239	0.3786
359		0.00168874				360	1.54939	1.74921		360	0.392829	0.378678
360		0.00176861				361	1.53266	1.74444		361	0.393534	0.380173
361		0.00185419				362	1.53367	1.74304		362	0.393534	0.377498
362		0.00193977				363	1.53715	1.74484		363	0.394239	0.378049
363		0.00203676				364	1.53451	1.74355		364	0.394945	0.378364
364		0.00213375				365	1.53867	1.74057		365	0.400587	0.380409
365		0.00223644				366	1.56096	1.74009		366	0.399882	0.379779
366		0.00234484				367	1.55462	1.74691		367	0.397766	0.3786
367		0.00245324				368	1.55308	1.74116		368	0.400587	0.378206
368		0.00256164				369	1.55943	1.73751		369	0.401292	0.377813
369		0.00267574				370	1.54233	1.73466		370	0.401292	0.380409
370		0.00279555				371	1.5454	1.73557		371	0.398471	0.374273
371		0.00291536				372	1.54023	1.72732		372	0.398471	0.37561
372		0.00303517				373	1.54484	1.72843		373	0.399882	0.377498
373		0.00316069				374	1.53133	1.72094		374	0.401292	0.378993
374		0.00329191				375	1.52558	1.71995		375	0.404113	0.380251
375		0.00342883				376	1.53491	1.72773		376	0.400587	0.380881
376		0.00356576				377	1.53249	1.72278		377	0.399176	0.380723
377		0.00370839				378	1.5311	1.71758		378	0.398471	0.383241
378		0.00386243				379	1.51848	1.70643		379	0.39706	0.380881
379		0.00401647				380	1.51654	1.70412		380	0.394239	0.379779
380		0.00418762				381	1.51287	1.70169		381	0.399882	0.382218
381		0.00436448				382	1.51331	1.7045		382	0.399176	0.382218
382		0.00455276				383	1.51672	1.70523		383	0.400587	0.383319
383		0.00475244				384	1.51713	1.71067		384	0.39706	0.382533
384		0.00498065				385	1.52071	1.70557		385	0.396355	0.381038
385		0.00520886				386	1.54169	1.71117		386	0.39565	0.380566
386		0.00543706				387	1.55333	1.7248		387	0.392124	0.381117
387		0.00572232				388	1.57284	1.73745		388	0.394945	0.378993
388		0.00600758				389	1.58747	1.75534		389	0.394239	0.379465
389		0.0063499				390	1.59115	1.77249		390	0.396355	0.379622
390		0.00669221				391	1.59013	1.77961		391	0.398471	0.377105
391		0.00709157				392	1.59467	1.78121		392	0.398471	0.377577
392		0.00749094				393	1.59048	1.77997		393	0.401292	0.376633
393		0.00794736				394	1.59439	1.77799		394	0.402703	0.377026
394		0.00846082				395	1.5933	1.77296		395	0.401292	0.376318
395		0.00903135				396	1.59266	1.77248		396	0.399176	0.374273
396		0.00960187				397	1.59341	1.76899		397	0.394945	0.372307
397		0.0102865				398	1.57608	1.7589		398	0.39706	0.376476
398		0.0109711				399	1.57517	1.7516		399	0.39565	0.374352
399		0.0117698				400	1.56884	1.74629		400	0.396355	0.372857
400		0.0126256				401	1.56193	1.73574		401	0.398471	0.371992
401		0.0135385				402	1.55578	1.74037		402	0.406229	0.37624
402		0.0145654				403	1.55355	1.74258		403	0.403408	0.375453
403		0.0156494				404	1.5719	1.74993		404	0.399882	0.375138
404		0.0168475				405	1.56304	1.74915		405	0.404818	0.375768
405		0.0181597				406	1.56079	1.74806		406	0.401292	0.374666
406		0.0195289				407	1.56352	1.7481		407	0.401997	0.375689
407		0.0210123				408	1.56461	1.74703		408	0.402703	0.376318
408		0.0226668				409	1.56072	1.74428		409	0.403408	0.377105
409		0.0243784				410	1.55884	1.73686		410	0.404818	0.376554
410		0.026204				411	1.55104	1.72549		411	0.400587	0.374745
411		0.0281438				412	1.53765	1.72059		412	0.401997	0.376554
412		0.0302547				413	1.53421	1.71601		413	0.401292	0.37506
413		0.0324227				414	1.52369	1.70887		414	0.399176	0.373015
414		0.0347048				415	1.51477	1.70595		415	0.397766	0.374509
415		0.037158				416	1.51467	1.70222		416	0.39706	0.373723
416		0.0396113				417	1.51707	1.69946		417	0.396355	0.366879
417		0.0422357				418	1.51538	1.69603		418	0.397766	0.36861
418		0.0449742				419	1.52695	1.70168		419	0.401292	0.369632
419		0.0477127				420	1.53437	1.69876		420	0.401292	0.369239
420		0.0505653				421	1.53414	1.69874		421	0.403408	0.369553
421		0.0534749				422	1.53281	1.69531		422	0.399882	0.369081
422		0.0566128				423	1.53568	1.69253		423	0.401997	0.368845
423		0.0594654				424	1.53286	1.68723		424	0.401997	0.368295
424		0.062318				425	1.53076	1.68294		425	0.406934	0.369553
425		0.0651706				426	1.53035	1.68055		426	0.404113	0.367744
426		0.0685937				427	1.52888	1.67512		427	0.401997	0.367194
427		0.0714463				428	1.52051	1.66707		428	0.405524	0.368845
428		0.0742989				429	1.51532	1.66278		429	0.40905	0.369553
429		0.0771515				430	1.5139	1.65697		430	0.409755	0.368216
430		0.0800041				431	1.49384	1.65576		431	0.409755	0.367902
431		0.0828567				432	1.4936	1.65485		432	0.411166	0.370025
432		0.0857093				433	1.49598	1.65522		433	0.41046	0.371756
433		0.088562				434	1.49415	1.65035		434	0.411166	0.368845
434		0.0914146				435	1.49237	1.64766		435	0.411871	0.368845
435		0.0936966				436	1.48941	1.64363		436	0.412576	0.367744
436		0.0965492				437	1.49088	1.64184		437	0.413281	0.36798
437		0.0988313				438	1.50072	1.63528		438	0.411166	0.366958
438		0.101684				439	1.49931	1.64154		439	0.413281	0.36562
439		0.103966				440	1.50724	1.64972		440	0.413987	0.366879
440		0.106248				441	1.50927	1.64776		441	0.420334	0.367272
441		0.10853				442	1.50787	1.65579		442	0.42245	0.36861
442		0.110812				443	1.52459	1.65781		443	0.423155	0.366328
443		0.113094				444	1.52192	1.65926		444	0.426681	0.366722
444		0.115376				445	1.52199	1.65957		445	0.427387	0.366958
445		0.117659				446	1.51388	1.65478		446	0.425976	0.367666
446		0.119941				447	1.50959	1.65528		447	0.425976	0.366486
447		0.121652				448	1.51157	1.6619		448	0.425976	0.369239
448		0.123934				449	1.50753	1.66743		449	0.425976	0.369632
449		0.126216				450	1.50688	1.67132		450	0.42386	0.368059
450		0.128498				451	1.48033	1.66278		451	0.421039	0.368767
451		0.13078				452	1.46497	1.66561		452	0.421039	0.369081
452		0.132492				453	1.45973	1.67314		453	0.419629	0.370576
453		0.134774				454	1.45817	1.67513		454	0.415397	0.36861
454		0.137056				455	1.43998	1.66915		455	0.413281	0.36861
455		0.138768				456	1.43537	1.66604		456	0.413987	0.367744
456		0.14105				457	1.44035	1.66464		457	0.415397	0.368138
457		0.142761				458	1.43855	1.67211		458	0.413281	0.367272
458		0.144473				459	1.42007	1.66486		459	0.412576	0.366879
459		0.146755				460	1.41692	1.66192		460	0.412576	0.370025
460		0.147896				461	1.41652	1.66592		461	0.40905	0.368531
461		0.150178				462	1.40767	1.65868		462	0.40905	0.368688
462		0.151319				463	1.41666	1.65966		463	0.407639	0.369789
463		0.15246				464	1.41568	1.65508		464	0.401997	0.367351
464		0.154172				465	1.41619	1.65273		465	0.405524	0.366328
465		0.155313				466	1.41564	1.65174		466	0.404113	0.3668
466		0.155883				467	1.42014	1.64922		467	0.405524	0.367587
467		0.157024				468	1.41855	1.6415		468	0.406229	0.368295
468		0.157595				469	1.42071	1.64438		469	0.407639	0.370969
469		0.158165				470	1.42629	1.64222		470	0.408345	0.370261
470		0.158165		2.29		471	1.4223	1.64347		471	0.409755	0.370655
471		0.158736				472	1.42095	1.63993		472	0.41046	0.371756
472		0.158736				473	1.41353	1.632		473	0.412576	0.371835
473		0.158736				474	1.41101	1.62987		474	0.41046	0.369239
474		0.158165				475	1.40175	1.62868		475	0.416102	0.370733
475		0.157595				476	1.39729	1.62756		476	0.416102	0.371205
476		0.157024				477	1.39538	1.63284		477	0.413281	0.369553
477		0.156454				478	1.39319	1.63144		478	0.414692	0.369317
478		0.155313				479	1.39181	1.6281		479	0.417513	0.368452
479		0.154172				480	1.40052	1.62637		480	0.414692	0.368374
480		0.153031				481	1.39601	1.62347		481	0.412576	0.369868
481		0.15189				482	1.39446	1.62242		482	0.415397	0.369475
482		0.150749				483	1.39117	1.61551		483	0.41046	0.368216
483		0.149037				484	1.38962	1.61425		484	0.409755	0.368059
484		0.147326				485	1.39489	1.61656		485	0.40905	0.367351
485		0.145614				486	1.39144	1.60771		486	0.411166	0.36916
486		0.143902				487	1.38937	1.60555		487	0.40905	0.369632
487		0.142191				488	1.38839	1.59828		488	0.407639	0.369711
488		0.140479				489	1.3894	1.59258		489	0.408345	0.368767
489		0.138197				490	1.38386	1.59279		490	0.40905	0.368452
490		0.136486				491	1.37832	1.58812		491	0.405524	0.366486
491		0.134204				492	1.37675	1.58374		492	0.406934	0.367351
492		0.131922				493	1.36625	1.57871		493	0.401292	0.365463
493		0.129639				494	1.34891	1.57522		494	0.402703	0.365306
494		0.127928				495	1.34855	1.57393		495	0.405524	0.366171
495		0.125646				496	1.33308	1.56442		496	0.408345	0.36798
496		0.122793				497	1.32888	1.55513		497	0.408345	0.36743
497		0.120511				498	1.32729	1.54861		498	0.41046	0.368531
498		0.118229				499	1.32637	1.54302		499	0.40905	0.368452
499		0.115947				500	1.32106	1.5397		500	0.405524	0.367351
500		0.113094				501	1.3085	1.53432		501	0.406229	0.36916
501		0.110812				502	1.29824	1.53898		502	0.401997	0.367666
502		0.10796				503	1.27817	1.54048		503	0.400587	0.366722
503		0.105678				504	1.25861	1.53118		504	0.403408	0.367823
504		0.102825				505	1.26922	1.55925		505	0.405524	0.367115
505		0.100543				506	1.26722	1.56613		506	0.406934	0.370183
506		0.0976903				507	1.26331	1.56598		507	0.405524	0.370183
507		0.0948377				508	1.26609	1.56701		508	0.404113	0.370025
508		0.0925556				509	1.26673	1.56363		509	0.403408	0.367036
509		0.089703				510	1.26603	1.56303		510	0.403408	0.370183
510		0.0868504				511	1.26556	1.56728		511	0.402703	0.368295
511		0.0845683				512	1.26629	1.56649		512	0.400587	0.36743
512		0.0817157				513	1.26369	1.56111		513	0.401292	0.366171
513		0.0794336				514	1.25118	1.55704		514	0.401292	0.364991
514		0.0771515				515	1.25407	1.56251		515	0.402703	0.367823
515		0.0748695				516	1.25615	1.55839		516	0.400587	0.3668
516		0.0725874				517	1.24191	1.55646		517	0.399882	0.367115
517		0.0703053				518	1.23954	1.55547		518	0.398471	0.367194
518		0.0680232				519	1.23075	1.54797		519	0.402703	0.3668
519		0.0657411				520	1.23284	1.55644		520	0.404113	0.366328
520		0.0640296				521	1.22783	1.55281		521	0.402703	0.36743
521		0.062318				522	1.2283	1.55521		522	0.403408	0.368452
522		0.0606064				523	1.23239	1.55663		523	0.400587	0.368374
523		0.0588949				524	1.22266	1.55177		524	0.400587	0.366407
524		0.0571833				525	1.2237	1.54954		525	0.399882	0.36444
525		0.0555858				526	1.2163	1.54272		526	0.400587	0.363732
526		0.0542166				527	1.21554	1.54025		527	0.39565	0.361451
527		0.0529044				528	1.21574	1.53672		528	0.404113	0.364755
528		0.0517063				529	1.21665	1.5349		529	0.407639	0.364755
529		0.0506223				530	1.21659	1.53584		530	0.405524	0.363654
530		0.0496524				531	1.21663	1.53626		531	0.404818	0.363968
531		0.0487396				532	1.21645	1.53581		532	0.402703	0.364204
532		0.0479409				533	1.21488	1.53235		533	0.401292	0.364126
533		0.0471992				534	1.2161	1.52904		534	0.400587	0.364755
534		0.0466287				535	1.21499	1.53378		535	0.404113	0.364519
535		0.0461152				536	1.2131	1.53064		536	0.404818	0.365699
536		0.0456017				537	1.21587	1.52494		537	0.409755	0.367508
537		0.0453165				538	1.21259	1.51866		538	0.405524	0.36625
538		0.0450883				539	1.21074	1.51314		539	0.406934	0.368374
539		0.0449171				540	1.20916	1.50469		540	0.408345	0.36861
540		0.044803				541	1.20954	1.49988		541	0.41046	0.370576
541		0.0448601				542	1.22345	1.50343		542	0.41046	0.370025
542		0.0449742				543	1.2229	1.50299		543	0.408345	0.369475
543		0.0451453				544	1.2373	1.51282		544	0.403408	0.367351
544		0.0454876				545	1.23825	1.51231		545	0.402703	0.366958
545		0.0458299				546	1.24057	1.51259		546	0.400587	0.367272
546		0.0462864				547	1.24145	1.51057		547	0.406229	0.368924
547		0.0469139				548	1.24532	1.51173		548	0.404113	0.368688
548		0.0475986				549	1.24836	1.51205		549	0.403408	0.368452
549		0.0483402				550	1.2633	1.51263		550	0.401292	0.3668
550		0.0492531				551	1.26688	1.51961		551	0.401292	0.365856
551		0.05028				552	1.26906	1.51543		552	0.400587	0.36798
552		0.051364				553	1.27035	1.52131		553	0.400587	0.367902
553		0.0526762				554	1.30638	1.53626		554	0.400587	0.369396
554		0.0540454				555	1.30767	1.53758		555	0.402703	0.371284
555		0.0555288				556	1.31223	1.54066		556	0.397766	0.368216
556		0.0571833				557	1.34083	1.54477		557	0.39565	0.366014
557		0.0588949				558	1.34113	1.53905		558	0.396355	0.368845
558		0.061177				559	1.36263	1.53987		559	0.39706	0.369553
559		0.063459				560	1.3667	1.54362		560	0.394945	0.369239
560		0.0657411				561	1.37087	1.54671		561	0.394945	0.36798
561		0.0685937				562	1.38489	1.55361		562	0.394945	0.367902
562		0.0714463				563	1.3858	1.55074		563	0.399882	0.367666
563		0.0742989				564	1.38714	1.55197		564	0.397766	0.368216
564		0.0777221				565	1.38941	1.55587		565	0.397766	0.370812
565		0.0817157				566	1.3881	1.55865		566	0.399882	0.371284
566		0.0857093				567	1.37066	1.55484		567	0.400587	0.37152
567		0.0902735				568	1.37034	1.55776		568	0.399176	0.371756
568		0.0954082				569	1.35858	1.55686		569	0.404113	0.372779
569		0.101113				570	1.3561	1.55159		570	0.404818	0.371913
570		0.106819				571	1.3497	1.54893		571	0.403408	0.372071
571		0.113665				572	1.35956	1.55889		572	0.400587	0.372385
572		0.121082				573	1.36117	1.56359		573	0.400587	0.372228
573		0.129069				574	1.36183	1.56421		574	0.402703	0.373408
574		0.137627				575	1.36343	1.56667		575	0.399882	0.371599
575		0.147326				576	1.36552	1.56962		576	0.399176	0.371205
576		0.158165				577	1.36694	1.57188		577	0.397766	0.370891
577		0.170146				578	1.36711	1.57181		578	0.397766	0.369081
578		0.183268				579	1.37127	1.57273		579	0.394945	0.368216
579		0.197531				580	1.37255	1.58089		580	0.402703	0.370419
580		0.213506				581	1.4091	1.59062		581	0.404113	0.369711
581		0.231763				582	1.40584	1.58845		582	0.403408	0.369789
582		0.25116				583	1.40486	1.57978		583	0.401997	0.368531
583		0.273411				584	1.39841	1.58346		584	0.401292	0.367115
584		0.297943				585	1.41141	1.59067		585	0.399882	0.367744
585		0.325328				586	1.41434	1.59361		586	0.402703	0.370104
586		0.354995				587	1.41628	1.5929		587	0.400587	0.369081
587		0.388656				588	1.4172	1.59355		588	0.399882	0.367587
588		0.42631				589	1.40792	1.58867		589	0.399882	0.366014
589		0.467388				590	1.40264	1.581		590	0.399176	0.36743
590		0.5136				591	1.42388	1.58712		591	0.398471	0.367036
591		0.564947				592	1.42545	1.58406		592	0.390008	0.36444
592		0.621885				593	1.43065	1.57811		593	0.390008	0.364283
593		0.685042				594	1.42824	1.5768		594	0.391418	0.364204
594		0.756128				595	1.44283	1.58368		595	0.388597	0.363182
595		0.833947				596	1.45802	1.58984		596	0.392124	0.363654
596		0.920724				597	1.48634	1.59306		597	0.392829	0.363261
597		1.01646				598	1.49408	1.59065		598	0.394945	0.363182
598		1.12411				599	1.50643	1.59228		599	0.394945	0.36153
599		1.24079				600	1.5381	1.59609		600	0.394945	0.359563
600		2.74399				601	1.54961	1.58973		601	0.394945	0.358934
						602	1.55323	1.57957		602	0.396355	0.360193
						603	1.55939	1.57235		603	0.391418	0.359091
						604	1.55639	1.58133		604	0.392124	0.357911
						605	1.55857	1.5821		605	0.393534	0.35799
						606	1.56422	1.5854		606	0.393534	0.358069
						607	1.56822	1.59151		607	0.392124	0.357754
						608	1.56015	1.58568		608	0.392124	0.357754
						609	1.56939	1.58442		609	0.396355	0.358698
						610	1.58305	1.59785		610	0.394945	0.359013
						611	1.58383	1.58988		611	0.393534	0.359091
						612	1.58005	1.59046		612	0.39565	0.358305
						613	1.59802	1.60105		613	0.397766	0.358934
						614	1.60271	1.6035		614	0.399882	0.359642
						615	1.60777	1.60986		615	0.397766	0.359642
						616	1.61366	1.61894		616	0.396355	0.360271
						617	1.61622	1.62554		617	0.394239	0.357282
						618	1.61752	1.62856		618	0.393534	0.356417
						619	1.62366	1.62987		619	0.393534	0.357204
						620	1.61382	1.62101		620	0.39565	0.356889
						621	1.62257	1.62543		621	0.398471	0.357754
						622	1.63276	1.63089		622	0.399176	0.356889
						623	1.6347	1.62905		623	0.399176	0.356496
						624	1.63776	1.62744		624	0.39706	0.355001
						625	1.64273	1.62713		625	0.394239	0.35626
						626	1.64045	1.62357		626	0.392829	0.356102
						627	1.64318	1.61154		627	0.392124	0.35508
						628	1.63378	1.61846		628	0.394945	0.355866
						629	1.63887	1.61946		629	0.391418	0.354765
						630	1.64763	1.61364		630	0.391418	0.354765
						631	1.64293	1.61906		631	0.390713	0.354214
						632	1.64736	1.62379		632	0.393534	0.353349
						633	1.64994	1.62534		633	0.391418	0.353978
						634	1.64034	1.62536		634	0.39565	0.352877
						635	1.64253	1.62091		635	0.393534	0.351068
						636	1.64582	1.62619		636	0.394945	0.352484
						637	1.64536	1.62905		637	0.39565	0.352956
						638	1.64603	1.63285		638	0.394945	0.35272
						639	1.64857	1.63275		639	0.39565	0.351147
						640	1.65146	1.63275		640	0.392124	0.352012
						641	1.65381	1.6377		641	0.39565	0.352327
						642	1.65293	1.64273		642	0.394945	0.353506
						643	1.67307	1.6462		643	0.390713	0.352562
						644	1.67983	1.64481		644	0.390008	0.352956
						645	1.72479	1.65103		645	0.388597	0.35327
						646	1.71274	1.66452		646	0.384366	0.352091
						647	1.7161	1.66797		647	0.383661	0.354057
						648	1.73465	1.6734		648	0.382955	0.355001
						649	1.73176	1.67301		649	0.382955	0.35445
						650	1.72669	1.67475		650	0.38225	0.353585
						651	1.71809	1.66926		651	0.38084	0.350596
						652	1.7159	1.66103		652	0.384366	0.351933
						653	1.69704	1.63692		653	0.386482	0.352169
						654	1.702	1.61811		654	0.386482	0.354214
						655	1.64596	1.57738		655	0.382955	0.353428
						656	1.648	1.56385		656	0.377313	0.351776
						657	1.6302	1.5643		657	0.375197	0.349652
						658	1.6377	1.55918		658	0.376608	0.350596
						659	1.63958	1.56504		659	0.375903	0.350832
						660	1.64217	1.56256		660	0.374492	0.35154
						661	1.65313	1.56317		661	0.374492	0.350203
						662	1.65787	1.57121		662	0.372376	0.349888
						663	1.66303	1.56664		663	0.376608	0.351304
						664	1.66675	1.57592		664	0.373082	0.351619
						665	1.66433	1.57685		665	0.372376	0.351225
						666	1.67483	1.58225		666	0.370966	0.350832
						667	1.68281	1.57364		667	0.369555	0.352091
						668	1.66999	1.57526		668	0.372376	0.352012
						669	1.69142	1.57478		669	0.38225	0.353113
						670	1.68536	1.56919		670	0.377313	0.352405
						671	1.67959	1.5637		671	0.378019	0.353192
						672	1.69172	1.56721		672	0.375197	0.351461
						673	1.6898	1.56		673	0.379429	0.350281
						674	1.68219	1.55851		674	0.380134	0.350517
						675	1.68224	1.55921		675	0.375197	0.349809
						676	1.67245	1.55059		676	0.376608	0.350281
						677	1.67201	1.55377		677	0.373082	0.350596
						678	1.67874	1.55669		678	0.371671	0.350911
						679	1.67722	1.55813		679	0.372376	0.350124
						680	1.67977	1.55599		680	0.370966	0.348236
						681	1.68669	1.55839		681	0.375903	0.349023
						682	1.68513	1.5545		682	0.375197	0.350517
						683	1.69295	1.55722		683	0.375197	0.350281
						684	1.69228	1.55706		684	0.373787	0.34918
						685	1.69603	1.55929		685	0.374492	0.349259
						686	1.69364	1.56073		686	0.369555	0.349259
						687	1.69313	1.54753		687	0.373082	0.349573
						688	1.68515	1.54866		688	0.372376	0.350675
						689	1.67952	1.5385		689	0.370966	0.350517
						690	1.6586	1.53213		690	0.373787	0.349967
						691	1.64457	1.53313		691	0.370966	0.349101
						692	1.63909	1.52096		692	0.370261	0.349731
						693	1.64129	1.52321		693	0.370966	0.350832
						694	1.63507	1.51175		694	0.370966	0.351225
						695	1.61868	1.51411		695	0.370261	0.350832
						696	1.61776	1.51216		696	0.368145	0.350989
						697	1.61832	1.51134		697	0.374492	0.3539
						698	1.60812	1.50542		698	0.369555	0.353428
						699	1.62265	1.50345		699	0.372376	0.35626
						700	1.63271	1.5055		700	0.375903	0.35744
						701	1.61685	1.50171		701	0.376608	0.358855
						702	1.6185	1.49668		702	0.374492	0.357754
						703	1.62979	1.49876		703	0.373787	0.357282
						704	1.6348	1.48072		704	0.371671	0.35744
						705	1.59794	1.47889		705	0.371671	0.357282
						706	1.60083	1.48397		706	0.371671	0.35917
						707	1.58051	1.48256		707	0.372376	0.361137
						708	1.57935	1.48165		708	0.372376	0.361609
						709	1.58176	1.47955		709	0.374492	0.360979
						710	1.57733	1.47771		710	0.376608	0.361294
						711	1.57754	1.4766		711	0.377313	0.361451
						712	1.57169	1.47057		712	0.378019	0.362631
						713	1.56263	1.47565		713	0.375903	0.362317
						714	1.577	1.47995		714	0.374492	0.36444
						715	1.57339	1.47535		715	0.373082	0.36153
						716	1.60409	1.47821		716	0.375197	0.360822
						717	1.60513	1.47734		717	0.371671	0.360035
						718	1.61532	1.48087		718	0.369555	0.361609
						719	1.61307	1.48058		719	0.366734	0.359249
						720	1.61282	1.48029		720	0.366029	0.359249
						721	1.61409	1.48171		721	0.366734	0.361215
						722	1.61445	1.47193		722	0.36744	0.360429
						723	1.59608	1.46498		723	0.371671	0.361845
						724	1.59379	1.46414		724	0.370966	0.361766
						725	1.60575	1.46254		725	0.371671	0.360979
						726	1.606	1.46002		726	0.373082	0.361373
						727	1.6054	1.45577		727	0.374492	0.362631
						728	1.6065	1.45796		728	0.371671	0.362631
						729	1.60616	1.45879		729	0.365324	0.359799
						730	1.59923	1.45188		730	0.363913	0.360822
						731	1.60026	1.43657		731	0.363208	0.361687
						732	1.58237	1.44126		732	0.363913	0.361058
						733	1.60141	1.44239		733	0.362503	0.361294
						734	1.60541	1.4483		734	0.362503	0.361451
						735	1.59366	1.44316		735	0.363913	0.364755
						736	1.59653	1.44244		736	0.363208	0.362317
						737	1.59648	1.43976		737	0.363913	0.362159
						738	1.59884	1.44102		738	0.363208	0.362002
						739	1.59261	1.43266		739	0.368145	0.362946
						740	1.5995	1.43081		740	0.366734	0.361215
						741	1.60886	1.4193		741	0.368145	0.359878
						742	1.58188	1.40926		742	0.366734	0.361215
						743	1.58462	1.40954		743	0.368145	0.361058
						744	1.577	1.40993		744	0.36885	0.361845
						745	1.58038	1.40326		745	0.36744	0.363103
						746	1.57031	1.39957		746	0.365324	0.361294
						747	1.55926	1.38968		747	0.36744	0.362789
						748	1.53954	1.3816		748	0.369555	0.36271
						749	1.51938	1.37292		749	0.368145	0.36389
						750	1.48604	1.36372		750	0.366029	0.364204
						751	1.47279	1.3577		751	0.36885	0.366171
						752	1.47107	1.35935		752	0.366734	0.364519
						753	1.47008	1.35651		753	0.368145	0.365699
						754	1.45577	1.3425		754	0.366734	0.365227
						755	1.45515	1.34037		755	0.368145	0.366014
						756	1.46832	1.34108		756	0.366029	0.363811
						757	1.46662	1.33928		757	0.364619	0.364912
						758	1.44947	1.3365		758	0.363913	0.36444
						759	1.4532	1.33754		759	0.363208	0.363575
						760	1.45319	1.32675		760	0.358977	0.365227
						761	1.45247	1.32888		761	0.358271	0.363182
						762	1.45728	1.33343		762	0.360387	0.363575
						763	1.44214	1.32794		763	0.356155	0.36271
						764	1.43909	1.33046		764	0.354745	0.363575
						765	1.46384	1.3314		765	0.35545	0.363732
						766	1.46678	1.32834		766	0.35545	0.362474
						767	1.46561	1.32076		767	0.356155	0.360586
						768	1.46441	1.31966		768	0.358271	0.360507
						769	1.497	1.32363		769	0.358977	0.361137
						770	1.51014	1.32318		770	0.357566	0.359721
						771	1.5204	1.32815		771	0.352629	0.36035
						772	1.52298	1.34425		772	0.349808	0.359013
						773	1.52255	1.35452		773	0.346987	0.359485
						774	1.52494	1.35387		774	0.349103	0.360193
						775	1.52258	1.35033		775	0.347692	0.361058
						776	1.52241	1.34913		776	0.349103	0.360271
						777	1.52353	1.34799		777	0.348398	0.359642
						778	1.52946	1.34663		778	0.351924	0.363339
						779	1.52412	1.34437		779	0.35404	0.363575
						780	1.52982	1.34742		780	0.354745	0.365306
						781	1.52172	1.34045		781	0.35404	0.364676
						782	1.51898	1.33515		782	0.353334	0.362867
						783	1.51242	1.3327		783	0.353334	0.363811
						784	1.50636	1.32794		784	0.351219	0.363261
						785	1.52174	1.33003		785	0.345577	0.362081
						786	1.5188	1.32788		786	0.345577	0.362789
						787	1.51718	1.32434		787	0.344166	0.363418
						788	1.52318	1.32754		788	0.344871	0.363654
						789	1.5197	1.32425		789	0.342756	0.36389
						790	1.51736	1.32278		790	0.342756	0.362789
						791	1.53722	1.3234		791	0.343461	0.362553
						792	1.54072	1.32438		792	0.342756	0.363418
						793	1.52342	1.31968		793	0.344871	0.362789
						794	1.53212	1.31946		794	0.346282	0.361609
						795	1.53119	1.32336		795	0.345577	0.358698
						796	1.47938	1.3045		796	0.347692	0.36153
						797	1.47971	1.30511		797	0.348398	0.36153
						798	1.4754	1.30077		798	0.348398	0.360114
						799	1.46024	1.29837		799	0.350513	0.359013
						800	1.46662	1.29625		800	0.351219	0.358934
						801	1.46332	1.29457		801	0.349808	0.358383
						802	1.46488	1.29536		802	0.351219	0.358777
						803	1.47766	1.29834		803	0.347692	0.358934
						804	1.49327	1.29458		804	0.346282	0.359013
						805	1.51688	1.29699		805	0.347692	0.358855
						806	1.52033	1.30076		806	0.352629	0.358305
						807	1.51724	1.30003		807	0.354745	0.357361
						808	1.51602	1.30327		808	0.35404	0.355709
						809	1.50562	1.29793		809	0.354745	0.355001
						810	1.49976	1.29618		810	0.356155	0.355158
						811	1.49528	1.29315		811	0.356861	0.352877
						812	1.48603	1.27968		812	0.358977	0.351697
						813	1.48174	1.27407		813	0.361092	0.35445
						814	1.47136	1.26422		814	0.363208	0.354529
						815	1.47086	1.25956		815	0.36744	0.354529
						816	1.46959	1.25825		816	0.365324	0.353585
						817	1.46411	1.25316		817	0.364619	0.352012
						818	1.46349	1.25267		818	0.363913	0.350596
						819	1.46031	1.24473		819	0.356861	0.350753
						820	1.43983	1.23997		820	0.35545	0.352091
						821	1.43765	1.23928		821	0.351924	0.350281
						822	1.43569	1.23261		822	0.351924	0.349967
						823	1.42791	1.23283		823	0.344166	0.348629
						824	1.42611	1.22962		824	0.346282	0.350596
						825	1.42696	1.22742		825	0.346987	0.35154
						826	1.42772	1.22579		826	0.344871	0.350281
						827	1.42721	1.22514		827	0.345577	0.348472
						828	1.4261	1.2224		828	0.344166	0.348315
						829	1.42281	1.21851		829	0.343461	0.349809
						830	1.42118	1.21756		830	0.339935	0.349495
						831	1.42046	1.21643		831	0.337819	0.349809
						832	1.41287	1.21905		832	0.333587	0.349337
						833	1.41869	1.21425		833	0.331471	0.347449
						834	1.42032	1.21068		834	0.330061	0.346191
						835	1.41961	1.20997		835	0.334292	0.345168
						836	1.4585	1.21347		836	0.337819	0.346584
						837	1.45956	1.22781		837	0.337114	0.346663
						838	1.46499	1.23238		838	0.337114	0.348079
						839	1.46301	1.24054		839	0.337819	0.345798
						840	1.4687	1.24724		840	0.336408	0.346584
						841	1.46506	1.24849		841	0.333587	0.345955
						842	1.49462	1.24645		842	0.333587	0.346112
						843	1.49777	1.24134		843	0.334292	0.346034
						844	1.50587	1.24694		844	0.335703	0.34682
						845	1.51649	1.2477		845	0.334292	0.345011
						846	1.52456	1.25244		846	0.335703	0.34509
						847	1.5317	1.25728		847	0.332177	0.342808
						848	1.52509	1.26523		848	0.330766	0.341393
						849	1.52529	1.26775		849	0.330766	0.344382
						850	1.52032	1.2636		850	0.329356	0.343516
						851	1.51379	1.26544		851	0.325829	0.340685
						852	1.51583	1.26575		852	0.324419	0.338797
						853	1.5126	1.25939		853	0.329356	0.343202
						854	1.49164	1.24998		854	0.331471	0.345326
						855	1.49191	1.25083		855	0.330766	0.345326
						856	1.48805	1.24379		856	0.330766	0.344303
						857	1.47701	1.23853		857	0.334292	0.34328
						858	1.46852	1.23926		858	0.334998	0.343674
						859	1.46864	1.23989		859	0.336408	0.342179
						860	1.45265	1.23952		860	0.333587	0.342887
						861	1.45175	1.23566		861	0.333587	0.344224
						862	1.44919	1.23597		862	0.332177	0.34273
						863	1.44197	1.23169		863	0.330766	0.340527
						864	1.42379	1.22351		864	0.339935	0.344696
						865	1.42095	1.22454		865	0.34064	0.343831
						866	1.43192	1.2257		866	0.341345	0.342966
						867	1.42762	1.22244		867	0.34205	0.34446
						868	1.43004	1.21819		868	0.343461	0.344067
						869	1.42164	1.21291		869	0.344871	0.345247
						870	1.42057	1.21074		870	0.348398	0.345326
						871	1.42313	1.20819		871	0.348398	0.346427
						872	1.4224	1.20805		872	0.348398	0.346427
						873	1.42132	1.2071		873	0.347692	0.345326
						874	1.42024	1.20789		874	0.350513	0.346348
						875	1.41785	1.20592		875	0.348398	0.346663
						876	1.42085	1.2042		876	0.344871	0.347292
						877	1.41972	1.20865		877	0.344166	0.347213
						878	1.41565	1.20687		878	0.344166	0.347292
						879	1.41743	1.20314		879	0.344166	0.345955
						880	1.40392	1.19737		880	0.342756	0.347213
						881	1.40266	1.19576		881	0.344871	0.348236
						882	1.38869	1.19095		882	0.342756	0.348
						883	1.38633	1.18843		883	0.344166	0.34918
						884	1.37779	1.18255		884	0.346987	0.349652
						885	1.37443	1.17733		885	0.344871	0.349337
						886	1.36973	1.17173		886	0.346987	0.347921
						887	1.368	1.17214		887	0.346987	0.349023
						888	1.36025	1.16764		888	0.344871	0.348079
						889	1.35391	1.16691		889	0.345577	0.348629
						890	1.35443	1.1667		890	0.339935	0.346427
						891	1.34133	1.16125		891	0.341345	0.349259
						892	1.33989	1.16012		892	0.341345	0.350832
						893	1.32517	1.15594		893	0.341345	0.352405
						894	1.31487	1.15459		894	0.34205	0.353034
						895	1.31279	1.15267		895	0.341345	0.35327
						896	1.29786	1.14712		896	0.339229	0.35445
						897	1.29404	1.14861		897	0.337819	0.353506
						898	1.29351	1.15211		898	0.334998	0.354844
						899	1.29171	1.15121		899	0.330766	0.354922
						900	1.28637	1.14787		900	0.330766	0.353349
						901	1.2944	1.14468		901	0.331471	0.354214
						902	1.3005	1.14624		902	0.329356	0.355394
						903	1.29954	1.14768		903	0.326535	0.356732
						904	1.29885	1.14561		904	0.32724	0.355866
						905	1.29597	1.14252		905	0.332177	0.356732
						906	1.29833	1.1424		906	0.333587	0.357282
						907	1.28539	1.13753		907	0.336408	0.359563
						908	1.28467	1.13645		908	0.337114	0.360193
						909	1.28823	1.14141		909	0.342756	0.360743
						910	1.28159	1.13635		910	0.345577	0.361687
						911	1.28375	1.13597		911	0.345577	0.361373
						912	1.28852	1.1349		912	0.348398	0.361215
						913	1.28505	1.13		913	0.346987	0.359957
						914	1.28976	1.12971		914	0.346987	0.359957
						915	1.28584	1.12242		915	0.348398	0.361609
						916	1.2679	1.11738		916	0.349808	0.360901
						917	1.26273	1.11576		917	0.351924	0.360901
						918	1.25737	1.11761		918	0.350513	0.363339
						919	1.22947	1.10753		919	0.348398	0.362553
						920	1.22921	1.10499		920	0.350513	0.362474
						921	1.21531	1.09807		921	0.351924	0.361215
						922	1.19791	1.07621		922	0.351219	0.359799
						923	1.18622	1.07112		923	0.356155	0.362867
						924	1.19757	1.07468		924	0.356155	0.362002
						925	1.19597	1.0725		925	0.356155	0.362395
						926	1.19322	1.0748		926	0.356155	0.363732
						927	1.21312	1.0789		927	0.356861	0.363496
						928	1.21732	1.07457		928	0.358977	0.364598
						929	1.21654	1.07771		929	0.356861	0.363339
						930	1.21543	1.07753		930	0.356155	0.360743
						931	1.22161	1.07661		931	0.354745	0.358934
						932	1.22531	1.08142		932	0.354745	0.360586
						933	1.22492	1.07808		933	0.356155	0.359878
						934	1.22896	1.07862		934	0.359682	0.359249
						935	1.22803	1.07235		935	0.360387	0.356417
						936	1.22064	1.07088		936	0.361092	0.358147
						937	1.22484	1.0751		937	0.366029	0.357833
						938	1.22507	1.07593		938	0.368145	0.359249
						939	1.22323	1.0737		939	0.364619	0.358777
						940	1.22432	1.07272		940	0.363913	0.359406
						941	1.22506	1.07166		941	0.366734	0.36035
						942	1.21878	1.06817		942	0.366029	0.360193
						943	1.21795	1.06883		943	0.363208	0.360586
						944	1.22138	1.06964		944	0.362503	0.360822
						945	1.22207	1.06224		945	0.359682	0.359327
						946	1.21148	1.05567		946	0.363208	0.358777
						947	1.22304	1.05682		947	0.364619	0.360114
						948	1.22177	1.05338		948	0.362503	0.359013
						949	1.22302	1.05158		949	0.363913	0.360586
						950	1.22196	1.0468		950	0.363913	0.362002
						951	1.21805	1.04469		951	0.365324	0.362159
						952	1.21819	1.04235		952	0.364619	0.36153
						953	1.2062	1.03832		953	0.365324	0.361923
						954	1.20296	1.03905		954	0.364619	0.362867
						955	1.20038	1.03359		955	0.368145	0.36271
						956	1.17654	1.02511		956	0.368145	0.363103
						957	1.17816	1.02428		957	0.36744	0.364047
						958	1.18171	1.0211		958	0.364619	0.362553
						959	1.18782	1.01806		959	0.364619	0.363496
						960	1.18906	1.02444		960	0.365324	0.364283
						961	1.1959	1.02487		961	0.361798	0.364598
						962	1.19687	1.03048		962	0.358977	0.364991
						963	1.20059	1.03392		963	0.364619	0.365856
						964	1.20084	1.03637		964	0.361798	0.364204
						965	1.1981	1.03369		965	0.361798	0.363732
						966	1.19772	1.03035		966	0.361092	0.364912
						967	1.19356	1.03407		967	0.361092	0.364834
						968	1.18791	1.03308		968	0.361798	0.365699
						969	1.18824	1.03389		969	0.361092	0.36562
						970	1.1878	1.03101		970	0.363208	0.366092
						971	1.1908	1.03179		971	0.363913	0.366014
						972	1.21227	1.03508		972	0.363913	0.36507
						973	1.20783	1.03689		973	0.362503	0.364047
						974	1.20804	1.03816		974	0.363208	0.364834
						975	1.2125	1.0401		975	0.363913	0.365463
						976	1.2109	1.03862		976	0.364619	0.36562
						977	1.22632	1.03994		977	0.363913	0.364598
						978	1.22649	1.03917		978	0.362503	0.364283
						979	1.22664	1.03626		979	0.361092	0.363182
						980	1.22759	1.03175		980	0.366029	0.366879
						981	1.2278	1.02845		981	0.36744	0.36562
						982	1.23014	1.03251		982	0.366029	0.364519
						983	1.22718	1.03622		983	0.36744	0.366014
						984	1.22652	1.03587		984	0.370261	0.364912
						985	1.21126	1.03262		985	0.370261	0.365699
						986	1.2192	1.03245		986	0.36744	0.366643
						987	1.20948	1.02536		987	0.363913	0.364676
						988	1.20344	1.01407		988	0.361798	0.362553
						989	1.1968	1.01007		989	0.363913	0.364676
						990	1.19233	1.00245		990	0.358977	0.364755
						991	1.20721	1.00578		991	0.359682	0.362081
						992	1.20801	1.00846		992	0.360387	0.362159
						993	1.21044	1.01136		993	0.361798	0.362002
						994	1.20707	1.01373		994	0.356861	0.35799
						995	1.20699	1.01441		995	0.356155	0.358855
						996	1.2296	1.01501		996	0.356861	0.358855
						997	1.24659	1.01736		997	0.358271	0.356889
						998	1.25574	1.01837		998	0.360387	0.35681
						999	1.25574	1.01566		999	0.360387	0.356496
						1000	1.26426	1.01579		1000	0.362503	0.358305
						1001	1.26422	1.01288		1001	0.361092	0.357046
						1002	1.26836	1.01306		1002	0.358977	0.356968
						1003	1.26824	1.01438		1003	0.356155	0.356653
						1004	1.27291	1.01843		1004	0.354745	0.355237
						1005	1.27548	1.01686		1005	0.35404	0.353349
						1006	1.2746	1.01357		1006	0.35545	0.352091
						1007	1.29061	1.01504		1007	0.354745	0.35327
						1008	1.29101	1.01318		1008	0.351924	0.35327
						1009	1.2946	1.00962		1009	0.352629	0.353113
						1010	1.29246	1.008		1010	0.348398	0.352327
						1011	1.29456	1.0131		1011	0.351219	0.350439
						1012	1.2978	1.0114		1012	0.35545	0.349888
						1013	1.29785	1.00831		1013	0.353334	0.351383
						1014	1.30533	1.00789		1014	0.348398	0.350753
						1015	1.31214	1.01076		1015	0.348398	0.35036
						1016	1.31134	1.00061		1016	0.349103	0.350203
						1017	1.29635	1.00133		1017	0.345577	0.350832
						1018	1.29231	1.00148		1018	0.342756	0.350124
						1019	1.29225	0.998561		1019	0.344166	0.349495
						1020	1.29262	1.00207		1020	0.342756	0.348157
						1021	1.29496	1.0034		1021	0.339229	0.346112
						1022	1.29551	1.00597		1022	0.337114	0.348787
						1023	1.29566	1.00765		1023	0.341345	0.347685
						1024	1.29588	1.00837		1024	0.34064	0.348079
						1025	1.29757	1.00917		1025	0.334292	0.345562
						1026	1.29677	1.01024		1026	0.334998	0.347213
						1027	1.29696	1.00608		1027	0.335703	0.348472
						1028	1.2942	1.00694		1028	0.335703	0.347921
						1029	1.29465	1.00809		1029	0.336408	0.347843
						1030	1.31568	1.01091		1030	0.338524	0.348157
						1031	1.31496	1.01163		1031	0.343461	0.350281
						1032	1.31484	1.01095		1032	0.343461	0.349888
						1033	1.31504	1.01205		1033	0.342756	0.350989
						1034	1.30849	1.00822		1034	0.34205	0.350832
						1035	1.30684	1.00988		1035	0.34064	0.349731
						1036	1.30665	1.01033		1036	0.339935	0.348787
						1037	1.30988	1.01001		1037	0.337114	0.349101
						1038	1.30907	1.00698		1038	0.337114	0.349809
						1039	1.32657	1.01039		1039	0.337819	0.349731
						1040	1.33177	1.01484		1040	0.337819	0.350517
						1041	1.33074	1.0178		1041	0.335703	0.35154
						1042	1.33027	1.018		1042	0.330061	0.34627
						1043	1.33299	1.01678		1043	0.331471	0.347449
						1044	1.33328	1.01842		1044	0.330766	0.348629
						1045	1.33337	1.01671		1045	0.330766	0.349809
						1046	1.33357	1.01349		1046	0.337114	0.349652
						1047	1.33326	1.01284		1047	0.337114	0.349652
						1048	1.33637	1.01469		1048	0.337114	0.348944
						1049	1.33949	1.01748		1049	0.337819	0.348787
						1050	1.34013	1.01968		1050	0.336408	0.348472
						1051	1.34034	1.01953		1051	0.337819	0.349888
						1052	1.3384	1.01827		1052	0.337114	0.350911
						1053	1.33413	1.01709		1053	0.337114	0.349652
						1054	1.33338	1.01778		1054	0.339229	0.348393
						1055	1.33906	1.01921		1055	0.339229	0.347607
						1056	1.34086	1.01878		1056	0.341345	0.348472
						1057	1.34305	1.02178		1057	0.336408	0.346348
						1058	1.34421	1.02041		1058	0.334292	0.344067
						1059	1.34615	1.01065		1059	0.335703	0.344539
						1060	1.33618	1.01337		1060	0.330061	0.343044
						1061	1.34207	1.01376		1061	0.332177	0.343988
						1062	1.33776	1.00887		1062	0.337114	0.34627
						1063	1.33496	1.01255		1063	0.334292	0.345798
						1064	1.34113	1.01045		1064	0.337114	0.346427
						1065	1.33735	1.00923		1065	0.339229	0.348551
						1066	1.33823	1.00913		1066	0.339229	0.35036
						1067	1.33819	1.00877		1067	0.336408	0.349495
						1068	1.34127	1.00776		1068	0.334998	0.34918
						1069	1.33445	1.00959		1069	0.333587	0.347607
						1070	1.33496	1.0125		1070	0.337114	0.350753
						1071	1.33503	1.01019		1071	0.337819	0.35036
						1072	1.33783	1.01061		1072	0.34064	0.351068
						1073	1.33293	1.00975		1073	0.34064	0.350517
						1074	1.32709	1.00526		1074	0.337114	0.349337
						1075	1.32417	1.00645		1075	0.34064	0.349023
						1076	1.32586	1.00564		1076	0.34064	0.348629
						1077	1.31401	1.00373		1077	0.339935	0.346348
						1078	1.31393	1.00798		1078	0.337114	0.344382
						1079	1.30514	1.00681		1079	0.344166	0.348629
						1080	1.30395	1.00461		1080	0.343461	0.347449
						1081	1.30838	1.00576		1081	0.343461	0.348472
						1082	1.31691	1.01065		1082	0.342756	0.350596
						1083	1.32015	1.01207		1083	0.343461	0.349023
						1084	1.35178	1.01994		1084	0.344166	0.349259
						1085	1.35526	1.02467		1085	0.34205	0.34918
						1086	1.35782	1.02403		1086	0.339229	0.350989
						1087	1.36461	1.02634		1087	0.34205	0.350911
						1088	1.37816	1.02152		1088	0.337114	0.350203
						1089	1.38053	1.02985		1089	0.336408	0.350596
						1090	1.38453	1.0331		1090	0.334292	0.346584
						1091	1.37586	1.02778		1091	0.338524	0.347843
						1092	1.38288	1.03019		1092	0.339935	0.350203
						1093	1.38588	1.03104		1093	0.339229	0.348629
						1094	1.37877	1.03406		1094	0.34064	0.347685
						1095	1.38603	1.03868		1095	0.345577	0.349416
						1096	1.38251	1.04243		1096	0.342756	0.347685
						1097	1.38325	1.0451		1097	0.344166	0.349101
						1098	1.38302	1.04656		1098	0.343461	0.349573
						1099	1.38845	1.05113		1099	0.343461	0.347528
						1100	1.39277	1.05773		1100	0.345577	0.347528
						1101	1.39508	1.06123		1101	0.344871	0.347843
						1102	1.39845	1.06327		1102	0.345577	0.347371
						1103	1.40464	1.064		1103	0.346987	0.348629
						1104	1.40387	1.06413		1104	0.349103	0.349652
						1105	1.40834	1.06266		1105	0.346987	0.349495
						1106	1.40788	1.0659		1106	0.346987	0.350045
						1107	1.40337	1.06426		1107	0.348398	0.351068
						1108	1.40171	1.06484		1108	0.348398	0.350911
						1109	1.40199	1.06503		1109	0.350513	0.351147
						1110	1.3937	1.05775		1110	0.347692	0.352327
						1111	1.39419	1.06089		1111	0.348398	0.353349
						1112	1.39601	1.05615		1112	0.349808	0.353664
						1113	1.39816	1.05789		1113	0.348398	0.354057
						1114	1.40757	1.06372		1114	0.348398	0.356574
						1115	1.41258	1.06726		1115	0.349808	0.358069
						1116	1.41969	1.06744		1116	0.347692	0.357754
						1117	1.4177	1.06946		1117	0.342756	0.354293
						1118	1.42516	1.07033		1118	0.346282	0.355001
						1119	1.42567	1.07905		1119	0.345577	0.355473
						1120	1.42862	1.08366		1120	0.347692	0.358305
						1121	1.42949	1.08449		1121	0.347692	0.358619
						1122	1.42709	1.08496		1122	0.349808	0.358541
						1123	1.4225	1.0902		1123	0.351924	0.35799
						1124	1.42575	1.09271		1124	0.354745	0.359878
						1125	1.42002	1.09425		1125	0.35545	0.36035
						1126	1.42429	1.09884		1126	0.35404	0.358462
						1127	1.41477	1.0991		1127	0.352629	0.357597
						1128	1.41616	1.10082		1128	0.351924	0.358855
						1129	1.42494	1.10409		1129	0.351219	0.358698
						1130	1.42474	1.10907		1130	0.351219	0.36035
						1131	1.42572	1.1111		1131	0.351219	0.360979
						1132	1.44528	1.1061		1132	0.347692	0.359563
						1133	1.44667	1.11309		1133	0.351924	0.363103
						1134	1.44542	1.11198		1134	0.349808	0.362553
						1135	1.45623	1.11504		1135	0.349808	0.362867
						1136	1.46732	1.11267		1136	0.352629	0.362474
						1137	1.43437	1.10818		1137	0.354745	0.364126
						1138	1.44071	1.11401		1138	0.35404	0.363103
						1139	1.44969	1.11422		1139	0.352629	0.362002
						1140	1.4363	1.11528		1140	0.351924	0.363496
						1141	1.41753	1.11412		1141	0.352629	0.362081
						1142	1.40809	1.11251		1142	0.354745	0.362317
						1143	1.40973	1.1106		1143	0.35404	0.362474
						1144	1.40598	1.10915		1144	0.356861	0.362553
						1145	1.40091	1.11447		1145	0.366029	0.36625
						1146	1.40112	1.11031		1146	0.366029	0.365778
						1147	1.39085	1.1086		1147	0.366734	0.365935
						1148	1.3402	1.10223		1148	0.363208	0.364204
						1149	1.34222	1.10614		1149	0.359682	0.366643
						1150	1.35882	1.10936		1150	0.361798	0.36625
						1151	1.35325	1.10794		1151	0.359682	0.364991
						1152	1.35397	1.10543		1152	0.361092	0.364283
						1153	1.35224	1.10041		1153	0.360387	0.365542
						1154	1.3485	1.09857		1154	0.361092	0.36625
						1155	1.33581	1.0936		1155	0.358977	0.367744
						1156	1.34647	1.10029		1156	0.356155	0.364598
						1157	1.32834	1.10431		1157	0.358271	0.367351
						1158	1.32903	1.10728		1158	0.361798	0.36916
						1159	1.32759	1.10745		1159	0.361092	0.367272
						1160	1.32851	1.11229		1160	0.361092	0.367823
						1161	1.32991	1.11188		1161	0.363208	0.368059
						1162	1.32075	1.11216		1162	0.356155	0.365384
						1163	1.32205	1.11303		1163	0.356155	0.366958
						1164	1.32606	1.1134		1164	0.357566	0.367823
						1165	1.31117	1.11296		1165	0.356861	0.367587
						1166	1.31445	1.11842		1166	0.354745	0.368295
						1167	1.32267	1.12105		1167	0.356155	0.366407
						1168	1.32103	1.12348		1168	0.35545	0.367194
						1169	1.32198	1.12461		1169	0.354745	0.367194
						1170	1.33107	1.12794		1170	0.354745	0.366722
						1171	1.33583	1.13375		1171	0.35404	0.36625
						1172	1.34013	1.13368		1172	0.354745	0.368452
						1173	1.34315	1.13651		1173	0.349103	0.367036
						1174	1.34523	1.13838		1174	0.348398	0.366879
						1175	1.34793	1.13796		1175	0.347692	0.365227
						1176	1.3639	1.14472		1176	0.346282	0.363339
						1177	1.36902	1.14564		1177	0.356861	0.3668
						1178	1.37531	1.14995		1178	0.361798	0.367587
						1179	1.37669	1.15413		1179	0.362503	0.366958
						1180	1.37709	1.14983		1180	0.362503	0.366407
						1181	1.35905	1.14687		1181	0.366734	0.370183
						1182	1.35872	1.14661		1182	0.362503	0.36861
						1183	1.36192	1.14835		1183	0.361092	0.366014
						1184	1.36485	1.15478		1184	0.363913	0.36625
						1185	1.36779	1.1606		1185	0.363913	0.366407
						1186	1.38139	1.16662		1186	0.363208	0.365542
						1187	1.37436	1.16882		1187	0.366734	0.367587
						1188	1.38084	1.17324		1188	0.364619	0.36743
						1189	1.42464	1.18167		1189	0.364619	0.366643
						1190	1.4256	1.19318		1190	0.366029	0.368059
						1191	1.42531	1.19057		1191	0.366734	0.367823
						1192	1.43557	1.19667		1192	0.368145	0.360743
						1193	1.43628	1.20246		1193	0.36885	0.361609
						1194	1.43466	1.20226		1194	0.36885	0.361845
						1195	1.43553	1.20802		1195	0.36885	0.362553
						1196	1.44143	1.21072		1196	0.365324	0.360193
						1197	1.44334	1.21356		1197	0.363208	0.360193
						1198	1.45646	1.21858		1198	0.36744	0.359485
						1199	1.45477	1.21674		1199	0.368145	0.360035
						1200	1.45824	1.21829		1200	0.369555	0.360822
						1201	1.47177	1.22316		1201	0.372376	0.360822
						1202	1.47399	1.23168		1202	0.369555	0.359721
						1203	1.48208	1.23322		1203	0.370261	0.360979
						1204	1.48185	1.23663		1204	0.371671	0.362002
						1205	1.48281	1.23769		1205	0.36885	0.361137
						1206	1.48709	1.23849		1206	0.36885	0.360822
						1207	1.48047	1.23651		1207	0.365324	0.361373
						1208	1.48492	1.23871		1208	0.36744	0.361137
						1209	1.48856	1.24248		1209	0.366734	0.359799
						1210	1.48951	1.24298		1210	0.364619	0.359327
						1211	1.47844	1.24405		1211	0.365324	0.362002
						1212	1.48011	1.247		1212	0.369555	0.361294
						1213	1.46754	1.24431		1213	0.366029	0.359563
						1214	1.46861	1.24345		1214	0.363208	0.357911
						1215	1.47207	1.24586		1215	0.363913	0.357911
						1216	1.46439	1.24451		1216	0.361092	0.356024
						1217	1.46377	1.24597		1217	0.360387	0.354372
						1218	1.46408	1.24345		1218	0.358271	0.355001
						1219	1.46887	1.24822		1219	0.356861	0.353192
						1220	1.47061	1.24976		1220	0.358271	0.356417
						1221	1.46923	1.25157		1221	0.358977	0.356024
						1222	1.4813	1.256		1222	0.35545	0.355158
						1223	1.47245	1.25648		1223	0.354745	0.35445
						1224	1.47534	1.25963		1224	0.356155	0.3539
						1225	1.47571	1.25963		1225	0.356861	0.35563
						1226	1.47556	1.2597		1226	0.356155	0.355552
						1227	1.49045	1.26307		1227	0.35545	0.354608
						1228	1.48785	1.26359		1228	0.35545	0.35626
						1229	1.48766	1.26128		1229	0.353334	0.355866
						1230	1.48612	1.26111		1230	0.35404	0.354844
						1231	1.48701	1.26086		1231	0.351924	0.354057
						1232	1.45947	1.25202		1232	0.351924	0.353978
						1233	1.45879	1.25455		1233	0.354745	0.352405
						1234	1.46395	1.25781		1234	0.35404	0.353113
						1235	1.44039	1.26219		1235	0.356155	0.353742
						1236	1.44103	1.26528		1236	0.356861	0.354372
						1237	1.45048	1.27156		1237	0.354745	0.349809
						1238	1.45079	1.27613		1238	0.354745	0.351697
						1239	1.43571	1.27619		1239	0.358271	0.35272
						1240	1.44095	1.27998		1240	0.356861	0.354293
						1241	1.43939	1.2793		1241	0.357566	0.35626
						1242	1.44409	1.27796		1242	0.35404	0.354372
						1243	1.44485	1.27484		1243	0.357566	0.354293
						1244	1.44826	1.27043		1244	0.357566	0.354686
						1245	1.4464	1.26817		1245	0.360387	0.355394
						1246	1.43904	1.26645		1246	0.35404	0.353664
						1247	1.43185	1.26604		1247	0.35545	0.355158
						1248	1.43297	1.26644		1248	0.356861	0.355316
						1249	1.43205	1.26473		1249	0.358271	0.35508
						1250	1.43649	1.26825		1250	0.356861	0.354057
						1251	1.44273	1.2746		1251	0.354745	0.355552
						1252	1.4529	1.28494		1252	0.354745	0.354608
						1253	1.45732	1.2911		1253	0.35404	0.355945
						1254	1.45752	1.29313		1254	0.349808	0.353506
						1255	1.46783	1.29857		1255	0.346282	0.350517
						1256	1.47119	1.30072		1256	0.346987	0.350124
						1257	1.47164	1.30189		1257	0.344871	0.352641
						1258	1.47464	1.30547		1258	0.34205	0.350832
						1259	1.47597	1.30454		1259	0.341345	0.35154
						1260	1.48867	1.30998		1260	0.339935	0.353978
						1261	1.48537	1.31108		1261	0.338524	0.351619
						1262	1.4856	1.30727		1262	0.339229	0.350989
						1263	1.48833	1.30575		1263	0.339229	0.350203
						1264	1.49091	1.30113		1264	0.334998	0.350989
						1265	1.49509	1.30058		1265	0.334292	0.351147
						1266	1.48595	1.29844		1266	0.334998	0.351855
						1267	1.49657	1.2996		1267	0.335703	0.350281
						1268	1.50415	1.3007		1268	0.334998	0.349495
						1269	1.51382	1.30757		1269	0.333587	0.348944
						1270	1.5097	1.305		1270	0.330766	0.348315
						1271	1.50759	1.30223		1271	0.334998	0.351933
						1272	1.51642	1.30494		1272	0.335703	0.352641
						1273	1.51416	1.29881		1273	0.332882	0.350911
						1274	1.50249	1.29867		1274	0.332882	0.352956
						1275	1.51345	1.2987		1275	0.334292	0.353978
						1276	1.51327	1.29897		1276	0.333587	0.352877
						1277	1.51779	1.30346		1277	0.334292	0.353585
						1278	1.52604	1.31206		1278	0.337114	0.353428
						1279	1.53072	1.32189		1279	0.336408	0.353664
						1280	1.5298	1.32696		1280	0.336408	0.352877
						1281	1.52987	1.32733		1281	0.337114	0.35327
						1282	1.53138	1.32708		1282	0.335703	0.351619
						1283	1.50541	1.32203		1283	0.336408	0.350911
						1284	1.50465	1.32276		1284	0.334292	0.351461
						1285	1.50166	1.3249		1285	0.334998	0.352169
						1286	1.49058	1.32295		1286	0.333587	0.352327
						1287	1.49112	1.32143		1287	0.329356	0.352641
						1288	1.47467	1.31246		1288	0.330766	0.35563
						1289	1.47259	1.30306		1289	0.329356	0.354529
						1290	1.47755	1.30356		1290	0.332882	0.355158
						1291	1.47665	1.30365		1291	0.331471	0.35563
						1292	1.47072	1.31113		1292	0.330766	0.355001
						1293	1.47194	1.31086		1293	0.329356	0.355866
						1294	1.4755	1.30624		1294	0.330766	0.35508
						1295	1.465	1.30651		1295	0.326535	0.3539
						1296	1.46562	1.30523		1296	0.323714	0.352562
						1297	1.47485	1.30788		1297	0.324419	0.35327
						1298	1.47414	1.31786		1298	0.323008	0.355473
						1299	1.48157	1.31782		1299	0.323008	0.356338
						1300	1.47067	1.31608		1300	0.32865	0.356889
						1301	1.47609	1.3248		1301	0.330766	0.357833
						1302	1.47528	1.3352		1302	0.334998	0.359327
						1303	1.47355	1.33845		1303	0.332177	0.357676
						1304	1.47652	1.33941		1304	0.333587	0.358698
						1305	1.4789	1.34533		1305	0.334998	0.35681
						1306	1.48344	1.35005		1306	0.334998	0.355394
						1307	1.483	1.3501		1307	0.333587	0.358777
						1308	1.48016	1.35253		1308	0.332882	0.358698
						1309	1.49503	1.35588		1309	0.333587	0.356338
						1310	1.48815	1.35714		1310	0.332177	0.356496
						1311	1.49714	1.36312		1311	0.332177	0.358383
						1312	1.50853	1.36811		1312	0.330061	0.358777
						1313	1.50605	1.36944		1313	0.325829	0.35626
						1314	1.50538	1.36907		1314	0.326535	0.356338
						1315	1.50426	1.36735		1315	0.32724	0.356574
						1316	1.504	1.3651		1316	0.325124	0.355394
						1317	1.50189	1.36346		1317	0.325829	0.357754
						1318	1.50315	1.36043		1318	0.324419	0.358226
						1319	1.50504	1.36931		1319	0.324419	0.358777
						1320	1.50397	1.36568		1320	0.323714	0.360193
						1321	1.50395	1.36492		1321	0.321598	0.359406
						1322	1.50628	1.37044		1322	0.320893	0.358619
						1323	1.52154	1.37343		1323	0.322303	0.357282
						1324	1.51977	1.38012		1324	0.324419	0.357046
						1325	1.52166	1.38105		1325	0.323714	0.356574
						1326	1.53234	1.38957		1326	0.316661	0.359642
						1327	1.53729	1.39441		1327	0.317366	0.358383
						1328	1.54493	1.39583		1328	0.314545	0.356653
						1329	1.53772	1.39876		1329	0.312429	0.356338
						1330	1.56238	1.4139		1330	0.308903	0.355158
						1331	1.56051	1.41668		1331	0.308198	0.354529
						1332	1.57063	1.41966		1332	0.311724	0.353113
						1333	1.59772	1.41886		1333	0.308903	0.350517
						1334	1.59377	1.41529		1334	0.309608	0.35154
						1335	1.60299	1.41365		1335	0.310314	0.353034
						1336	1.60625	1.42073		1336	0.308903	0.352405
						1337	1.58819	1.42083		1337	0.311019	0.353113
						1338	1.59463	1.42173		1338	0.311724	0.353113
						1339	1.60051	1.42564		1339	0.31384	0.352484
						1340	1.55076	1.41613		1340	0.311724	0.349259
						1341	1.54985	1.41376		1341	0.312429	0.350517
						1342	1.56174	1.40817		1342	0.312429	0.352327
						1343	1.55817	1.41613		1343	0.306787	0.352169
						1344	1.55872	1.42277		1344	0.308198	0.352169
						1345	1.55915	1.426		1345	0.309608	0.354608
						1346	1.56011	1.42566		1346	0.312429	0.353978
						1347	1.55856	1.42873		1347	0.31384	0.354214
						1348	1.54918	1.42483		1348	0.313135	0.354686
						1349	1.54294	1.42636		1349	0.313135	0.35626
						1350	1.54797	1.42467		1350	0.316661	0.356574
						1351	1.54917	1.43031		1351	0.315956	0.356181
						1352	1.52229	1.42431		1352	0.315956	0.358305
						1353	1.54002	1.42526		1353	0.318072	0.356338
						1354	1.55719	1.45096		1354	0.320187	0.357833
						1355	1.56011	1.45525		1355	0.319482	0.358226
						1356	1.58381	1.456		1356	0.321598	0.358383
						1357	1.58184	1.45916		1357	0.323008	0.359013
						1358	1.58598	1.46191		1358	0.323008	0.357597
						1359	1.58896	1.46094		1359	0.322303	0.358934
						1360	1.59017	1.46584		1360	0.323714	0.359249
						1361	1.59046	1.46559		1361	0.320187	0.358305
						1362	1.58991	1.46811		1362	0.323008	0.358069
						1363	1.59146	1.468		1363	0.318777	0.35744
						1364	1.59215	1.46687		1364	0.319482	0.357597
						1365	1.59791	1.46765		1365	0.320187	0.358619
						1366	1.60075	1.46619		1366	0.318072	0.358226
						1367	1.60338	1.46536		1367	0.319482	0.358069
						1368	1.60309	1.46636		1368	0.322303	0.35917
						1369	1.61275	1.45998		1369	0.325124	0.358069
						1370	1.60733	1.45805		1370	0.326535	0.358619
						1371	1.60171	1.45743		1371	0.325124	0.357125
						1372	1.59737	1.45153		1372	0.323008	0.354844
						1373	1.59635	1.45162		1373	0.329356	0.358619
						1374	1.58767	1.4577		1374	0.329356	0.358698
						1375	1.59566	1.46255		1375	0.329356	0.357282
						1376	1.59595	1.46227		1376	0.332882	0.360114
						1377	1.59724	1.46002		1377	0.32865	0.361766
						1378	1.58588	1.45859		1378	0.326535	0.360743
						1379	1.58773	1.46114		1379	0.324419	0.362395
						1380	1.58764	1.45781		1380	0.322303	0.362081
						1381	1.59558	1.45883		1381	0.322303	0.361215
						1382	1.6074	1.46533		1382	0.32724	0.363418
						1383	1.59138	1.46949		1383	0.32724	0.363968
						1384	1.59853	1.45687		1384	0.323714	0.361923
						1385	1.60128	1.45569		1385	0.329356	0.365778
						1386	1.58937	1.46867		1386	0.327945	0.365148
						1387	1.61386	1.47746		1387	0.327945	0.363339
						1388	1.59715	1.48091		1388	0.330061	0.363496
						1389	1.59756	1.47626		1389	0.332177	0.362631
						1390	1.58439	1.4758		1390	0.32865	0.361294
						1391	1.58655	1.48131		1391	0.332177	0.360193
						1392	1.58468	1.4838		1392	0.331471	0.358226
						1393	1.58051	1.48215		1393	0.330766	0.359091
						1394	1.5834	1.48482		1394	0.32865	0.359721
						1395	1.5735	1.48338		1395	0.32865	0.360114
						1396	1.56998	1.48071		1396	0.326535	0.359721
						1397	1.57393	1.47963		1397	0.327945	0.361687
						1398	1.57839	1.48717		1398	0.325829	0.361609
						1399	1.57703	1.48808		1399	0.325124	0.362631
						1400	1.5756	1.48159		1400	0.323714	0.363496
						1401	1.56467	1.47961		1401	0.323008	0.361845
						1402	1.55126	1.46819		1402	0.323008	0.360035
						1403	1.55542	1.46568		1403	0.325124	0.362002
						1404	1.54371	1.47254		1404	0.327945	0.361137
						1405	1.56067	1.47851		1405	0.32724	0.360901
						1406	1.55639	1.47782		1406	0.32724	0.360979
						1407	1.55515	1.48411		1407	0.327945	0.361687
						1408	1.55705	1.48811		1408	0.329356	0.360822
						1409	1.55819	1.4896		1409	0.32865	0.360271
						1410	1.56266	1.49376		1410	0.32865	0.360114
						1411	1.54978	1.49347		1411	0.32865	0.360979
						1412	1.55099	1.49637		1412	0.32865	0.361294
						1413	1.55093	1.50176		1413	0.330766	0.361766
						1414	1.54657	1.50848		1414	0.330766	0.360114
						1415	1.52703	1.50808		1415	0.334998	0.361373
						1416	1.53096	1.51316		1416	0.335703	0.360035
						1417	1.51736	1.50961		1417	0.337114	0.359721
						1418	1.52671	1.51354		1418	0.333587	0.361766
						1419	1.54209	1.5188		1419	0.333587	0.361058
						1420	1.52649	1.52064		1420	0.332882	0.358541
						1421	1.5364	1.52673		1421	0.334998	0.360429
						1422	1.53777	1.52833		1422	0.331471	0.360429
						1423	1.53905	1.5283		1423	0.329356	0.358541
						1424	1.55982	1.53979		1424	0.32865	0.357911
						1425	1.55842	1.54465		1425	0.330766	0.358383
						1426	1.55454	1.54653		1426	0.329356	0.357676
						1427	1.57198	1.54462		1427	0.327945	0.359249
						1428	1.56656	1.53794		1428	0.326535	0.358934
						1429	1.55542	1.52774		1429	0.325829	0.357676
						1430	1.55336	1.52143		1430	0.325829	0.359721
						1431	1.5532	1.52985		1431	0.326535	0.359406
						1432	1.57143	1.54446		1432	0.32724	0.358226
						1433	1.56851	1.53693		1433	0.325124	0.36035
						1434	1.58139	1.55611		1434	0.325124	0.359485
						1435	1.58381	1.55093		1435	0.325124	0.358147
						1436	1.57712	1.55002		1436	0.327945	0.358698
						1437	1.57767	1.55235		1437	0.329356	0.358383
						1438	1.57369	1.5512		1438	0.337114	0.357282
						1439	1.57463	1.55317		1439	0.336408	0.358069
						1440	1.58099	1.54872		1440	0.336408	0.360743
						1441	1.57586	1.54375		1441	0.339229	0.36035
						1442	1.57688	1.53924		1442	0.341345	0.359563
						1443	1.57584	1.54475		1443	0.34205	0.360114
						1444	1.58079	1.54673		1444	0.337819	0.358305
						1445	1.57679	1.54641		1445	0.337819	0.359013
						1446	1.57912	1.55553		1446	0.337114	0.359957
						1447	1.57467	1.55632		1447	0.339935	0.359721
						1448	1.56755	1.54881		1448	0.341345	0.360979
						1449	1.56514	1.54824		1449	0.34205	0.360114
						1450	1.57326	1.552		1450	0.341345	0.359013
						1451	1.58122	1.55247		1451	0.339229	0.357204
						1452	1.57587	1.55432		1452	0.338524	0.356968
						1453	1.58478	1.5571		1453	0.333587	0.355866
						1454	1.58487	1.55957		1454	0.334292	0.357676
						1455	1.58861	1.55757		1455	0.334292	0.356417
						1456	1.59135	1.5543		1456	0.333587	0.354136
						1457	1.5865	1.55722		1457	0.337819	0.358226
						1458	1.58128	1.55761		1458	0.338524	0.358698
						1459	1.58272	1.55355		1459	0.336408	0.356496
						1460	1.57623	1.55477		1460	0.336408	0.357833
						1461	1.56939	1.5524		1461	0.337819	0.358462
						1462	1.56972	1.54295		1462	0.339935	0.358698
						1463	1.55835	1.54364		1463	0.34064	0.358383
						1464	1.56108	1.54713		1464	0.341345	0.358619
						1465	1.56173	1.54755		1465	0.34064	0.35681
						1466	1.56305	1.54605		1466	0.339935	0.357597
						1467	1.56119	1.54921		1467	0.339935	0.356574
						1468	1.56185	1.54902		1468	0.339935	0.355473
						1469	1.56039	1.54922		1469	0.339935	0.355709
						1470	1.55939	1.54943		1470	0.343461	0.357833
						1471	1.56444	1.55003		1471	0.345577	0.354608
						1472	1.54792	1.54741		1472	0.346282	0.356968
						1473	1.55147	1.54865		1473	0.346987	0.358777
						1474	1.54584	1.54862		1474	0.344871	0.356732
						1475	1.54564	1.55252		1475	0.345577	0.355473
						1476	1.54079	1.54887		1476	0.347692	0.357125
						1477	1.53635	1.55158		1477	0.352629	0.355394
						1478	1.54444	1.55037		1478	0.352629	0.355473
						1479	1.55512	1.55913		1479	0.352629	0.356732
						1480	1.55643	1.55007		1480	0.351924	0.357911
						1481	1.5535	1.56175		1481	0.351924	0.35744
						1482	1.5467	1.56349		1482	0.350513	0.357204
						1483	1.52616	1.56547		1483	0.346987	0.359406
						1484	1.51943	1.57154		1484	0.346282	0.358069
						1485	1.52127	1.57405		1485	0.347692	0.359485
						1486	1.5144	1.56701		1486	0.345577	0.356417
						1487	1.51347	1.56376		1487	0.346987	0.356968
						1488	1.52293	1.56105		1488	0.346282	0.356889
						1489	1.52722	1.5565		1489	0.346987	0.358462
						1490	1.53072	1.57015		1490	0.343461	0.357204
						1491	1.54484	1.57543		1491	0.346987	0.359878
						1492	1.54648	1.58568		1492	0.344871	0.357518
						1493	1.54297	1.58696		1493	0.346282	0.357361
						1494	1.55494	1.5854		1494	0.346282	0.357518
						1495	1.5549	1.58465		1495	0.345577	0.356496
						1496	1.55846	1.58958		1496	0.348398	0.356181
						1497	1.57505	1.59349		1497	0.344871	0.354686
						1498	1.57376	1.5952		1498	0.342756	0.353664
						1499	1.5691	1.59687		1499	0.344871	0.356181
						1500	1.572	1.60319		1500	0.342756	0.355788
						1501	1.58363	1.60589		1501	0.339229	0.355945
						1502	1.58249	1.6064		1502	0.339229	0.356338
						1503	1.58244	1.60611		1503	0.344166	0.356732
						1504	1.54244	1.58274		1504	0.337114	0.354608
						1505	1.54019	1.5813		1505	0.341345	0.355158
						1506	1.54279	1.585		1506	0.34205	0.35626
						1507	1.54584	1.58648		1507	0.339229	0.356102
						1508	1.54313	1.58285		1508	0.339935	0.356732
						1509	1.5617	1.59945		1509	0.34064	0.357518
						1510	1.55444	1.60068		1510	0.341345	0.356574
						1511	1.56711	1.61205		1511	0.347692	0.357282
						1512	1.58101	1.62328		1512	0.345577	0.357833
						1513	1.57771	1.62471		1513	0.345577	0.357204
						1514	1.59424	1.63678		1514	0.345577	0.358383
						1515	1.62007	1.6505		1515	0.346282	0.358777
						1516	1.62355	1.65373		1516	0.346282	0.359327
						1517	1.62458	1.65687		1517	0.344166	0.359878
						1518	1.6262	1.66175		1518	0.341345	0.359249
						1519	1.62114	1.66382		1519	0.339935	0.358305
						1520	1.62053	1.66204		1520	0.337819	0.358698
						1521	1.62298	1.66236		1521	0.339229	0.358069
						1522	1.62263	1.66298		1522	0.333587	0.358698
						1523	1.6182	1.65896		1523	0.330766	0.358619
						1524	1.61568	1.6473		1524	0.329356	0.357833
						1525	1.60917	1.63973		1525	0.327945	0.356732
						1526	1.60307	1.64025		1526	0.329356	0.358305
						1527	1.60714	1.6396		1527	0.325124	0.355316
						1528	1.60801	1.64083		1528	0.325829	0.352562
						1529	1.60521	1.64511		1529	0.32865	0.354922
						1530	1.6063	1.64712		1530	0.329356	0.355158
						1531	1.59714	1.64513		1531	0.330061	0.354686
						1532	1.60723	1.64429		1532	0.332177	0.354608
						1533	1.59598	1.64276		1533	0.332177	0.355709
						1534	1.59811	1.64681		1534	0.331471	0.355158
						1535	1.61309	1.64935		1535	0.329356	0.354057
						1536	1.62826	1.64836		1536	0.329356	0.353585
						1537	1.65117	1.65323		1537	0.327945	0.352091
						1538	1.65423	1.65275		1538	0.32865	0.355709
						1539	1.65394	1.65953		1539	0.325124	0.355552
						1540	1.68231	1.67004		1540	0.324419	0.356653
						1541	1.67847	1.66567		1541	0.323008	0.356102
						1542	1.68214	1.66872		1542	0.32724	0.357361
						1543	1.68469	1.67036		1543	0.326535	0.356574
						1544	1.68481	1.67095		1544	0.325829	0.355473
						1545	1.68539	1.67049		1545	0.324419	0.353664
						1546	1.68636	1.67318		1546	0.324419	0.353742
						1547	1.69307	1.67694		1547	0.32724	0.354686
						1548	1.69268	1.67426		1548	0.325124	0.355394
						1549	1.68764	1.67423		1549	0.325829	0.355316
						1550	1.7061	1.68272		1550	0.325829	0.355316
						1551	1.703	1.67913		1551	0.323008	0.354529
						1552	1.70424	1.68083		1552	0.323008	0.355709
						1553	1.73025	1.69747		1553	0.323714	0.355945
						1554	1.73009	1.69785		1554	0.327945	0.355394
						1555	1.72716	1.69058		1555	0.325124	0.353192
						1556	1.71963	1.68738		1556	0.326535	0.355001
						1557	1.70305	1.68973		1557	0.327945	0.356968
						1558	1.70587	1.68575		1558	0.325829	0.355394
						1559	1.70596	1.6845		1559	0.325124	0.356181
						1560	1.72782	1.6843		1560	0.325829	0.35445
						1561	1.72296	1.68688		1561	0.326535	0.352877
						1562	1.72323	1.69023		1562	0.330061	0.35508
						1563	1.73215	1.68376		1563	0.329356	0.354765
						1564	1.7253	1.67484		1564	0.32724	0.353113
						1565	1.72484	1.67319		1565	0.330061	0.354686
						1566	1.7247	1.67326		1566	0.330061	0.35508
						1567	1.72092	1.67673		1567	0.332177	0.351619
						1568	1.72147	1.67164		1568	0.332882	0.351855
						1569	1.71788	1.65368		1569	0.334292	0.351304
						1570	1.70574	1.65753		1570	0.334292	0.35154
						1571	1.71904	1.66733		1571	0.337114	0.351619
						1572	1.71142	1.66007		1572	0.334292	0.349652
						1573	1.7024	1.65884		1573	0.338524	0.351068
						1574	1.71265	1.65073		1574	0.337819	0.35327
						1575	1.6997	1.64705		1575	0.337114	0.352798
						1576	1.6953	1.64905		1576	0.336408	0.351697
						1577	1.69584	1.6465		1577	0.337114	0.350124
						1578	1.67856	1.64644		1578	0.338524	0.350281
						1579	1.67266	1.64798		1579	0.339935	0.350675
						1580	1.67766	1.65189		1580	0.339935	0.351697
						1581	1.67674	1.64578		1581	0.34064	0.35154
						1582	1.65516	1.62942		1582	0.339229	0.350203
						1583	1.66041	1.63282		1583	0.34064	0.351304
						1584	1.63868	1.6174		1584	0.339229	0.351383
						1585	1.65057	1.61497		1585	0.337114	0.350203
						1586	1.65717	1.62038		1586	0.337114	0.350596
						1587	1.65927	1.62275		1587	0.338524	0.352248
						1588	1.66553	1.62729		1588	0.334998	0.352641
						1589	1.66799	1.63252		1589	0.330061	0.352641
						1590	1.66853	1.63295		1590	0.327945	0.348157
						1591	1.6582	1.62982		1591	0.330061	0.348865
						1592	1.66095	1.63231		1592	0.32724	0.349809
						1593	1.65974	1.63006		1593	0.332882	0.350596
						1594	1.66044	1.62948		1594	0.332177	0.348944
						1595	1.66147	1.627		1595	0.332177	0.349023
						1596	1.66395	1.62517		1596	0.334998	0.35036
						1597	1.68072	1.63509		1597	0.334998	0.350281
						1598	1.67822	1.63471		1598	0.332177	0.351619
						1599	1.67856	1.63215		1599	0.330766	0.350203
						1600	1.68735	1.63075		1600	0.331471	0.348157
						1601	1.67862	1.625		1601	0.335703	0.350281
						1602	1.67496	1.62521		1602	0.333587	0.349259
						1603	1.67534	1.62074		1603	0.332177	0.348236
						1604	1.67043	1.62049		1604	0.336408	0.350124
						1605	1.67476	1.61781		1605	0.337114	0.346977
						1606	1.6681	1.61573		1606	0.335703	0.344932
						1607	1.66485	1.60796		1607	0.337819	0.348944
						1608	1.66198	1.60993		1608	0.336408	0.348944
						1609	1.64965	1.61305		1609	0.337819	0.348393
						1610	1.65405	1.60796		1610	0.334998	0.348708
						1611	1.65228	1.60513		1611	0.334292	0.347764
						1612	1.64789	1.61122		1612	0.330766	0.347292
						1613	1.67127	1.61319		1613	0.332177	0.348157
						1614	1.68903	1.61793		1614	0.335703	0.347843
						1615	1.6916	1.62563		1615	0.334998	0.35036
						1616	1.70552	1.6353		1616	0.334998	0.350753
						1617	1.71077	1.63941		1617	0.341345	0.351147
						1618	1.71104	1.63985		1618	0.34064	0.350596
						1619	1.7125	1.63337		1619	0.342756	0.352091
						1620	1.70795	1.63662		1620	0.344871	0.353506
						1621	1.6939	1.63761		1621	0.34205	0.351461
						1622	1.70215	1.63451		1622	0.34205	0.349416
						1623	1.72643	1.63062		1623	0.345577	0.350911
						1624	1.71795	1.63555		1624	0.345577	0.350753
						1625	1.72056	1.63564		1625	0.342756	0.350911
						1626	1.75404	1.63637		1626	0.342756	0.352405
						1627	1.74997	1.65325		1627	0.34064	0.352248
						1628	1.73971	1.65639		1628	0.34205	0.352641
						1629	1.75153	1.65848		1629	0.346987	0.35563
						1630	1.75635	1.6748		1630	0.349103	0.354214
						1631	1.74266	1.66706		1631	0.347692	0.355788
						1632	1.7431	1.66812		1632	0.347692	0.35626
						1633	1.76407	1.67513		1633	0.348398	0.35799
						1634	1.76149	1.67287		1634	0.345577	0.356024
						1635	1.76093	1.67443		1635	0.344871	0.354765
						1636	1.76165	1.67782		1636	0.343461	0.357597
						1637	1.76014	1.68103		1637	0.344871	0.358383
						1638	1.76214	1.68268		1638	0.346282	0.359406
						1639	1.75786	1.6758		1639	0.349103	0.360979
						1640	1.73908	1.66675		1640	0.347692	0.363103
						1641	1.75305	1.67782		1641	0.348398	0.362867
						1642	1.76696	1.68721		1642	0.346282	0.361294
						1643	1.75817	1.67366		1643	0.346282	0.361215
						1644	1.76585	1.68946		1644	0.345577	0.360271
						1645	1.76926	1.6969		1645	0.346987	0.362631
						1646	1.76763	1.69503		1646	0.348398	0.364204
						1647	1.78362	1.69913		1647	0.346987	0.362946
						1648	1.78683	1.7044		1648	0.345577	0.362395
						1649	1.78822	1.70426		1649	0.344166	0.362867
						1650	1.83086	1.71414		1650	0.343461	0.362474
						1651	1.82495	1.71343		1651	0.344166	0.361137
						1652	1.82117	1.72471		1652	0.346282	0.359563
						1653	1.85847	1.73373		1653	0.347692	0.361766
						1654	1.85145	1.73574		1654	0.342756	0.359642
						1655	1.85175	1.73491		1655	0.342756	0.360035
						1656	1.84799	1.73157		1656	0.339935	0.358619
						1657	1.83746	1.73061		1657	0.341345	0.357911
						1658	1.83844	1.73106		1658	0.342756	0.358462
						1659	1.82025	1.71639		1659	0.34064	0.359563
						1660	1.83202	1.71288		1660	0.34064	0.359721
						1661	1.81635	1.70636		1661	0.334292	0.356653
						1662	1.80002	1.69479		1662	0.334292	0.356338
						1663	1.8041	1.69425		1663	0.337114	0.35744
						1664	1.80337	1.68676		1664	0.336408	0.356496
						1665	1.77277	1.67938		1665	0.334292	0.35626
						1666	1.77672	1.68314		1666	0.333587	0.354922
						1667	1.78691	1.69022		1667	0.332882	0.353742
						1668	1.81305	1.69999		1668	0.333587	0.353742
						1669	1.82257	1.71599		1669	0.337114	0.354844
						1670	1.82431	1.71849		1670	0.338524	0.355001
						1671	1.84499	1.72397		1671	0.338524	0.355552
						1672	1.85195	1.72898		1672	0.335703	0.353349
						1673	1.85655	1.73594		1673	0.336408	0.3539
						1674	1.85752	1.74132		1674	0.335703	0.352798
						1675	1.85726	1.74567		1675	0.335703	0.355552
						1676	1.85672	1.74656		1676	0.338524	0.355945
						1677	1.85683	1.74507		1677	0.339935	0.353506
						1678	1.86268	1.74543		1678	0.34064	0.351461
						1679	1.85486	1.74275		1679	0.341345	0.351855
						1680	1.85546	1.74109		1680	0.342756	0.35327
						1681	1.85548	1.73841		1681	0.343461	0.353978
						1682	1.85458	1.73416		1682	0.339229	0.353742
						1683	1.85299	1.73415		1683	0.335703	0.351933
						1684	1.84856	1.73422		1684	0.335703	0.349888
						1685	1.84929	1.72682		1685	0.334998	0.350439
						1686	1.85798	1.72045		1686	0.338524	0.351147
						1687	1.80034	1.70905		1687	0.337114	0.351225
						1688	1.81087	1.70591		1688	0.333587	0.350281
						1689	1.80174	1.71099		1689	0.334998	0.351697
						1690	1.8012	1.69822		1690	0.332177	0.351461
						1691	1.78472	1.70406		1691	0.332177	0.351697
						1692	1.81669	1.71615		1692	0.326535	0.349967
						1693	1.81124	1.72181		1693	0.325124	0.349967
						1694	1.81188	1.72107		1694	0.326535	0.349495
						1695	1.82329	1.72381		1695	0.327945	0.350203
						1696	1.82129	1.72927		1696	0.32865	0.350045
						1697	1.8233	1.72726		1697	0.329356	0.352327
						1698	1.82719	1.72525		1698	0.32724	0.351619
						1699	1.82354	1.72923		1699	0.32865	0.34918
						1700	1.80681	1.71994		1700	0.32724	0.349652
						1701	1.8126	1.72219		1701	0.32724	0.349337
						1702	1.81426	1.7259		1702	0.330061	0.350439
						1703	1.78061	1.70851		1703	0.329356	0.349023
						1704	1.79597	1.7031		1704	0.32724	0.348472
						1705	1.79517	1.70492		1705	0.323008	0.346506
						1706	1.79088	1.70249		1706	0.319482	0.34391
						1707	1.8223	1.69545		1707	0.321598	0.344303
						1708	1.81892	1.70161		1708	0.322303	0.342336
						1709	1.81977	1.70573		1709	0.324419	0.343752
						1710	1.82267	1.70101		1710	0.325124	0.344382
						1711	1.8017	1.70316		1711	0.325124	0.345168
						1712	1.844	1.71971		1712	0.322303	0.344539
						1713	1.86454	1.72741		1713	0.323008	0.34564
						1714	1.85901	1.73479		1714	0.325124	0.346584
						1715	1.86964	1.73739		1715	0.323008	0.347449
						1716	1.87116	1.73657		1716	0.323714	0.346584
						1717	1.89344	1.74275		1717	0.323714	0.347056
						1718	1.88986	1.75474		1718	0.320187	0.348787
						1719	1.88645	1.7553		1719	0.319482	0.349809
						1720	1.90902	1.76292		1720	0.318777	0.350045
						1721	1.90765	1.75472		1721	0.318777	0.349967
						1722	1.8884	1.75709		1722	0.315956	0.349809
						1723	1.89222	1.76282		1723	0.316661	0.348708
						1724	1.8885	1.75943		1724	0.315251	0.349337
						1725	1.89882	1.75487		1725	0.31384	0.348472
						1726	1.90563	1.75772		1726	0.315251	0.349337
						1727	1.90324	1.76397		1727	0.315251	0.349495
						1728	1.89854	1.76083		1728	0.311724	0.348787
						1729	1.90181	1.76143		1729	0.314545	0.349101
						1730	1.9033	1.7621		1730	0.316661	0.350439
						1731	1.89688	1.76387		1731	0.316661	0.349416
						1732	1.91247	1.76744		1732	0.317366	0.348
						1733	1.91781	1.77491		1733	0.318072	0.347764
						1734	1.92048	1.77273		1734	0.323008	0.353034
						1735	1.95672	1.77825		1735	0.325124	0.352641
						1736	1.93823	1.78697		1736	0.326535	0.353034
						1737	1.93969	1.78014		1737	0.325829	0.353742
						1738	1.94136	1.77841		1738	0.32865	0.354293
						1739	1.94589	1.78133		1739	0.329356	0.352956
						1740	1.94919	1.78815		1740	0.332177	0.354686
						1741	1.94753	1.78626		1741	0.332882	0.35563
						1742	1.95296	1.78216		1742	0.333587	0.354844
						1743	1.95498	1.78134		1743	0.334998	0.35445
						1744	1.94924	1.77841		1744	0.327945	0.351855
						1745	1.95791	1.77566		1745	0.329356	0.352798
						1746	1.95315	1.77554		1746	0.32865	0.352562
						1747	1.94263	1.76213		1747	0.331471	0.351697
						1748	1.91813	1.76077		1748	0.335703	0.353664
						1749	1.93935	1.77094		1749	0.333587	0.353585
						1750	1.93661	1.7697		1750	0.333587	0.354214
						1751	1.92716	1.7721		1751	0.331471	0.354608
						1752	1.93243	1.76533		1752	0.334292	0.358462
						1753	1.9232	1.76715		1753	0.334292	0.357833
						1754	1.93809	1.77426		1754	0.335703	0.358777
						1755	1.94597	1.77555		1755	0.334998	0.359249
						1756	1.93889	1.77999		1756	0.335703	0.361609
						1757	1.95227	1.77924		1757	0.337819	0.362553
						1758	1.95362	1.78293		1758	0.337819	0.362789
						1759	1.948	1.78628		1759	0.338524	0.360743
						1760	1.97964	1.79671		1760	0.338524	0.360507
						1761	1.97757	1.79652		1761	0.339229	0.361373
						1762	1.99603	1.79813		1762	0.342756	0.360743
						1763	2.00248	1.80769		1763	0.346987	0.363418
						1764	1.99766	1.80374		1764	0.346282	0.359249
						1765	1.96078	1.79818		1765	0.346987	0.360507
						1766	1.96471	1.79196		1766	0.347692	0.361294
						1767	1.96374	1.78328		1767	0.348398	0.361215
						1768	1.95465	1.78413		1768	0.346987	0.361687
						1769	1.96097	1.78493		1769	0.349808	0.360822
						1770	1.96784	1.78077		1770	0.350513	0.361373
						1771	1.97468	1.78355		1771	0.348398	0.361215
						1772	1.9756	1.79442		1772	0.34205	0.357676
						1773	1.99533	1.8033		1773	0.343461	0.358934
						1774	1.97535	1.80696		1774	0.342756	0.360035
						1775	1.97567	1.80506		1775	0.34205	0.359878
						1776	1.9923	1.81063		1776	0.339935	0.357676
						1777	1.96045	1.78927		1777	0.348398	0.35917
						1778	1.94766	1.78487		1778	0.349808	0.359485
						1779	1.97361	1.78647		1779	0.347692	0.360114
						1780	1.95777	1.77087		1780	0.342756	0.357361
						1781	1.9324	1.77021		1781	0.342756	0.359799
						1782	1.9391	1.77424		1782	0.344871	0.360743
						1783	1.93598	1.76447		1783	0.348398	0.363025
						1784	1.93835	1.7687		1784	0.348398	0.360743
						1785	1.93555	1.7653		1785	0.350513	0.360114
						1786	1.94551	1.76863		1786	0.351924	0.361137
						1787	1.92567	1.7549		1787	0.356861	0.361923
						1788	1.94434	1.76501		1788	0.357566	0.360665
						1789	1.94394	1.76231		1789	0.358271	0.359799
						1790	1.94481	1.75395		1790	0.357566	0.359642
						1791	1.93197	1.73999		1791	0.360387	0.358226
						1792	1.92093	1.72359		1792	0.359682	0.35681
						1793	1.89709	1.72166		1793	0.363913	0.358855
						1794	1.89515	1.69824		1794	0.365324	0.359642
						1795	1.88354	1.68701		1795	0.363913	0.359013
						1796	1.88132	1.69219		1796	0.366029	0.359406
						1797	1.88154	1.68017		1797	0.364619	0.35917
						1798	1.85813	1.67586		1798	0.364619	0.359721
						1799	1.85427	1.67506		1799	0.363913	0.361215
						1800	1.85142	1.65984		1800	0.363208	0.362081
						1801	1.81684	1.65194		1801	0.363208	0.364204
						1802	1.79481	1.63817		1802	0.364619	0.363103
						1803	1.79672	1.63018		1803	0.363208	0.36271
						1804	1.78765	1.62919		1804	0.363913	0.362631
						1805	1.78477	1.63343		1805	0.363913	0.360586
						1806	1.81843	1.63055		1806	0.368145	0.361687
						1807	1.81395	1.63341		1807	0.366734	0.360979
						1808	1.8131	1.63552		1808	0.36744	0.361923
						1809	1.83393	1.64096		1809	0.368145	0.361373
						1810	1.82835	1.64269		1810	0.366029	0.359721
						1811	1.82622	1.6367		1811	0.366734	0.360822
						1812	1.83432	1.64834		1812	0.366734	0.362081
						1813	1.83935	1.65599		1813	0.366734	0.361373
						1814	1.83198	1.65554		1814	0.364619	0.361845
						1815	1.83895	1.65089		1815	0.36885	0.362946
						1816	1.8258	1.64945		1816	0.36885	0.360901
						1817	1.81902	1.63863		1817	0.370966	0.362553
						1818	1.81458	1.62587		1818	0.370261	0.362238
						1819	1.80682	1.60725		1819	0.36885	0.360507
						1820	1.78916	1.6165		1820	0.365324	0.362474
						1821	1.78749	1.62207		1821	0.366029	0.360979
						1822	1.79007	1.6239		1822	0.366029	0.361373
						1823	1.7854	1.62024		1823	0.368145	0.362474
						1824	1.79756	1.62819		1824	0.373082	0.363732
						1825	1.79367	1.62444		1825	0.374492	0.363339
						1826	1.79384	1.62353		1826	0.373787	0.363496
						1827	1.79736	1.6251		1827	0.372376	0.364283
						1828	1.78949	1.62059		1828	0.370261	0.364519
						1829	1.78595	1.6172		1829	0.368145	0.364834
						1830	1.78521	1.61651		1830	0.370966	0.366328
						1831	1.81788	1.63912		1831	0.371671	0.365935
						1832	1.82162	1.63953		1832	0.370261	0.364283
						1833	1.82917	1.6397		1833	0.36744	0.363339
						1834	1.8299	1.64282		1834	0.368145	0.363811
						1835	1.83014	1.64979		1835	0.36744	0.363103
						1836	1.83324	1.65326		1836	0.366734	0.362867
						1837	1.80552	1.64671		1837	0.369555	0.364519
						1838	1.80442	1.64276		1838	0.370261	0.365778
						1839	1.79617	1.64066		1839	0.370966	0.36507
						1840	1.78274	1.63788		1840	0.373082	0.363261
						1841	1.81167	1.63374		1841	0.378019	0.36444
						1842	1.81051	1.62219		1842	0.381545	0.364047
						1843	1.78566	1.62191		1843	0.382955	0.36444
						1844	1.78109	1.62257		1844	0.385071	0.364676
						1845	1.7835	1.61773		1845	0.386482	0.365227
						1846	1.77381	1.61037		1846	0.384366	0.36389
						1847	1.77082	1.61222		1847	0.383661	0.36389
						1848	1.77446	1.61028		1848	0.383661	0.364676
						1849	1.77167	1.6045		1849	0.382955	0.364204
						1850	1.7663	1.60255		1850	0.382955	0.363182
						1851	1.77535	1.6008		1851	0.383661	0.364283
						1852	1.77152	1.59684		1852	0.384366	0.363261
						1853	1.76133	1.5994		1853	0.382955	0.363103
						1854	1.77518	1.60301		1854	0.38084	0.362317
						1855	1.77275	1.60143		1855	0.380134	0.362474
						1856	1.75925	1.60956		1856	0.380134	0.363496
						1857	1.76218	1.6067		1857	0.380134	0.364519
						1858	1.74441	1.60131		1858	0.378019	0.363654
						1859	1.73171	1.6013		1859	0.384366	0.365542
						1860	1.73252	1.59854		1860	0.385071	0.365306
						1861	1.72482	1.5958		1861	0.384366	0.364047
						1862	1.68946	1.58013		1862	0.383661	0.364598
						1863	1.68835	1.57168		1863	0.382955	0.366407
						1864	1.67699	1.57679		1864	0.381545	0.365306
						1865	1.66522	1.57472		1865	0.379429	0.363968
						1866	1.68995	1.58727		1866	0.380134	0.36444
						1867	1.7052	1.5956		1867	0.378019	0.363418
						1868	1.70563	1.60298		1868	0.376608	0.362867
						1869	1.70592	1.60421		1869	0.377313	0.362002
						1870	1.71479	1.59377		1870	0.377313	0.361451
						1871	1.70499	1.59325		1871	0.38084	0.36153
						1872	1.71023	1.5969		1872	0.381545	0.363575
						1873	1.70683	1.59579		1873	0.381545	0.362631
						1874	1.71078	1.59939		1874	0.383661	0.364204
						1875	1.71048	1.59812		1875	0.383661	0.363811
						1876	1.71364	1.59883		1876	0.385776	0.361687
						1877	1.70623	1.5975		1877	0.386482	0.364991
						1878	1.70598	1.59674		1878	0.390713	0.364283
						1879	1.70764	1.59634		1879	0.390713	0.364362
						1880	1.71373	1.59421		1880	0.392124	0.364676
						1881	1.71099	1.59199		1881	0.39565	0.365542
						1882	1.71149	1.59159		1882	0.393534	0.363418
						1883	1.69853	1.5856		1883	0.392829	0.362317
						1884	1.70354	1.58768		1884	0.391418	0.361687
						1885	1.72087	1.60364		1885	0.390713	0.362395
						1886	1.69204	1.5954		1886	0.391418	0.362789
						1887	1.6913	1.59538		1887	0.392829	0.364912
						1888	1.69753	1.59976		1888	0.390713	0.364755
						1889	1.71715	1.61043		1889	0.387187	0.364519
						1890	1.709	1.61228		1890	0.386482	0.364676
						1891	1.70935	1.61704		1891	0.383661	0.364126
						1892	1.71825	1.62412		1892	0.382955	0.364676
						1893	1.7144	1.62262		1893	0.385071	0.365856
						1894	1.71374	1.62583		1894	0.385776	0.365148
						1895	1.72046	1.63154		1895	0.384366	0.365148
						1896	1.71583	1.63324		1896	0.386482	0.365227
						1897	1.71415	1.63043		1897	0.382955	0.364204
						1898	1.71911	1.63385		1898	0.385776	0.369868
						1899	1.71501	1.62723		1899	0.383661	0.369239
						1900	1.70039	1.63775		1900	0.384366	0.369317
						1901	1.74258	1.64664		1901	0.384366	0.369239
						1902	1.74651	1.65702		1902	0.382955	0.369081
						1903	1.75737	1.66695		1903	0.382955	0.367036
						1904	1.73711	1.66896		1904	0.381545	0.366958
						1905	1.74232	1.67302		1905	0.378724	0.365227
						1906	1.73685	1.67225		1906	0.379429	0.367666
						1907	1.73545	1.67766		1907	0.379429	0.367744
						1908	1.75754	1.68389		1908	0.376608	0.369632
						1909	1.75146	1.68861		1909	0.377313	0.36798
						1910	1.75567	1.68705		1910	0.376608	0.368924
						1911	1.76583	1.70167		1911	0.376608	0.370812
						1912	1.76555	1.71036		1912	0.376608	0.371441
						1913	1.75103	1.71036		1913	0.373082	0.370497
						1914	1.75133	1.71254		1914	0.370261	0.369553
						1915	1.75024	1.71297		1915	0.373787	0.369789
						1916	1.75685	1.71561		1916	0.375903	0.369553
						1917	1.76	1.72237		1917	0.377313	0.369789
						1918	1.76524	1.73115		1918	0.376608	0.370104
						1919	1.76026	1.73288		1919	0.371671	0.369632
						1920	1.76027	1.73062		1920	0.370261	0.370891
						1921	1.76393	1.72674		1921	0.370261	0.370812
						1922	1.75001	1.71557		1922	0.375197	0.371913
						1923	1.74897	1.70325		1923	0.379429	0.372228
						1924	1.73597	1.69415		1924	0.379429	0.372307
						1925	1.73618	1.69922		1925	0.380134	0.37388
						1926	1.73433	1.69432		1926	0.378019	0.374352
						1927	1.73304	1.69319		1927	0.372376	0.373644
						1928	1.73224	1.69106		1928	0.373082	0.374037
						1929	1.74054	1.67855		1929	0.373787	0.373487
						1930	1.72137	1.67566		1930	0.374492	0.373015
						1931	1.73889	1.67884		1931	0.376608	0.377498
						1932	1.73114	1.66917		1932	0.377313	0.37797
						1933	1.72592	1.67026		1933	0.378019	0.377341
						1934	1.72221	1.66617		1934	0.377313	0.376712
						1935	1.70558	1.66678		1935	0.372376	0.375846
						1936	1.69867	1.65797		1936	0.371671	0.375768
						1937	1.70167	1.66226		1937	0.36885	0.375768
						1938	1.70013	1.66512		1938	0.36885	0.375925
						1939	1.70764	1.6666		1939	0.36744	0.37561
						1940	1.70786	1.66828		1940	0.366734	0.377577
						1941	1.71037	1.6695		1941	0.364619	0.376476
						1942	1.71224	1.67223		1942	0.362503	0.376161
						1943	1.71022	1.67726		1943	0.361798	0.375689
						1944	1.70499	1.67855		1944	0.361798	0.375925
						1945	1.70973	1.67883		1945	0.363208	0.374745
						1946	1.6904	1.67704		1946	0.363913	0.374037
						1947	1.69134	1.67684		1947	0.363913	0.374588
						1948	1.68962	1.66935		1948	0.365324	0.376397
						1949	1.67948	1.66902		1949	0.365324	0.376082
						1950	1.6878	1.66905		1950	0.368145	0.375453
						1951	1.68508	1.66801		1951	0.371671	0.376633
						1952	1.67484	1.67243		1952	0.369555	0.371756
						1953	1.68705	1.6757		1953	0.370261	0.373172
						1954	1.69147	1.68337		1954	0.371671	0.374509
						1955	1.6764	1.68417		1955	0.372376	0.375374
						1956	1.67782	1.68018		1956	0.370261	0.375846
						1957	1.67828	1.67795		1957	0.36744	0.376554
						1958	1.67857	1.68347		1958	0.371671	0.377498
						1959	1.68531	1.68643		1959	0.370966	0.378049
						1960	1.68179	1.68429		1960	0.371671	0.378678
						1961	1.68109	1.68462		1961	0.371671	0.381038
						1962	1.68235	1.67211		1962	0.372376	0.381353
						1963	1.67785	1.66643		1963	0.372376	0.381431
						1964	1.67716	1.66735		1964	0.371671	0.38033
						1965	1.68032	1.66395		1965	0.373082	0.381038
						1966	1.67702	1.66142		1966	0.372376	0.381117
						1967	1.67906	1.66601		1967	0.373787	0.381589
						1968	1.67301	1.66573		1968	0.375197	0.380881
						1969	1.67305	1.66541		1969	0.375197	0.380015
						1970	1.65992	1.6538		1970	0.376608	0.382454
						1971	1.66236	1.64723		1971	0.379429	0.379544
						1972	1.65322	1.65277		1972	0.385071	0.381353
						1973	1.66381	1.65613		1973	0.382955	0.380645
						1974	1.66179	1.6465		1974	0.381545	0.380487
						1975	1.65337	1.64524		1975	0.377313	0.379937
						1976	1.65754	1.65079		1976	0.379429	0.379544
						1977	1.6604	1.64996		1977	0.377313	0.377577
						1978	1.6597	1.64978		1978	0.380134	0.379386
						1979	1.65937	1.65141		1979	0.377313	0.377105
						1980	1.65939	1.6548		1980	0.378724	0.379544
						1981	1.62934	1.63596		1981	0.373082	0.378757
						1982	1.62852	1.6319		1982	0.371671	0.380566
						1983	1.63783	1.63103		1983	0.373787	0.380881
						1984	1.63589	1.63344		1984	0.375903	0.380959
						1985	1.61752	1.62536		1985	0.375197	0.382375
						1986	1.63036	1.61733		1986	0.377313	0.382769
						1987	1.62908	1.62072		1987	0.375903	0.381982
						1988	1.62488	1.62652		1988	0.38084	0.383477
						1989	1.63996	1.6219		1989	0.380134	0.383634
						1990	1.62519	1.62183		1990	0.378019	0.382926
						1991	1.63969	1.6277		1991	0.378019	0.383241
						1992	1.64406	1.62303		1992	0.375903	0.385522
						1993	1.63861	1.62772		1993	0.374492	0.385679
						1994	1.64485	1.62801		1994	0.374492	0.386544
						1995	1.64157	1.63775		1995	0.375197	0.385443
						1996	1.6437	1.64096		1996	0.377313	0.385915
						1997	1.64672	1.64064		1997	0.381545	0.386308
[truncated: 40,224 more rows]
