# Supplementary material for: Incomplete lytic cycle of a widespread Bacteroides bacteriophage leads to the formation of defective viral particles
Source: PLoS Biol. 2025 Mar 31;23(3):e3002787. doi: 10.1371/journal.pbio.3002787 (PMC12135933; doi:10.1371/journal.pbio.3002787)
Supplement: S4 Data — Fig 4. (A) NCBI genomes used for the phylogenetic trees. (B) IDs of Bacteroides host used for the phylogenetic trees. (C) IDs of hankyphages used for the phylogenetic trees. (XLSX) [file pbio.3002787.s026.xlsx]

## Sheet: S4_data
Data S4A) NCBI genomes used for the phylogenetic trees
Genome.accesion	Strain	Collection	Taxonomy	Corrected_taxonomy	id_to_Hankyphage_p00	coverage_to_Hankyphage_p00	hit_length_to_Hankyphage_p00	IGS_value_to_Hankyphage_p00
GCA_000011065	VPI5482	Laboratory/Reference	Bacteroides thetaiotaomicron	Bacteroides thetaiotaomicron
GCA_000158335.2	5_1_36/D4	Laboratory	Phocaeicola dorei	Phocaeicola dorei
GCA_000273035.1	HM717/CL02T00C15	Laboratory	Phocaeicola dorei	Phocaeicola dorei	0.9999	0.99	42511bp	99.986
GCA_000273055.1	HM719/CL02T12C06	Laboratory/Reference	Phocaeicola dorei	Phocaeicola dorei	Reference (100%)	Reference (100%)	Reference (42511bp)	Reference (100)
GCA_000273075.1	HM718/CL03T12C01	Laboratory	Phocaeicola dorei	Phocaeicola dorei
GCA_020313115.1	jmh78	Laboratory	Bacteroides thetaiotaomicron	Bacteroides thetaiotaomicron
GCA_020313145.1	jmh79	Laboratory	Bacteroides thetaiotaomicron	Bacteroides thetaiotaomicron	0.9991	0.9	48871bp	92.857
GCA_020313175.1	jmh76	Laboratory	Bacteroides thetaiotaomicron	Bacteroides thetaiotaomicron
GCA_020313195.1	jmh71	Laboratory	Bacteroides thetaiotaomicron	Bacteroides thetaiotaomicron
GCA_020313215.1	jmh72	Laboratory	Bacteroides thetaiotaomicron	Bacteroides thetaiotaomicron	0.9686	0.68	42479bp	92.553
GCA_020313225.1	jmh68	Laboratory	Bacteroides thetaiotaomicron	Bacteroides thetaiotaomicron
GCA_020313255.1	jmh66	Laboratory	Bacteroides thetaiotaomicron	Bacteroides thetaiotaomicron
GCA_020313275.1	jmh63	Laboratory	Bacteroides thetaiotaomicron	Bacteroides thetaiotaomicron
GCA_020313295.1	jmh62	Laboratory	Bacteroides thetaiotaomicron	Bacteroides thetaiotaomicron
GCA_020313315.1	jmh60	Laboratory	Bacteroides thetaiotaomicron	Bacteroides thetaiotaomicron
GCA_020313325.1	jmh61	Laboratory	Bacteroides thetaiotaomicron	Bacteroides thetaiotaomicron
GCA_020313335.1	jmh58	Laboratory	Bacteroides thetaiotaomicron	Bacteroides thetaiotaomicron
GCA_020313375.1	jmh51	Laboratory	Bacteroides thetaiotaomicron	Bacteroides thetaiotaomicron	0.999	0.99	42221bp	99.561
GCA_020313395.1	jmh44	Laboratory	Bacteroides thetaiotaomicron	Bacteroides thetaiotaomicron
GCA_020313405.1	jmh50	Laboratory	Bacteroides thetaiotaomicron	Bacteroides thetaiotaomicron
GCA_020313435.1	jmh47	Laboratory	Bacteroides thetaiotaomicron	Bacteroides thetaiotaomicron
GCA_020313445.1	jmh43	Laboratory	Bacteroides thetaiotaomicron	Bacteroides thetaiotaomicron	0.9991	0.97	41609bp	98.842
GCA_020313475.1	jmh42	Laboratory	Bacteroides thetaiotaomicron	Bacteroides thetaiotaomicron	0.9997	0.73	39750bp	95.94
GCA_020662205.1	jmh49	Laboratory	Bacteroides faecis	Bacteroides faecis
GCA_020662225.1	jmh53	Laboratory	Bacteroides faecis	Bacteroides faecis
GCA_020682765.1	jmh56	Laboratory	Bacteroides faecis	Bacteroides faecis
GCF_000009925.1		RefSeq	Bacteroides fragilis	Bacteroides fragilis
GCF_000012825.1		RefSeq	Phocaeicola vulgatus	Phocaeicola vulgatus
GCF_000025985.1		RefSeq	Bacteroides fragilis	Bacteroides fragilis
GCF_000186225.1		RefSeq	Bacteroides helcogenes	Bacteroides helcogenes
GCF_000190575.1		RefSeq	Phocaeicola salanitronis	Phocaeicola salanitronis
GCF_000210835.1		RefSeq	Bacteroides fragilis	Bacteroides fragilis
GCF_000710365.2		RefSeq	Bacteroides fragilis	Bacteroides fragilis_A
GCF_000710375.2		RefSeq	Bacteroides fragilis	Bacteroides fragilis_A
GCF_000724665.2		RefSeq	Bacteroides fragilis	Bacteroides fragilis_A
GCF_000724795.2		RefSeq	Bacteroides fragilis	Bacteroides fragilis
GCF_000724805.2		RefSeq	Bacteroides fragilis	Bacteroides fragilis_A
GCF_000724815.2		RefSeq	Bacteroides fragilis	Bacteroides fragilis_A
GCF_000965785.1		RefSeq	Bacteroides fragilis	Bacteroides fragilis
GCF_001286525.1		RefSeq	Bacteroides fragilis	Bacteroides fragilis
GCF_001314975.1		RefSeq	Bacteroides thetaiotaomicron	Bacteroides thetaiotaomicron
GCF_001314995.1		RefSeq	Bacteroides ovatus	Bacteroides ovatus
GCF_001318345.1		RefSeq	Bacteroides cellulosilyticus	Bacteroides cellulosilyticus
GCF_001640865.1		RefSeq	Phocaeicola dorei	Phocaeicola dorei
GCF_001682215.1		RefSeq	Bacteroides fragilis	Bacteroides fragilis
GCF_001688725.2		RefSeq	Bacteroides caecimuris	Bacteroides caecimuris
GCF_001816225.3		RefSeq	Bacteroides fragilis	Bacteroides fragilis
GCF_002222615.2		RefSeq	Bacteroides caccae	Bacteroides caccae
GCF_002849695.1		RefSeq	Bacteroides fragilis	Bacteroides fragilis_A
GCF_002998435.1		RefSeq	Bacteroides zoogleoformans	Bacteroides zoogleoformans
GCF_002998535.1		RefSeq	Bacteroides heparinolyticus	Bacteroides heparinolyticus
GCF_003363675.2		RefSeq	Bacteroides intestinalis	Bacteroides intestinalis
GCF_004115325.2		RefSeq	unclassified Bacteroides	Bacteroides fragilis_A
GCF_004328515.1		RefSeq	unclassified Bacteroides	Bacteroides uniformis
GCF_005706655.1		RefSeq	Bacteroides fragilis	Bacteroides fragilis
GCF_006546965.1		RefSeq	Bacteroides xylanisolvens	Bacteroides xylanisolvens
GCF_006742345.1		RefSeq	Bacteroides uniformis	Bacteroides uniformis
GCF_007012325.1		RefSeq	Bacteroides ovatus	Bacteroides ovatus	0.8416	0.21	43457bp	66.03
GCF_008369705.1		RefSeq	Bacteroides fragilis	Bacteroides fragilis
GCF_008728395.1		RefSeq	Phocaeicola vulgatus	Phocaeicola vulgatus
GCF_009193295.2		RefSeq	Bacteroides luhongzhouii	Bacteroides luhongzhouii
GCF_009193325.2		RefSeq	Bacteroides zhangwenhongii	Bacteroides zhangwenhongi	0.9721	0.7	52938bp	84.854
GCF_009734165.1		RefSeq	Bacteroides ovatus	Bacteroides ovatus
GCF_011038705.2		RefSeq	unclassified Bacteroides	Bacteroides fragilis_A
GCF_012113595.1		RefSeq	Bacteroides faecium	Bacteroides sp012113595
GCF_013009555.1		RefSeq	Phocaeicola dorei	Phocaeicola dorei
GCF_013009675.1		RefSeq	Phocaeicola dorei	Phocaeicola dorei
GCF_013009875.1		RefSeq	Phocaeicola dorei	Phocaeicola dorei
GCF_013010095.1		RefSeq	Phocaeicola dorei	Phocaeicola dorei
GCF_013010255.1		RefSeq	Phocaeicola dorei	Phocaeicola dorei	98.898	0.62	59663bp	83.007
GCF_013010365.1		RefSeq	Phocaeicola dorei	Phocaeicola dorei	99.887	0.62	59663bp	83.004
GCF_013267555.1		RefSeq	Bacteroides fragilis	Bacteroides fragilis_A	0.7686	0.2	40871bp	33.361
GCF_013874375.1		RefSeq	unclassified Bacteroides	Bacteroides uniformis
GCF_014131755.1		RefSeq	Bacteroides thetaiotaomicron	Bacteroides thetaiotaomicron
GCF_015679285.1		RefSeq	unclassified Bacteroides	Bacteroides uniformis
GCF_016726305.1		RefSeq	Bacteroides caccae	Bacteroides caccae
GCF_016864215.1		RefSeq	Bacteroides xylanisolvens	Bacteroides xylanisolvens
GCF_016864615.1		RefSeq	Bacteroides fragilis	Bacteroides fragilis_A
GCF_016888945.1		RefSeq	Phocaeicola coprophilus	Phocaeicola coprophilus
GCF_016889745.1		RefSeq	Bacteroides caccae	Bacteroides caccae
GCF_016889925.1		RefSeq	Bacteroides fragilis	Bacteroides fragilis
GCF_017309675.2		RefSeq	Bacteroides humanifaecis	Bacteroides uniformis
GCF_018279805.1		RefSeq	Bacteroides xylanisolvens	Bacteroides xylanisolvens
GCF_018289035.1		RefSeq	Bacteroides xylanisolvens	Bacteroides xylanisolvens	0.9192	0.25	42452bp	63.905
GCF_018289135.1		RefSeq	Bacteroides xylanisolvens	Bacteroides xylanisolvens	0.9592	0.45	43267bp	67.481
GCF_018289175.1		RefSeq	Bacteroides uniformis	Bacteroides uniformis	0.9824	0.68	42881bp	89.497
GCF_018289275.1		RefSeq	Bacteroides thetaiotaomicron	Bacteroides thetaiotaomicron
GCF_018289295.1		RefSeq	Bacteroides eggerthii	Bacteroides eggerthii
GCF_018289355.1		RefSeq	Phocaeicola vulgatus	Phocaeicola vulgatus
GCF_018289375.1		RefSeq	Bacteroides uniformis	Bacteroides uniformis
GCF_018291785.1		RefSeq	Bacteroides uniformis	Bacteroides uniformis
GCF_018291825.1		RefSeq	Bacteroides thetaiotaomicron	Bacteroides thetaiotaomicron
GCF_018291945.1		RefSeq	Bacteroides salyersiae	Bacteroides salyersiae
GCF_018292045.1		RefSeq	Bacteroides ovatus	Bacteroides ovatus
GCF_018292105.1		RefSeq	Phocaeicola dorei	Phocaeicola dorei
GCF_018292125.1		RefSeq	Bacteroides cellulosilyticus	Bacteroides cellulosilyticus
GCF_018292165.1		RefSeq	Bacteroides uniformis	Bacteroides uniformis
GCF_018292185.1		RefSeq	Bacteroides fragilis	Bacteroides fragilis
GCF_018292205.1		RefSeq	Bacteroides caccae	Bacteroides caccae
GCF_019857385.1		RefSeq	Bacteroides thetaiotaomicron	Bacteroides thetaiotaomicron
GCF_019896115.1		RefSeq	Bacteroides thetaiotaomicron	Bacteroides thetaiotaomicron
GCF_019930665.1		RefSeq	Bacteroides nordii	Bacteroides nordii
GCF_020091305.1		RefSeq	Bacteroides thetaiotaomicron	Bacteroides thetaiotaomicron
GCF_020091345.1		RefSeq	Bacteroides salyersiae	Bacteroides salyersiae	0.8383	0.18	50379bp	59.795
GCF_020091385.1		RefSeq	Bacteroides salyersiae	Bacteroides salyersiae
GCF_020091405.1		RefSeq	Bacteroides cellulosilyticus	Bacteroides sp900552405
GCF_020091465.1		RefSeq	Phocaeicola vulgatus	Phocaeicola vulgatus
GCF_020091485.1		RefSeq	Bacteroides stercoris	Bacteroides stercoris
GCF_020091505.1		RefSeq	Bacteroides faecis	Bacteroides faecis
GCF_020091525.1		RefSeq	Bacteroides ovatus	Bacteroides ovatus	0.9987	0.99	42699bp	99.463
GCF_020091545.1		RefSeq	Bacteroides caccae	Bacteroides caccae
GCF_020091565.1		RefSeq	Bacteroides fragilis	Bacteroides fragilis
GCF_020097275.1		RefSeq	Bacteroides fragilis	Bacteroides fragilis
GCF_020550085.1		RefSeq	Bacteroides humanifaecis	Bacteroides uniformis
GCF_020885715.1		RefSeq	Phocaeicola vulgatus	Phocaeicola vulgatus
GCF_020885775.1		RefSeq	Phocaeicola vulgatus	Phocaeicola vulgatus
GCF_020885855.1		RefSeq	Phocaeicola vulgatus	Phocaeicola vulgatus
GCF_021359565.1		RefSeq	Bacteroides fragilis	Bacteroides fragilis_A
GCF_021359585.1		RefSeq	Bacteroides fragilis	Bacteroides fragilis_A
GCF_022453665.1		RefSeq	Bacteroides thetaiotaomicron	Bacteroides thetaiotaomicron
GCF_023702735.1		RefSeq	Bacteroides fragilis	Bacteroides fragilis
GCF_024022975.1		RefSeq	Phocaeicola vulgatus	Phocaeicola vulgatus
GCF_024758205.1		RefSeq	Phocaeicola vulgatus	Phocaeicola vulgatus
GCF_024758225.1		RefSeq	unclassified Bacteroides	Bacteroides sp900552405
GCF_024758345.1		RefSeq	Bacteroides xylanisolvens	Bacteroides xylanisolvens
GCF_024758405.1		RefSeq	Bacteroides thetaiotaomicron	Bacteroides thetaiotaomicron
GCF_024758425.1		RefSeq	Bacteroides caccae	Bacteroides caccae
GCF_024758865.1		RefSeq	Bacteroides thetaiotaomicron	Bacteroides thetaiotaomicron
GCF_024758905.1		RefSeq	Bacteroides thetaiotaomicron	Bacteroides thetaiotaomicron
GCF_024759125.1		RefSeq	Bacteroides xylanisolvens	Bacteroides xylanisolvens	0.9827	0.71	42384bp	94.682
GCF_024759205.1		RefSeq	Bacteroides thetaiotaomicron	Bacteroides thetaiotaomicron
GCF_024759225.1		RefSeq	Bacteroides ovatus	Bacteroides ovatus	0.9991	1	49011bp	92.653
GCF_024759245.1		RefSeq	Bacteroides ovatus	Bacteroides ovatus	0.999	0.99	42218bp	99.564
GCF_024759365.1		RefSeq	Bacteroides ovatus	Bacteroides ovatus
GCF_024759405.1		RefSeq	Bacteroides faecis	Bacteroides faecis	0.9991	0.99	44931bp	96.975
GCF_024759505.1		RefSeq	Bacteroides caccae	Bacteroides caccae
GCF_024759565.1		RefSeq	Phocaeicola vulgatus	Phocaeicola vulgatus
GCF_024759765.1		RefSeq	Bacteroides ovatus	Bacteroides ovatus	0.999	0.99	42225bp	99.561
GCF_024759785.1		RefSeq	Bacteroides ovatus	Bacteroides ovatus
GCF_024759965.1		RefSeq	Bacteroides thetaiotaomicron	Bacteroides thetaiotaomicron	0.9834	0.68	42475bp	93.532
GCF_024760065.1		RefSeq	Bacteroides thetaiotaomicron	Bacteroides thetaiotaomicron
GCF_024760085.1		RefSeq	Bacteroides uniformis	Bacteroides uniformis
GCF_024760145.1		RefSeq	Bacteroides faecis	Bacteroides faecis
GCF_024760225.1		RefSeq	Bacteroides faecis	Bacteroides faecis	0.9766	0.54	111144bp	50.47
GCF_024760245.1		RefSeq	Bacteroides thetaiotaomicron	Bacteroides thetaiotaomicron
GCF_024799845.1		RefSeq	Bacteroides thetaiotaomicron	Bacteroides thetaiotaomicron
GCF_025146315.1		RefSeq	Bacteroides caccae	Bacteroides caccae
GCF_025146415.1		RefSeq	Phocaeicola dorei	Phocaeicola dorei
GCF_025146565.1		RefSeq	Bacteroides eggerthii	Bacteroides eggerthii
GCF_025146775.1		RefSeq	Bacteroides ovatus	Bacteroides ovatus
GCF_025147085.1		RefSeq	unclassified Bacteroides	Bacteroides intestinigallinarum	0.9991	0.99	42221bp	99.566
GCF_025147325.1		RefSeq	Bacteroides stercoris	Bacteroides stercoris
GCF_025147485.1		RefSeq	Bacteroides uniformis	Bacteroides uniformis
GCF_025263845.1		RefSeq	Bacteroides cellulosilyticus	Bacteroides cellulosilyticus
GCF_028743275.1		RefSeq	Bacteroides fragilis	Bacteroides fragilis
GCF_029369765.1		RefSeq	Bacteroides xylanisolvens	Bacteroides xylanisolvens	0.9991	1	48483bp	93.182
GCF_030294885.1		RefSeq	Bacteroides fragilis	Bacteroides fragilis
GCF_900095495.1		RefSeq	Bacteroides ovatus	Bacteroides ovatus
GCF_902387545.1		RefSeq	Phocaeicola dorei	Phocaeicola dorei
GCF_918258265.1		RefSeq	Bacteroides ovatus	Bacteroides ovatus
pending	L66	Laboratory	Bacteroides thetaiotaomicron	Bacteroides thetaiotaomicron
Data S4B) IDs of Bacteroides host used for the phylogenetic trees
ID_in_tree	Species_name	References_Genbank_Refseq_Internal
BTHE.1123.00001	Bacteroides thetaiotaomicron	GCA_024758905.1_ASM2475890v1
BTHE.1123.00002	Bacteroides uniformis	GCA_017309675.2_ASM1730967v2
BTHE.1123.00003	Bacteroides salyersiae	GCA_018291945.1_ASM1829194v1
BTHE.1123.00004	Bacteroides fragilis	GCA_030294885.1_ASM3029488v1
BTHE.1123.00005	Bacteroides stercoris	GCA_020091485.1_ASM2009148v1
BTHE.1123.00006	Phocaeicola dorei	GCA_013010255.1_ASM1301025v1
BTHE.1123.00007	Bacteroides thetaiotaomicron	GCA_018291825.1_ASM1829182v1
BTHE.1123.00008	Bacteroides caecimuris	GCA_001688725.2_ASM168872v2
BTHE.1123.00009	Bacteroides intestinalis	GCA_003363675.2_ASM336367v2
BTHE.1123.00010	Phocaeicola dorei	GCA_013009875.1_ASM1300987v1
BTHE.1123.00011	Bacteroides helcogenes	GCA_000186225.1_ASM18622v1
BTHE.1123.00012	Bacteroides ovatus	GCA_900095495.1_B_ovatus_V975
BTHE.1123.00013	Bacteroides caccae	GCA_020091545.1_ASM2009154v1
BTHE.1123.00014	Bacteroides fragilis	GCA_016864615.1_ASM1686461v1
BTHE.1123.00015	Bacteroides fragilis	GCA_018292185.1_ASM1829218v1
BTHE.1123.00016	Bacteroides uniformis	GCA_015679285.1_ASM1567928v1
BTHE.1123.00017	Phocaeicola coprophilus	GCA_016888945.1_ASM1688894v1
BTHE.1123.00018	Phocaeicola dorei	GCA_001640865.1_ASM164086v1
BTHE.1123.00019	Bacteroides salyersiae	GCA_020091385.1_ASM2009138v1
BTHE.1123.00020	Bacteroides stercoris	GCA_025147325.1_ASM2514732v1
BTHE.1123.00021	Phocaeicola vulgatus	GCA_024758205.1_ASM2475820v1
BTHE.1123.00022	Bacteroides fragilis	GCA_028743275.1_ASM2874327v1
BTHE.1123.00023	Bacteroides fragilis	GCA_001286525.1_BFBE1.1
BTHE.1123.00024	Phocaeicola vulgatus	GCA_008728395.1_ASM872839v1
BTHE.1123.00025	Bacteroides luhongzhouii	GCA_009193295.2_ASM919329v2
BTHE.1123.00026	Bacteroides thetaiotaomicron	GCA_024758405.1_ASM2475840v1
BTHE.1123.00027	Bacteroides caccae	GCA_016726305.1_ASM1672630v1
BTHE.1123.00028	Phocaeicola dorei	GCA_902387545.1_UHGG_MGYG-HGUT-02478
BTHE.1123.00029	Bacteroides sp900552405	GCA_024758225.1_ASM2475822v1
BTHE.1123.00030	Bacteroides caccae	GCA_024758425.1_ASM2475842v1
BTHE.1123.00031	Bacteroides xylanisolvens	GCA_024758345.1_ASM2475834v1
BTHE.1123.00032	Bacteroides eggerthii	GCA_025146565.1_ASM2514656v1
BTHE.1123.00033	Bacteroides thetaiotaomicron	GCA_024758865.1_ASM2475886v1
BTHE.1123.00034	Bacteroides sp012113595	GCA_012113595.1_ASM1211359v1
BTHE.1123.00035	Bacteroides fragilis	GCA_023702735.1_ASM2370273v1
BTHE.1123.00036	Bacteroides fragilis	GCA_021359565.1_ASM2135956v1
BTHE.1123.00037	Bacteroides ovatus	GCA_009734165.1_ASM973416v1
BTHE.1123.00038	Bacteroides fragilis	GCA_021359585.1_ASM2135958v1
BTHE.1123.00039	Bacteroides nordii	GCA_019930665.1_ASM1993066v1
BTHE.1123.00040	Phocaeicola dorei	GCA_013010365.1_ASM1301036v1
BTHE.1123.00041	Bacteroides fragilis	GCA_011038705.2_ASM1103870v2
BTHE.1123.00042	Bacteroides caccae	GCA_025146315.1_ASM2514631v1
BTHE.1123.00043	Bacteroides xylanisolvens	GCA_029369765.1_ASM2936976v1
BTHE.1123.00044	Phocaeicola vulgatus	GCA_000012825.1_ASM1282v1
BTHE.1123.00045	Bacteroides thetaiotaomicron	GCA_020091305.1_ASM2009130v1
BTHE.1123.00046	Bacteroides ovatus	GCA_025146775.1_ASM2514677v1
BTHE.1123.00047	Bacteroides uniformis	GCA_025147485.1_ASM2514748v1
BTHE.1123.00048	Phocaeicola dorei	GCA_013009555.1_ASM1300955v1
BTHE.1123.00049	Bacteroides uniformis	GCA_004328515.1_ASM432851v1
BTHE.1123.00050	Bacteroides sp900552405	GCA_020091405.1_ASM2009140v1
BTHE.1123.00051	Bacteroides ovatus	GCA_001314995.1_ASM131499v1
BTHE.1123.00052	Bacteroides cellulosilyticus	GCA_001318345.1_ASM131834v1
BTHE.1123.00053	Phocaeicola dorei	GCA_025146415.1_ASM2514641v1
BTHE.1123.00054	Bacteroides fragilis	GCA_001682215.1_ASM168221v1
BTHE.1123.00055	Bacteroides fragilis	GCA_000965785.1_ASM96578v1
BTHE.1123.00056	Phocaeicola dorei	GCA_013010095.1_ASM1301009v1
BTHE.1123.00057	Bacteroides xylanisolvens	GCA_024759125.1_ASM2475912v1
BTHE.1123.00058	Bacteroides ovatus	GCA_918258265.1_BOVAC1
BTHE.1123.00059	Bacteroides uniformis	GCA_020550085.1_ASM2055008v1
BTHE.1123.00060	Bacteroides intestinigallinarum	GCA_025147085.1_ASM2514708v1
BTHE.1123.00061	Bacteroides thetaiotaomicron	GCA_001314975.1_ASM131497v1
BTHE.1123.00062	Bacteroides fragilis	GCA_000210835.1_ASM21083v1
BTHE.1123.00063	Phocaeicola dorei	GCA_013009675.1_ASM1300967v1
BTHE.1123.00064	Bacteroides fragilis	GCA_000724815.2_ASM72481v2
BTHE.1123.00065	Bacteroides heparinolyticus	GCA_002998535.1_ASM299853v1
BTHE.1123.00066	Bacteroides zoogleoformans	GCA_002998435.1_ASM299843v1
BTHE.1123.00067	Bacteroides fragilis	GCA_005706655.1_ASM570665v1
BTHE.1123.00068	Phocaeicola vulgatus	GCA_024759565.1_ASM2475956v1
BTHE.1123.00069	Bacteroides uniformis	GCA_018292165.1_ASM1829216v1
BTHE.1123.00070	Bacteroides thetaiotaomicron	GCA_014131755.1_ASM1413175v1
BTHE.1123.00071	Bacteroides thetaiotaomicron	GCA_022453665.1_ASM2245366v1
BTHE.1123.00072	Bacteroides thetaiotaomicron	GCA_019857385.1_ASM1985738v1
BTHE.1123.00073	Bacteroides fragilis	GCA_000724805.2_ASM72480v2
BTHE.1123.00074	Bacteroides ovatus	GCA_024759785.1_ASM2475978v1
BTHE.1123.00075	Bacteroides cellulosilyticus	GCA_025263845.1_ASM2526384v1
BTHE.1123.00076	Bacteroides eggerthii	GCA_018289295.1_ASM1828929v1
BTHE.1123.00077	Bacteroides salyersiae	GCA_020091345.1_ASM2009134v1
BTHE.1123.00078	Bacteroides thetaiotaomicron	GCA_019896115.1_ASM1989611v1
BTHE.1123.00079	Phocaeicola vulgatus	GCA_018289355.1_ASM1828935v1
BTHE.1123.00080	Bacteroides ovatus	GCA_018292045.1_ASM1829204v1
BTHE.1123.00081	Bacteroides ovatus	GCA_024759765.1_ASM2475976v1
BTHE.1123.00082	Bacteroides zhangwenhongi	GCA_009193325.2_ASM919332v2
BTHE.1123.00083	Bacteroides fragilis	GCA_020097275.1_ASM2009727v1
BTHE.1123.00084	Bacteroides fragilis	GCA_016889925.1_ASM1688992v1
BTHE.1123.00085	Bacteroides fragilis	GCA_008369705.1_ASM836970v1
BTHE.1123.00086	Bacteroides fragilis	GCA_000009925.1_ASM992v1
BTHE.1123.00087	Bacteroides ovatus	GCA_024759225.1_ASM2475922v1
BTHE.1123.00088	Bacteroides thetaiotaomicron	BC_GCA_000011065.1_ASM1106v1
BTHE.1123.00089	Bacteroides fragilis	GCA_000025985.1_ASM2598v1
BTHE.1123.00090	Bacteroides fragilis	GCA_020091565.1_ASM2009156v1
BTHE.1123.00091	Bacteroides thetaiotaomicron	GCA_024799845.1_ASM2479984v1
BTHE.1123.00092	Bacteroides fragilis	GCA_000710375.3_ASM71037v3
BTHE.1123.00093	Bacteroides thetaiotaomicron	GCA_024760245.1_ASM2476024v1
BTHE.1123.00094	Bacteroides thetaiotaomicron	GCA_024760065.1_ASM2476006v1
BTHE.1123.00095	Bacteroides uniformis	GCA_018289375.1_ASM1828937v1
BTHE.1123.00096	Bacteroides ovatus	GCA_020091525.1_ASM2009152v1
BTHE.1123.00097	Bacteroides xylanisolvens	GCA_006546965.1_ASM654696v1
BTHE.1123.00098	Bacteroides fragilis	GCA_000724795.2_ASM72479v2
BTHE.1123.00099	Bacteroides xylanisolvens	GCA_018279805.1_ASM1827980v1
BTHE.1123.00100	Bacteroides faecis	GCA_020091505.1_ASM2009150v1
BTHE.1123.00101	Bacteroides uniformis	GCA_018291785.1_ASM1829178v1
BTHE.1123.00102	Bacteroides cellulosilyticus	GCA_018292125.1_ASM1829212v1
BTHE.1123.00103	Bacteroides thetaiotaomicron	GCA_018289275.1_ASM1828927v1
BTHE.1123.00104	Phocaeicola vulgatus	GCA_020885715.1_ASM2088571v1
BTHE.1123.00105	Bacteroides caccae	GCA_024759505.1_ASM2475950v1
BTHE.1123.00106	Bacteroides fragilis	GCA_002849695.1_ASM284969v1
BTHE.1123.00107	Bacteroides uniformis	GCA_024760085.1_ASM2476008v1
BTHE.1123.00108	Bacteroides faecis	GCA_024760225.1_ASM2476022v1
BTHE.1123.00109	Bacteroides caccae	GCA_018292205.1_ASM1829220v1
BTHE.1123.00110	Bacteroides fragilis	GCA_000710365.3_ASM71036v3
BTHE.1123.00111	Phocaeicola vulgatus	GCA_024022975.1_ASM2402297v1
BTHE.1123.00112	Bacteroides xylanisolvens	GCA_018289035.1_ASM1828903v1
BTHE.1123.00113	Bacteroides uniformis	GCA_018289175.1_ASM1828917v1
BTHE.1123.00114	Bacteroides fragilis	GCA_004115325.2_ASM411532v2
BTHE.1123.00115	Bacteroides fragilis	GCA_000724665.3_ASM72466v3
BTHE.1123.00116	Bacteroides faecis	GCA_024760145.1_ASM2476014v1
BTHE.1123.00117	Bacteroides ovatus	GCA_024759245.1_ASM2475924v1
BTHE.1123.00118	Phocaeicola vulgatus	GCA_020091465.1_ASM2009146v1
BTHE.1123.00119	Phocaeicola salanitronis	GCA_000190575.1_ASM19057v1
BTHE.1123.00120	Bacteroides fragilis	GCA_013267555.1_ASM1326755v1
BTHE.1123.00121	Bacteroides fragilis	GCA_001816225.3_ASM181622v3
BTHE.1123.00122	Bacteroides ovatus	GCA_007012325.1_ASM701232v1
BTHE.1123.00123	Bacteroides xylanisolvens	GCA_018289135.1_ASM1828913v1
BTHE.1123.00124	Bacteroides thetaiotaomicron	GCA_024759965.1_ASM2475996v1
BTHE.1123.00125	Bacteroides thetaiotaomicron	GCA_024759205.1_ASM2475920v1
BTHE.1123.00126	Phocaeicola vulgatus	GCA_020885775.1_ASM2088577v1
BTHE.1123.00127	Phocaeicola vulgatus	GCA_020885855.1_ASM2088585v1
BTHE.1123.00128	Bacteroides xylanisolvens	GCA_016864215.1_ASM1686421v1
BTHE.1123.00129	Bacteroides uniformis	GCA_006742345.1_ASM674234v1
BTHE.1123.00130	Phocaeicola dorei	GCA_018292105.1_ASM1829210v1
BTHE.1123.00131	Bacteroides ovatus	GCA_024759365.1_ASM2475936v1
BTHE.1123.00132	Bacteroides faecis	GCA_024759405.1_ASM2475940v1
BTHE.1123.00133	Bacteroides uniformis	GCA_013874375.1_ASM1387437v1
BTHE.1123.00134	Bacteroides thetaiotaomicron	BC_L66_polished_assembly.fna_prepare-split5N.fna
BTHE.1123.00135	Phocaeicola dorei	BC_GCA_000273075.1_Bact_dore_CL03T12C01_V1
BTHE.1123.00136	Bacteroides thetaiotaomicron	BC_GCA_020313115.1_ASM2031311v1
BTHE.1123.00137	Phocaeicola dorei	BC_GCA_000158335.2_Bact_dorei_5_1_36_D4_V2
BTHE.1123.00138	Bacteroides thetaiotaomicron	BC_GCA_020313275.1_ASM2031327v1
BTHE.1123.00139	Bacteroides thetaiotaomicron	BC_GCA_020313255.1_ASM2031325v1
BTHE.1123.00140	Bacteroides thetaiotaomicron	BC_GCA_020313315.1_ASM2031331v1
BTHE.1123.00141	Bacteroides thetaiotaomicron	BC_GCA_020313475.1_ASM2031347v1
BTHE.1123.00142	Bacteroides thetaiotaomicron	BC_GCA_020313375.1_ASM2031337v1
BTHE.1123.00143	Bacteroides thetaiotaomicron	BC_GCA_020313435.1_ASM2031343v1
BTHE.1123.00144	Phocaeicola dorei	BC_GCA_000273035.1_Bact_dore_CL02T00C15_V1
BTHE.1123.00145	Bacteroides thetaiotaomicron	BC_GCA_020313295.1_ASM2031329v1
BTHE.1123.00146	Phocaeicola dorei	BC_GCA_000273055.1_Bact_dore_CL02T12C06_V1
BTHE.1123.00147	Bacteroides thetaiotaomicron	BC_GCA_020313215.1_ASM2031321v1
BTHE.1123.00148	Bacteroides faecis	BC_GCA_020682765.1_ASM2068276v1
BTHE.1123.00149	Bacteroides faecis	BC_GCA_020662225.1_ASM2066222v1
BTHE.1123.00150	Bacteroides thetaiotaomicron	BC_GCA_020313335.1_ASM2031333v1
BTHE.1123.00151	Bacteroides faecis	BC_GCA_020662205.1_ASM2066220v1
BTHE.1123.00152	Bacteroides thetaiotaomicron	BC_GCA_020313445.1_ASM2031344v1
BTHE.1123.00153	Bacteroides thetaiotaomicron	BC_GCA_020313225.1_ASM2031322v1
BTHE.1123.00154	Bacteroides thetaiotaomicron	BC_GCA_020313175.1_ASM2031317v1
BTHE.1123.00155	Bacteroides thetaiotaomicron	BC_GCA_020313395.1_ASM2031339v1
BTHE.1123.00156	Bacteroides thetaiotaomicron	BC_GCA_020313325.1_ASM2031332v1
BTHE.1123.00157	Bacteroides thetaiotaomicron	BC_GCA_020313405.1_ASM2031340v1
BTHE.1123.00158	Bacteroides thetaiotaomicron	BC_GCA_020313195.1_ASM2031319v1
BTHE.1123.00159	Bacteroides thetaiotaomicron	BC_GCA_020313145.1_ASM2031314v1
Data S4C) IDs of hankyphages used for the phylogenetic trees
Hanky_ID_in_Tree	Host_ID_in_Tree	Reference_Genbank_Host	Species_name_host
HANK.1123.00001	BTHE.1123.00057	HP.GCA.024759125.1	Bacteroides xylanisolvens
HANK.1123.00002	BTHE.1123.00108	HP.GCA.024760225.1	Bacteroides faecis
HANK.1123.00003	BTHE.1123.00043	HP.GCA.029369765.1	Bacteroides xylanisolvens
HANK.1123.00004	BTHE.1123.00096	HP.GCA.020091525.1	Bacteroides ovatus
HANK.1123.00005	BTHE.1123.00146	HP.BC.GCA.000273055.1	Phocaeicola dorei
HANK.1123.00006	BTHE.1123.00120	HP.GCA.013267555.1	Bacteroides fragilis
HANK.1123.00007	BTHE.1123.00132	HP.GCA.024759405.1	Bacteroides faecis
HANK.1123.00008	BTHE.1123.00060	HP.GCA.025147085.1	Bacteroides intestinigallinarum
HANK.1123.00009	BTHE.1123.00112	HP.GCA.018289035.1	Bacteroides xylanisolvens
HANK.1123.00010	BTHE.1123.00040	HP.GCA.013010365.1	Phocaeicola dorei
HANK.1123.00011	BTHE.1123.00152	HP.BC.GCA.020313445.1	Bacteroides thetaiotaomicron
HANK.1123.00012	BTHE.1123.00122	HP.GCA.007012325.1	Bacteroides ovatus
HANK.1123.00013	BTHE.1123.00117	HP.GCA.024759245.1	Bacteroides ovatus
HANK.1123.00014	BTHE.1123.00123	HP.GCA.018289135.1	Bacteroides xylanisolvens
HANK.1123.00015	BTHE.1123.00113	HP.GCA.018289175.1	Bacteroides uniformis
HANK.1123.00016	BTHE.1123.00087	HP.GCA.024759225.1	Bacteroides ovatus
HANK.1123.00017	BTHE.1123.00082	HP.GCA.009193325.2	Bacteroides zhangwenhongi
HANK.1123.00018	BTHE.1123.00124	HP.GCA.024759965.1	Bacteroides thetaiotaomicron
HANK.1123.00019	BTHE.1123.00142	HP.BC.GCA.020313375.1	Bacteroides thetaiotaomicron
HANK.1123.00020	BTHE.1123.00081	HP.GCA.024759765.1	Bacteroides ovatus
HANK.1123.00021	BTHE.1123.00006	HP.GCA.013010255.1	Phocaeicola dorei
HANK.1123.00022	BTHE.1123.00147	HP.BC.GCA.020313215.1	Bacteroides thetaiotaomicron
HANK.1123.00023	BTHE.1123.00077	HP.GCA.020091345.1	Bacteroides salyersiae
HANK.1123.00024	BTHE.1123.00144	HP.BC.GCA.000273035.1	Phocaeicola dorei
HANK.1123.00025	BTHE.1123.00159	HP.BC.GCA.020313145.1	Bacteroides thetaiotaomicron
HANK.1123.00026	BTHE.1123.00141	HP.BC.GCA.020313475.1	Bacteroides thetaiotaomicron
