# Supplementary material for: Incomplete lytic cycle of a widespread Bacteroides bacteriophage leads to the formation of defective viral particles
Source: PLoS Biol. 2025 Mar 31;23(3):e3002787. doi: 10.1371/journal.pbio.3002787 (PMC12135933; doi:10.1371/journal.pbio.3002787)
Supplement: S5 Data — (XLSX) [file pbio.3002787.s027.xlsx]

## Sheet: S5_data
Data S5) Raw values for S2B Fig - ddPCR validation
Sample	Number of positive droplets
HP	31395
rplB	45
