# Supplementary material for: Incomplete lytic cycle of a widespread Bacteroides bacteriophage leads to the formation of defective viral particles
Source: PLoS Biol. 2025 Mar 31;23(3):e3002787. doi: 10.1371/journal.pbio.3002787 (PMC12135933; doi:10.1371/journal.pbio.3002787)
Supplement: S6 Data — (A) Raw values for S3B Fig—RNAseq hankyphage. (B) Raw values for S3C Fig—Log2 Fold change in dCas9 expression. (XLSX) [file pbio.3002787.s028.xlsx]

## Sheet: S6_data
Data S6A) Raw values for S3B Fig - RNAseq hankyphage
gene	normalized reads at 0hpi						normalized reads at 6hpi
	jmh43::dcas9-repcHP			jmh43::dcas9-nt			jmh43::dcas9-repcHP			jmh43::dcas9-nt
	replicate 1	replicate 2	replicate 3	replicate 1	replicate 2	replicate 3	replicate 1	replicate 2	replicate 3	replicate 1	replicate 2	replicate 3
hp1	1488.24	979.55	935.31	737.8	751.94	1451	2181.96	4000.44	4122.36	345.17	206.54	304.72
RepcHP	425.64	129.19	440.4	452.49	452.92	395.65	4.09	13.38	6.8	111.55	121.41	124.05
hp3	429.67	200.96	81.96	44.67	79.49	289.32	698.58	1188.97	1047.88	81.57	26.97	27.21
Transcriptional regulator	1186.05	1269.61	192.12	142.19	132.84	690.74	3788.6	5354.91	4622.55	158.15	64.39	96.53
hp5	915.01	1294.74	135.86	87.43	128.97	616.97	5059.67	7126.99	5169.05	87.09	59.39	61.28
MuA	1090.26	1286.84	190.54	147.84	146.74	645.46	3498.24	5269.9	4204.03	118.32	74.84	77.2
MuB	1045.49	1052.15	186.14	154.9	167.43	503.42	5448.34	7005.82	6333.27	121.15	86.7	102.54
hp8	720.6	877.86	137.07	121.47	104.9	337.85	2544.88	4235.95	2807.87	81.85	59.86	48.51
Helicase	935.07	1062.7	151.35	133.02	154.17	522.39	4186.57	6541.08	5585.49	110.18	91.31	75.68
DNAJ chaperone	995.3	1059.26	134.67	128.54	134.02	374.64	7049.69	8707.84	4735.3	118.03	87.31	72.37
hp11	974.74	1335.46	114.79	122.55	131.41	462.02	5330.74	7816.57	6416.61	114.24	72.57	77.13
hp12	1114.31	1303.66	133.76	133.65	224	495.22	9720.91	16331.5	12841.6	133.12	118.23	109.55
Transcriptional regulator	970.21	1211.02	108.4	112.94	108.73	442.51	6115	10048.1	7251.95	121.71	72.94	62.36
hp14	1076.04	1798.53	79.46	110.68	163.77	504.91	7844.87	16534.7	11121.3	107.84	71.91	79.15
hp15	843.03	1363.81	105.04	128.65	162.66	585.49	5477.59	9762.6	8216.4	148.38	45.99	90.17
hp16	1112.82	1568.49	142.42	102.71	145.65	586.27	7289.96	13020.3	9822.08	142.8	110.47	105.6
hp17	1393.28	1143.18	114.58	164.8	197.56	653.2	14511.8	26389.2	20803.4	205.55	139.68	148.51
DNAJ chaperone	561.09	375.37	57.37	57.32	88.27	175.63	10176.8	18464.8	15119.7	140.53	170.71	96.7
hp19	852.71	1082.98	186.92	144.49	98.77	777.19	738.19	1985.46	1461.58	47.39	45.48	35.88
hp20	437.58	421.48	24.46	27.63	17.02	237.48	433.06	1600.87	1440.48	16.94	18.77	28.3
Neck1	71.58	59.18	9.01	4.5	4	27.69	39.33	163.4	143.13	1	1	1
hp22	5099.03	4745.36	1696.43	1730.3	1662.59	3759.29	6269.83	14917.9	12577	1570.75	1778.55	1451.95
Head morphogenesis MuF	65.38	66.08	10.06	2.01	4.02	31.89	30.49	131.76	106.71	1	2.28	1.05
Portal	212.27	207.76	25.97	8.88	6.84	106.17	112.8	430.57	339.19	5.78	1.86	4.28
Head-tail adaptor protein	152.84	210.73	20.09	6.69	1.49	78.01	81.35	339.73	241.33	2.22	1.52	1.75
TerL	245.05	220.31	38.42	15.72	10.89	129.22	99.49	383.23	285.72	3.61	3.29	1.89
TerS	349.81	249.36	59.56	8.5	9.93	146.62	208.84	561.56	531.8	10.59	8.66	8.32
Head maturation protease	1090.3	1130.45	175.12	68.22	53.8	602.52	980.78	3340.32	2554.81	23.83	15.04	13.88
Major capsid protein	5585.64	9282.67	977.05	356.55	353.27	3575.53	4647.39	16091.2	11890.6	69.1	80.03	72.86
Endolysin	2774.88	3968.6	511.17	210.43	189.5	1657.39	1921.2	6765.34	4589.76	45.79	51.35	28.81
Holin	5956.76	10459	1355.51	513.28	583.42	3321.3	6006.7	20374.7	12010.6	114.97	121.78	125.04
hp32	4749.98	7910.55	850.69	374.04	375.06	2970.63	4440.23	13756.6	9642.98	82.79	103.51	79.06
hp33	3965.39	5803.07	738.21	377	412	2287.88	3122.29	9707.63	7319.63	68.03	66.8	62.06
Major tail protein	4153.55	5906.94	721.71	253.92	241.74	2162.69	3516.35	12551.2	8749.32	81.78	90.84	53.04
hp35	2015.74	3092.9	281.14	106.19	91.47	939.75	1608.97	5516.83	3571.44	44.23	34.1	28.73
hp36	1674.68	2824.64	213.46	118.5	82.24	1201.89	1072.86	4088.61	3069.83	14.16	25.76	25.99
Tape measure protein	1016.05	1254.73	145.84	61.74	44.37	484.51	430.43	1518.01	1163.52	15.05	14.52	11.16
Baseplate hub	689.34	882.38	89.97	42.9	32.72	404.92	246.31	871.1	727.61	9.16	6.94	9.6
Tail protein with endopeptidase domain	601.35	674.67	64.49	31.87	26.62	295.15	485.13	1778.67	1439.24	16.34	14.27	9.8
Tail fibre protein	392.69	480.48	28.02	17.17	12.58	198.63	484.32	1872.06	1312.98	20.74	19.4	16.53
hp41	961.14	426.15	293.42	180.8	182.6	645.64	2054.51	8131.45	5422.7	209.28	255.58	126.31
Reverse transcriptase	2552.07	1519.32	814.5	714.61	632.1	1782.66	1618.99	4629.69	3966.03	171.25	183.2	123.57
Avd	2513.62	1388.02	873.42	734.92	701.71	1788.81	1843.9	5321.09	5076.85	292.02	265.53	257.21
hp44	504.48	349.76	113.69	121.43	101.95	422.44	677.69	934.54	829.99	214.59	234.15	220.92
ThyA	611.5	615.89	115.64	73.6	87.42	446.19	1110.92	2671.56	2361.29	151.75	203.97	182.18
DNA methyltransferase	97.45	89.89	9.44	7.77	11.85	64.71	89.33	232.54	195.16	9.4	14.33	15.65
Data S6B) Raw values for S3C Fig - Log2 Fold change in dCas9 expression
Hours post induction	log2foldchange
0	0
1	10.18
2	10.09
6	3.834
22	2.213
