# Supplementary material for: Incomplete lytic cycle of a widespread Bacteroides bacteriophage leads to the formation of defective viral particles
Source: PLoS Biol. 2025 Mar 31;23(3):e3002787. doi: 10.1371/journal.pbio.3002787 (PMC12135933; doi:10.1371/journal.pbio.3002787)
Supplement: S7 Data — (XLSX) [file pbio.3002787.s029.xlsx]

## Sheet: S7_data
Data S7) Raw data for S4B Fig - DGR activity in encapsidated hankyphage
Strain	Ref.Allele	Position	Depth	Del_count	Ref.prop	Alt.Allele	Alt.prop	Seq.TR	A_TR	Targeted
jmh43	T	1	2	0	50	A	0	NA	NA	Flanking
jmh43	G	2	21	0	100	A	0	NA	NA	Flanking
jmh43	G	3	39	0	100	A	0	NA	NA	Flanking
jmh43	C	4	45	0	100	A	0	NA	NA	Flanking
jmh43	G	5	53	0	100	A	0	NA	NA	Flanking
jmh43	C	6	56	0	100	A	0	NA	NA	Flanking
jmh43	A	7	60	0	98.3333333333333	A	0	NA	NA	Flanking
jmh43	T	8	60	0	100	A	0	NA	NA	Flanking
jmh43	G	9	75	0	100	A	0	NA	NA	Flanking
jmh43	G	10	76	0	100	A	0	NA	NA	Flanking
jmh43	C	11	78	0	100	A	0	NA	NA	Flanking
jmh43	A	12	84	0	100	A	0	NA	NA	Flanking
jmh43	A	13	88	0	100	A	0	NA	NA	Flanking
jmh43	A	14	90	0	100	A	0	NA	NA	Flanking
jmh43	T	15	91	0	100	A	0	NA	NA	Flanking
jmh43	A	16	96	0	100	A	0	NA	NA	Flanking
jmh43	T	17	97	0	100	A	0	NA	NA	Flanking
jmh43	A	18	109	0	100	A	0	NA	NA	Flanking
jmh43	T	19	110	0	99.0909090909091	A	0	NA	NA	Flanking
jmh43	G	20	123	0	100	A	0	NA	NA	Flanking
jmh43	G	21	124	0	100	A	0	NA	NA	Flanking
jmh43	A	22	124	0	100	A	0	NA	NA	Flanking
jmh43	C	23	129	0	100	A	0	NA	NA	Flanking
jmh43	G	24	130	0	100	A	0	NA	NA	Flanking
jmh43	T	25	130	0	100	A	0	NA	NA	Flanking
jmh43	G	26	142	0	100	A	0	NA	NA	Flanking
jmh43	A	27	146	0	100	A	0	NA	NA	Flanking
jmh43	T	28	146	0	100	A	0	NA	NA	Flanking
jmh43	T	29	147	0	99.3197278911565	A	0.680272108843537	NA	NA	Flanking
jmh43	C	30	154	0	100	A	0	NA	NA	Flanking
jmh43	C	31	156	0	100	A	0	NA	NA	Flanking
jmh43	G	32	169	0	100	A	0	NA	NA	Flanking
jmh43	G	33	178	0	100	A	0	NA	NA	Flanking
jmh43	T	34	180	0	99.4444444444444	A	0	NA	NA	Flanking
jmh43	G	35	198	0	100	A	0	NA	NA	Flanking
jmh43	G	36	208	0	99.5192307692308	A	0	NA	NA	Flanking
jmh43	G	37	222	0	99.5495495495496	A	0	NA	NA	Flanking
jmh43	T	38	223	0	99.5515695067265	A	0.448430493273543	NA	NA	Flanking
jmh43	T	39	227	0	100	A	0	NA	NA	Flanking
jmh43	C	40	239	0	100	A	0	NA	NA	Flanking
jmh43	C	41	251	0	100	A	0	NA	NA	Flanking
jmh43	G	42	256	0	100	A	0	NA	NA	Flanking
jmh43	T	43	256	0	100	A	0	NA	NA	Flanking
jmh43	T	44	257	0	100	A	0	NA	NA	Flanking
jmh43	T	45	261	0	100	A	0	NA	NA	Flanking
jmh43	C	46	265	0	99.622641509434	A	0.377358490566038	NA	NA	Flanking
jmh43	G	47	266	0	100	A	0	NA	NA	Flanking
jmh43	G	48	272	0	100	A	0	NA	NA	Flanking
jmh43	G	49	277	0	100	A	0	NA	NA	Flanking
jmh43	T	50	276	0	99.2753623188406	A	0.72463768115942	NA	NA	Flanking
jmh43	T	51	282	0	100	A	0	NA	NA	Flanking
jmh43	C	52	290	0	100	A	0	NA	NA	Flanking
jmh43	C	53	295	0	100	A	0	NA	NA	Flanking
jmh43	T	54	298	0	100	A	0	NA	NA	Flanking
jmh43	C	55	318	0	99.3710691823899	A	0	NA	NA	Flanking
jmh43	C	56	324	0	100	A	0	NA	NA	Flanking
jmh43	T	57	329	0	99.6960486322188	A	0.303951367781155	NA	NA	Flanking
jmh43	C	58	340	0	99.4117647058823	A	0	NA	NA	Flanking
jmh43	G	59	347	0	100	A	0	NA	NA	Flanking
jmh43	A	60	350	0	99.4285714285714	A	0	NA	NA	Flanking
jmh43	C	61	354	0	99.7175141242938	A	0.282485875706215	NA	NA	Flanking
jmh43	A	62	356	0	99.7191011235955	A	0	NA	NA	Flanking
jmh43	A	63	358	0	100	A	0	NA	NA	Flanking
jmh43	A	64	358	0	99.7206703910614	A	0	NA	NA	Flanking
jmh43	T	65	358	0	99.7206703910614	A	0.279329608938547	NA	NA	Flanking
jmh43	T	66	367	0	99.7275204359673	A	0.272479564032698	NA	NA	Flanking
jmh43	A	67	374	0	100	A	0	NA	NA	Flanking
jmh43	C	68	374	0	99.4652406417112	A	0.267379679144385	NA	NA	Flanking
jmh43	T	69	375	0	100	A	0	NA	NA	Flanking
jmh43	G	70	377	0	98.4084880636605	A	0	NA	NA	Flanking
jmh43	C	71	382	0	98.4293193717278	A	0	NA	NA	Flanking
jmh43	G	72	384	0	98.6979166666667	A	0	NA	NA	Flanking
jmh43	A	73	394	0	98.7309644670051	A	0	NA	NA	Flanking
jmh43	C	74	397	0	99.7481108312343	A	0.251889168765743	NA	NA	Flanking
jmh43	A	75	399	0	100	A	0	NA	NA	Flanking
jmh43	T	76	403	0	100	A	0	NA	NA	Flanking
jmh43	C	77	408	1	99.2647058823529	A	0.245098039215686	NA	NA	Flanking
jmh43	T	78	410	0	100	A	0	NA	NA	Flanking
jmh43	A	79	423	0	100	A	0	NA	NA	Flanking
jmh43	C	80	425	0	99.2941176470588	A	0	NA	NA	Flanking
jmh43	T	81	429	0	99.7668997668998	A	0.233100233100233	NA	NA	Flanking
jmh43	A	82	431	0	99.5359628770302	A	0	NA	NA	Flanking
jmh43	C	83	441	0	99.3197278911565	A	0.226757369614512	NA	NA	Flanking
jmh43	A	84	458	0	99.7816593886463	A	0	NA	NA	Flanking
jmh43	T	85	457	0	99.781181619256	A	0	NA	NA	Flanking
jmh43	A	86	463	0	99.3520518358531	A	0	NA	NA	Flanking
jmh43	T	87	463	0	99.7840172786177	A	0.215982721382289	NA	NA	Flanking
jmh43	C	88	474	0	98.9451476793249	A	0.632911392405063	NA	NA	Flanking
jmh43	C	89	476	0	100	A	0	NA	NA	Flanking
jmh43	A	90	478	0	100	A	0	NA	NA	Flanking
jmh43	C	91	480	0	99.5833333333333	A	0.208333333333333	NA	NA	Flanking
jmh43	T	92	482	0	99.5850622406639	A	0.20746887966805	NA	NA	Flanking
jmh43	G	93	496	0	100	A	0	NA	NA	Flanking
jmh43	C	94	527	0	100	A	0	NA	NA	Flanking
jmh43	C	95	527	0	100	A	0	NA	NA	Flanking
jmh43	T	96	529	0	99.8109640831758	A	0.189035916824197	NA	NA	Flanking
jmh43	C	97	519	0	99.8073217726397	A	0.192678227360308	NA	NA	Flanking
jmh43	C	98	525	0	100	A	0	NA	NA	Flanking
jmh43	A	99	528	0	99.6212121212121	A	0	NA	NA	Flanking
jmh43	G	100	535	0	100	A	0	G	No	No
jmh43	C	101	571	0	100	A	0	C	No	No
jmh43	C	102	578	0	100	A	0	C	No	No
jmh43	G	103	591	0	100	A	0	G	No	No
jmh43	T	104	597	0	99.8324958123953	A	0.16750418760469	T	No	No
jmh43	G	105	606	0	100	A	0	G	No	No
jmh43	T	106	607	0	96.7051070840198	A	0.658978583196046	T	No	No
jmh43	G	107	626	0	99.6805111821086	A	0	G	No	No
jmh43	G	108	635	0	99.6850393700787	A	0	G	No	No
jmh43	T	109	636	0	99.3710691823899	A	0	T	No	No
jmh43	C	110	646	0	93.8080495356037	A	0.773993808049536	C	No	No
jmh43	T	111	647	0	97.8361669242658	A	1.23647604327666	T	No	No
jmh43	T	112	655	0	92.5190839694657	A	7.48091603053435	A	Yes	Yes
jmh43	T	113	657	0	99.8477929984779	A	0	T	No	No
jmh43	C	114	668	0	89.6706586826347	A	8.38323353293413	C	No	No
jmh43	G	115	671	0	99.2548435171386	A	0	G	No	No
jmh43	T	116	674	0	98.9614243323442	A	0.445103857566766	T	No	No
jmh43	G	117	683	0	99.2679355783309	A	0	G	No	No
jmh43	G	118	688	0	99.8546511627907	A	0	G	No	No
jmh43	C	119	692	0	97.5433526011561	A	0.433526011560694	C	No	No
jmh43	A	120	692	0	97.8323699421965	A	0	A	Yes	Yes
jmh43	G	121	690	0	93.0434782608696	A	6.52173913043478	A	Yes	Yes
jmh43	C	122	702	0	99.002849002849	A	0.284900284900285	C	No	No
jmh43	T	123	704	0	89.3465909090909	A	8.66477272727273	A	Yes	Yes
jmh43	T	124	718	0	93.1754874651811	A	6.26740947075209	A	Yes	Yes
jmh43	C	125	726	0	94.4903581267218	A	4.40771349862259	C	No	No
jmh43	T	126	726	0	91.0468319559229	A	8.26446280991736	A	Yes	Yes
jmh43	A	127	737	0	98.7788331071913	A	0	A	Yes	Yes
jmh43	C	128	740	0	95.4054054054054	A	4.32432432432432	C	No	No
jmh43	G	129	743	0	98.3849259757739	A	0.269179004037685	G	No	No
jmh43	C	130	745	0	99.4630872483221	A	0.134228187919463	C	No	No
jmh43	G	131	757	0	98.6789960369881	A	0	G	No	No
jmh43	T	132	757	0	92.8665785997358	A	6.47291941875826	A	Yes	Yes
jmh43	A	133	774	0	97.8036175710594	A	0	A	Yes	Yes
jmh43	C	134	773	0	97.8007761966365	A	1.9404915912031	C	No	No
jmh43	C	135	783	0	99.4891443167305	A	0.383141762452107	C	No	No
jmh43	C	136	792	0	99.6212121212121	A	0.378787878787879	C	No	No
jmh43	G	137	797	0	97.2396486825596	A	0.250941028858218	G	No	No
jmh43	A	138	799	0	98.3729662077597	A	0	A	Yes	Yes
jmh43	A	139	799	0	98.8735919899875	A	0	A	Yes	Yes
jmh43	T	140	801	0	97.0037453183521	A	2.99625468164794	T	No	No
jmh43	G	141	802	0	97.3815461346633	A	0.124688279301746	G	No	No
jmh43	G	142	806	0	99.7518610421836	A	0	G	No	No
jmh43	C	143	815	0	98.282208588957	A	0.368098159509202	C	No	No
jmh43	G	144	822	0	99.7566909975669	A	0	G	No	No
jmh43	G	145	828	0	99.8792270531401	A	0	G	No	No
jmh43	T	146	827	0	97.7025392986699	A	0	T	No	No
jmh43	G	147	834	0	99.2805755395683	A	0	G	No	No
jmh43	T	148	830	0	98.433734939759	A	0.240963855421687	T	No	No
jmh43	T	149	889	0	99.7750281214848	A	0.224971878515186	T	No	No
jmh43	T	150	893	0	99.6640537513998	A	0	T	No	No
jmh43	C	151	893	0	93.6170212765958	A	4.36730123180291	C	No	No
jmh43	G	152	893	0	99.4400895856663	A	0.111982082866741	G	No	No
jmh43	A	153	898	0	98.6636971046771	A	0	A	Yes	Yes
jmh43	T	154	898	0	99.554565701559	A	0.44543429844098	T	No	No
jmh43	G	155	903	0	98.3388704318937	A	0	G	No	No
jmh43	T	156	898	0	100	A	0	T	No	No
jmh43	C	157	901	0	96.0044395116537	A	2.5527192008879	C	No	No
jmh43	G	158	913	0	99.8904709748083	A	0.109529025191676	G	No	No
jmh43	T	159	914	0	92.9978118161926	A	6.78336980306346	A	Yes	Yes
jmh43	A	160	907	0	98.5667034178611	A	0	A	Yes	Yes
jmh43	T	161	905	0	99.6685082872928	A	0.331491712707182	T	No	No
jmh43	G	162	907	0	96.2513781697905	A	0.110253583241455	G	No	No
jmh43	C	163	911	0	97.9143798024149	A	0.768386388583974	C	No	No
jmh43	G	164	907	0	99.3384785005513	A	0.110253583241455	G	No	No
jmh43	A	165	910	0	98.5714285714286	A	0	A	Yes	Yes
jmh43	G	166	906	0	93.1567328918322	A	6.18101545253863	A	Yes	Yes
jmh43	C	167	907	0	99.0077177508269	A	0.330760749724366	C	No	No
jmh43	G	168	909	0	92.4092409240924	A	6.38063806380638	A	Yes	Yes
jmh43	C	169	905	0	92.9281767955801	A	6.62983425414365	A	Yes	Yes
jmh43	C	170	904	0	99.6681415929203	A	0.110619469026549	C	No	No
jmh43	G	171	902	0	99.0022172949002	A	0	G	No	No
jmh43	G	172	921	0	93.3767643865364	A	6.51465798045603	A	Yes	Yes
jmh43	T	173	920	0	98.804347826087	A	0.434782608695652	T	No	No
jmh43	T	174	923	0	99.783315276273	A	0	T	No	No
jmh43	C	175	943	0	95.0159066808059	A	4.02969247083775	C	No	No
jmh43	C	176	937	0	99.3596584845251	A	0.426894343649947	C	No	No
jmh43	T	177	932	0	98.175965665236	A	1.07296137339056	T	No	No
jmh43	C	178	952	0	98.4243697478991	A	1.36554621848739	C	No	No
jmh43	G	179	955	0	99.4764397905759	A	0	G	No	No
jmh43	T	180	958	0	93.6325678496868	A	6.26304801670146	A	Yes	Yes
jmh43	A	181	976	0	98.6680327868852	A	0	A	Yes	Yes
jmh43	T	182	978	0	98.8752556237219	A	1.12474437627812	T	No	No
jmh43	A	183	973	0	99.0750256937307	A	0	A	Yes	Yes
jmh43	C	184	970	0	96.9072164948454	A	2.98969072164948	C	No	No
jmh43	G	185	975	0	99.2820512820513	A	0.205128205128205	G	No	No
jmh43	A	186	956	0	99.163179916318	A	0	A	Yes	Yes
jmh43	G	187	945	0	95.5555555555556	A	3.91534391534392	A	Yes	Yes
jmh43	C	188	951	0	99.2639327024185	A	0.315457413249211	C	No	No
jmh43	T	189	943	0	95.3340402969247	A	4.13573700954401	A	Yes	Yes
jmh43	C	190	953	0	98.3210912906611	A	1.15424973767051	C	No	No
jmh43	G	191	954	0	99.79035639413	A	0.10482180293501	G	No	No
jmh43	T	192	949	0	96.1011591148578	A	3.37197049525817	A	Yes	Yes
jmh43	C	193	960	0	95.2083333333333	A	3.4375	A	Yes	Yes
jmh43	C	194	969	0	99.1744066047472	A	0.412796697626419	C	No	No
jmh43	A	195	975	0	98.3589743589744	A	0	A	Yes	Yes
jmh43	T	196	972	0	99.3827160493827	A	0.51440329218107	T	No	No
jmh43	C	197	974	0	98.7679671457906	A	0.82135523613963	C	No	No
jmh43	G	198	975	0	99.5897435897436	A	0.307692307692308	G	No	No
jmh43	G	199	971	0	99.794026776519	A	0	G	No	No
jmh43	T	200	966	0	99.4824016563147	A	0.20703933747412	T	No	No
jmh43	T	201	966	0	100	A	0	T	No	No
jmh43	C	202	962	0	98.3367983367983	A	0.727650727650728	C	No	No
jmh43	T	203	963	0	99.7923156801661	A	0.103842159916926	T	No	No
jmh43	C	204	959	0	98.2273201251303	A	1.25130344108446	C	No	No
jmh43	G	205	954	0	100	A	0	G	No	No
jmh43	T	206	948	0	99.789029535865	A	0	T	No	No
jmh43	C	207	939	0	99.3610223642172	A	0.212992545260916	C	No	No
jmh43	T	208	937	0	99.3596584845251	A	0.426894343649947	T	No	No
jmh43	G	209	934	0	99.3576017130621	A	0.107066381156317	G	No	No
jmh43	G	210	919	2	99.455930359086	A	0.217627856365615	NA	NA	Flanking
jmh43	C	211	918	2	99.0196078431373	A	0.217864923747277	NA	NA	Flanking
jmh43	C	212	913	2	99.5618838992333	A	0	NA	NA	Flanking
jmh43	T	213	911	2	98.3534577387486	A	1.20746432491767	NA	NA	Flanking
jmh43	T	214	911	2	99.5609220636663	A	0.21953896816685	NA	NA	Flanking
jmh43	C	215	912	2	97.9166666666667	A	1.64473684210526	NA	NA	Flanking
jmh43	C	216	907	2	99.3384785005513	A	0.220507166482911	NA	NA	Flanking
jmh43	G	217	909	2	99.3399339933993	A	0	NA	NA	Flanking
jmh43	C	218	910	2	99.010989010989	A	0.43956043956044	NA	NA	Flanking
jmh43	G	219	914	2	99.3435448577681	A	0.109409190371991	NA	NA	Flanking
jmh43	G	220	916	2	99.235807860262	A	0.109170305676856	NA	NA	Flanking
jmh43	C	221	914	2	99.3435448577681	A	0.218818380743982	NA	NA	Flanking
jmh43	C	222	912	2	99.5614035087719	A	0.219298245614035	NA	NA	Flanking
jmh43	G	223	910	2	98.9010989010989	A	0.10989010989011	NA	NA	Flanking
jmh43	G	224	908	2	99.7797356828194	A	0	NA	NA	Flanking
jmh43	C	225	905	2	99.3370165745856	A	0.220994475138122	NA	NA	Flanking
jmh43	T	226	901	2	99.0011098779134	A	0.554938956714761	NA	NA	Flanking
jmh43	C	227	905	2	99.1160220994475	A	0.441988950276243	NA	NA	Flanking
jmh43	G	228	896	2	99.6651785714286	A	0	NA	NA	Flanking
jmh43	T	229	892	2	98.9910313901345	A	0.672645739910314	NA	NA	Flanking
jmh43	T	230	892	2	99.6636771300448	A	0	NA	NA	Flanking
jmh43	A	231	893	2	98.8801791713326	A	0	NA	NA	Flanking
jmh43	A	232	891	2	99.6632996632997	A	0	NA	NA	Flanking
jmh43	G	233	896	2	98.7723214285714	A	0.111607142857143	NA	NA	Flanking
jmh43	G	234	888	2	99.4369369369369	A	0.112612612612613	NA	NA	Flanking
jmh43	C	235	874	2	98.9702517162471	A	0.34324942791762	NA	NA	Flanking
jmh43	G	236	872	2	99.6559633027523	A	0	NA	NA	Flanking
jmh43	T	237	870	2	99.6551724137931	A	0	NA	NA	Flanking
jmh43	C	238	867	2	98.961937716263	A	0.461361014994233	NA	NA	Flanking
jmh43	G	239	866	2	99.0762124711316	A	0	NA	NA	Flanking
jmh43	A	240	866	2	99.3071593533487	A	0	NA	NA	Flanking
jmh43	G	241	872	2	99.0825688073395	A	0.458715596330275	NA	NA	Flanking
jmh43	C	242	873	2	99.6563573883162	A	0.11454753722795	NA	NA	Flanking
jmh43	G	243	865	2	99.1907514450867	A	0.578034682080925	NA	NA	Flanking
jmh43	C	244	861	2	99.5354239256678	A	0.116144018583043	NA	NA	Flanking
jmh43	C	245	853	2	99.179366940211	A	0.117233294255569	NA	NA	Flanking
jmh43	G	246	849	2	99.4110718492344	A	0.117785630153121	NA	NA	Flanking
jmh43	T	247	848	2	98.938679245283	A	0.471698113207547	NA	NA	Flanking
jmh43	G	248	847	2	99.409681227863	A	0	NA	NA	Flanking
jmh43	G	249	837	2	99.6415770609319	A	0	NA	NA	Flanking
jmh43	C	250	831	2	99.5186522262335	A	0.120336943441637	NA	NA	Flanking
jmh43	G	251	831	2	99.6389891696751	A	0	NA	NA	Flanking
jmh43	T	252	827	2	99.2744860943168	A	0.120918984280532	NA	NA	Flanking
jmh43	T	253	824	2	99.2718446601942	A	0.121359223300971	NA	NA	Flanking
jmh43	T	254	816	2	98.8970588235294	A	0.735294117647059	NA	NA	Flanking
jmh43	A	255	811	2	99.6300863131936	A	0	NA	NA	Flanking
jmh43	A	256	812	2	99.2610837438424	A	0	NA	NA	Flanking
jmh43	A	257	797	0	99.2471769134253	A	0	NA	NA	Flanking
jmh43	G	258	797	0	99.4981179422836	A	0.125470514429109	NA	NA	Flanking
jmh43	C	259	792	0	99.3686868686869	A	0.378787878787879	NA	NA	Flanking
jmh43	G	260	789	0	99.2395437262358	A	0.126742712294043	NA	NA	Flanking
jmh43	A	261	777	0	99.6138996138996	A	0	NA	NA	Flanking
jmh43	T	262	778	0	99.6143958868895	A	0.38560411311054	NA	NA	Flanking
jmh43	A	263	778	0	98.8431876606684	A	0	NA	NA	Flanking
jmh43	A	264	769	0	99.3498049414824	A	0	NA	NA	Flanking
jmh43	G	265	766	0	99.3472584856397	A	0.130548302872063	NA	NA	Flanking
jmh43	C	266	763	0	99.6068152031455	A	0.262123197903014	NA	NA	Flanking
jmh43	G	267	756	0	99.2063492063492	A	0.132275132275132	NA	NA	Flanking
jmh43	A	268	751	1	98.9347536617843	A	0	NA	NA	Flanking
jmh43	G	269	750	0	99.4666666666667	A	0	NA	NA	Flanking
jmh43	G	270	749	0	99.5994659546061	A	0	NA	NA	Flanking
jmh43	T	271	747	0	99.5983935742972	A	0	NA	NA	Flanking
jmh43	T	272	742	0	99.8652291105121	A	0.134770889487871	NA	NA	Flanking
jmh43	G	273	731	0	99.5896032831737	A	0	NA	NA	Flanking
jmh43	C	274	723	0	99.7233748271093	A	0.276625172890733	NA	NA	Flanking
jmh43	A	275	718	0	99.1643454038997	A	0	NA	NA	Flanking
jmh43	T	276	717	0	100	A	0	NA	NA	Flanking
jmh43	G	277	714	0	99.2997198879552	A	0	NA	NA	Flanking
jmh43	A	278	694	0	99.4236311239193	A	0	NA	NA	Flanking
jmh43	T	279	629	0	99.0461049284579	A	0.635930047694754	NA	NA	Flanking
jmh43	C	280	681	0	99.7063142437592	A	0.293685756240822	NA	NA	Flanking
jmh43	G	281	688	0	99.2732558139535	A	0	NA	NA	Flanking
jmh43	G	282	627	0	99.2025518341308	A	0.159489633173844	NA	NA	Flanking
jmh43	C	283	613	0	99.673735725938	A	0.163132137030995	NA	NA	Flanking
jmh43	C	284	602	0	100	A	0	NA	NA	Flanking
jmh43	G	285	598	0	99.6655518394649	A	0	NA	NA	Flanking
jmh43	C	286	593	0	100	A	0	NA	NA	Flanking
jmh43	G	287	590	0	99.4915254237288	A	0	NA	NA	Flanking
jmh43	T	288	587	0	98.6371379897785	A	0.511073253833049	NA	NA	Flanking
jmh43	A	289	585	0	99.4871794871795	A	0	NA	NA	Flanking
jmh43	A	290	588	0	99.8299319727891	A	0	NA	NA	Flanking
jmh43	A	291	583	0	98.7993138936535	A	0	NA	NA	Flanking
jmh43	G	292	582	0	99.3127147766323	A	0.343642611683849	NA	NA	Flanking
jmh43	C	293	574	0	99.1289198606272	A	0.522648083623693	NA	NA	Flanking
jmh43	G	294	561	0	99.2869875222816	A	0	NA	NA	Flanking
jmh43	T	295	554	0	98.7364620938628	A	0.541516245487365	NA	NA	Flanking
jmh43	C	296	550	0	99.4545454545455	A	0.363636363636364	NA	NA	Flanking
jmh43	A	297	540	0	99.2592592592593	A	0	NA	NA	Flanking
jmh43	A	298	539	0	100	A	0	NA	NA	Flanking
jmh43	A	299	535	0	98.6915887850467	A	0	NA	NA	Flanking
jmh43	G	300	533	0	99.249530956848	A	0	NA	NA	Flanking
jmh43	C	301	524	0	98.8549618320611	A	0.190839694656489	NA	NA	Flanking
jmh43	G	302	517	0	99.0328820116054	A	0	NA	NA	Flanking
jmh43	G	303	513	0	99.6101364522417	A	0.194931773879142	NA	NA	Flanking
jmh43	G	304	504	0	98.4126984126984	A	0	NA	NA	Flanking
jmh43	A	305	491	0	99.3890020366599	A	0	NA	NA	Flanking
jmh43	G	306	488	0	99.7950819672131	A	0	NA	NA	Flanking
jmh43	C	307	485	0	99.5876288659794	A	0.206185567010309	NA	NA	Flanking
jmh43	G	308	477	0	97.6939203354298	A	0	NA	NA	Flanking
jmh43	A	309	467	0	99.5717344753747	A	0	NA	NA	Flanking
jmh43	A	310	460	0	99.3478260869565	A	0	NA	NA	Flanking
jmh43	G	311	458	0	99.5633187772926	A	0	NA	NA	Flanking
jmh43	C	312	451	0	100	A	0	NA	NA	Flanking
jmh43	G	313	443	0	99.0970654627539	A	0	NA	NA	Flanking
jmh43	A	314	411	0	100	A	0	NA	NA	Flanking
jmh43	C	315	351	0	100	A	0	NA	NA	Flanking
jmh43	A	316	100	0	100	A	0	NA	NA	Flanking
jmh43	T	1	2	0	50	C	0	NA	NA	Flanking
jmh43	G	2	21	0	100	C	0	NA	NA	Flanking
jmh43	G	3	39	0	100	C	0	NA	NA	Flanking
jmh43	C	4	45	0	100	C	0	NA	NA	Flanking
jmh43	G	5	53	0	100	C	0	NA	NA	Flanking
jmh43	C	6	56	0	100	C	0	NA	NA	Flanking
jmh43	A	7	60	0	98.3333333333333	C	0	NA	NA	Flanking
jmh43	T	8	60	0	100	C	0	NA	NA	Flanking
jmh43	G	9	75	0	100	C	0	NA	NA	Flanking
jmh43	G	10	76	0	100	C	0	NA	NA	Flanking
jmh43	C	11	78	0	100	C	0	NA	NA	Flanking
jmh43	A	12	84	0	100	C	0	NA	NA	Flanking
jmh43	A	13	88	0	100	C	0	NA	NA	Flanking
jmh43	A	14	90	0	100	C	0	NA	NA	Flanking
jmh43	T	15	91	0	100	C	0	NA	NA	Flanking
jmh43	A	16	96	0	100	C	0	NA	NA	Flanking
jmh43	T	17	97	0	100	C	0	NA	NA	Flanking
jmh43	A	18	109	0	100	C	0	NA	NA	Flanking
jmh43	T	19	110	0	99.0909090909091	C	0	NA	NA	Flanking
jmh43	G	20	123	0	100	C	0	NA	NA	Flanking
jmh43	G	21	124	0	100	C	0	NA	NA	Flanking
jmh43	A	22	124	0	100	C	0	NA	NA	Flanking
jmh43	C	23	129	0	100	C	0	NA	NA	Flanking
jmh43	G	24	130	0	100	C	0	NA	NA	Flanking
jmh43	T	25	130	0	100	C	0	NA	NA	Flanking
jmh43	G	26	142	0	100	C	0	NA	NA	Flanking
jmh43	A	27	146	0	100	C	0	NA	NA	Flanking
jmh43	T	28	146	0	100	C	0	NA	NA	Flanking
jmh43	T	29	147	0	99.3197278911565	C	0	NA	NA	Flanking
jmh43	C	30	154	0	100	C	0	NA	NA	Flanking
jmh43	C	31	156	0	100	C	0	NA	NA	Flanking
jmh43	G	32	169	0	100	C	0	NA	NA	Flanking
jmh43	G	33	178	0	100	C	0	NA	NA	Flanking
jmh43	T	34	180	0	99.4444444444444	C	0	NA	NA	Flanking
jmh43	G	35	198	0	100	C	0	NA	NA	Flanking
jmh43	G	36	208	0	99.5192307692308	C	0	NA	NA	Flanking
jmh43	G	37	222	0	99.5495495495496	C	0.45045045045045	NA	NA	Flanking
jmh43	T	38	223	0	99.5515695067265	C	0	NA	NA	Flanking
jmh43	T	39	227	0	100	C	0	NA	NA	Flanking
jmh43	C	40	239	0	100	C	0	NA	NA	Flanking
jmh43	C	41	251	0	100	C	0	NA	NA	Flanking
jmh43	G	42	256	0	100	C	0	NA	NA	Flanking
jmh43	T	43	256	0	100	C	0	NA	NA	Flanking
jmh43	T	44	257	0	100	C	0	NA	NA	Flanking
jmh43	T	45	261	0	100	C	0	NA	NA	Flanking
jmh43	C	46	265	0	99.622641509434	C	0	NA	NA	Flanking
jmh43	G	47	266	0	100	C	0	NA	NA	Flanking
jmh43	G	48	272	0	100	C	0	NA	NA	Flanking
jmh43	G	49	277	0	100	C	0	NA	NA	Flanking
jmh43	T	50	276	0	99.2753623188406	C	0	NA	NA	Flanking
jmh43	T	51	282	0	100	C	0	NA	NA	Flanking
jmh43	C	52	290	0	100	C	0	NA	NA	Flanking
jmh43	C	53	295	0	100	C	0	NA	NA	Flanking
jmh43	T	54	298	0	100	C	0	NA	NA	Flanking
jmh43	C	55	318	0	99.3710691823899	C	0	NA	NA	Flanking
jmh43	C	56	324	0	100	C	0	NA	NA	Flanking
jmh43	T	57	329	0	99.6960486322188	C	0	NA	NA	Flanking
jmh43	C	58	340	0	99.4117647058823	C	0	NA	NA	Flanking
jmh43	G	59	347	0	100	C	0	NA	NA	Flanking
jmh43	A	60	350	0	99.4285714285714	C	0	NA	NA	Flanking
jmh43	C	61	354	0	99.7175141242938	C	0	NA	NA	Flanking
jmh43	A	62	356	0	99.7191011235955	C	0	NA	NA	Flanking
jmh43	A	63	358	0	100	C	0	NA	NA	Flanking
jmh43	A	64	358	0	99.7206703910614	C	0.279329608938547	NA	NA	Flanking
jmh43	T	65	358	0	99.7206703910614	C	0	NA	NA	Flanking
jmh43	T	66	367	0	99.7275204359673	C	0	NA	NA	Flanking
jmh43	A	67	374	0	100	C	0	NA	NA	Flanking
jmh43	C	68	374	0	99.4652406417112	C	0	NA	NA	Flanking
jmh43	T	69	375	0	100	C	0	NA	NA	Flanking
jmh43	G	70	377	0	98.4084880636605	C	0	NA	NA	Flanking
jmh43	C	71	382	0	98.4293193717278	C	0	NA	NA	Flanking
jmh43	G	72	384	0	98.6979166666667	C	0	NA	NA	Flanking
jmh43	A	73	394	0	98.7309644670051	C	0	NA	NA	Flanking
jmh43	C	74	397	0	99.7481108312343	C	0	NA	NA	Flanking
jmh43	A	75	399	0	100	C	0	NA	NA	Flanking
jmh43	T	76	403	0	100	C	0	NA	NA	Flanking
jmh43	C	77	408	1	99.2647058823529	C	0	NA	NA	Flanking
jmh43	T	78	410	0	100	C	0	NA	NA	Flanking
jmh43	A	79	423	0	100	C	0	NA	NA	Flanking
jmh43	C	80	425	0	99.2941176470588	C	0	NA	NA	Flanking
jmh43	T	81	429	0	99.7668997668998	C	0	NA	NA	Flanking
jmh43	A	82	431	0	99.5359628770302	C	0.232018561484919	NA	NA	Flanking
jmh43	C	83	441	0	99.3197278911565	C	0	NA	NA	Flanking
jmh43	A	84	458	0	99.7816593886463	C	0	NA	NA	Flanking
jmh43	T	85	457	0	99.781181619256	C	0.218818380743982	NA	NA	Flanking
jmh43	A	86	463	0	99.3520518358531	C	0.215982721382289	NA	NA	Flanking
jmh43	T	87	463	0	99.7840172786177	C	0	NA	NA	Flanking
jmh43	C	88	474	0	98.9451476793249	C	0	NA	NA	Flanking
jmh43	C	89	476	0	100	C	0	NA	NA	Flanking
jmh43	A	90	478	0	100	C	0	NA	NA	Flanking
jmh43	C	91	480	0	99.5833333333333	C	0	NA	NA	Flanking
jmh43	T	92	482	0	99.5850622406639	C	0	NA	NA	Flanking
jmh43	G	93	496	0	100	C	0	NA	NA	Flanking
jmh43	C	94	527	0	100	C	0	NA	NA	Flanking
jmh43	C	95	527	0	100	C	0	NA	NA	Flanking
jmh43	T	96	529	0	99.8109640831758	C	0	NA	NA	Flanking
jmh43	C	97	519	0	99.8073217726397	C	0	NA	NA	Flanking
jmh43	C	98	525	0	100	C	0	NA	NA	Flanking
jmh43	A	99	528	0	99.6212121212121	C	0	NA	NA	Flanking
jmh43	G	100	535	0	100	C	0	G	No	No
jmh43	C	101	571	0	100	C	0	C	No	No
jmh43	C	102	578	0	100	C	0	C	No	No
jmh43	G	103	591	0	100	C	0	G	No	No
jmh43	T	104	597	0	99.8324958123953	C	0	T	No	No
jmh43	G	105	606	0	100	C	0	G	No	No
jmh43	T	106	607	0	96.7051070840198	C	0	T	No	No
jmh43	G	107	626	0	99.6805111821086	C	0.159744408945687	G	No	No
jmh43	G	108	635	0	99.6850393700787	C	0.15748031496063	G	No	No
jmh43	T	109	636	0	99.3710691823899	C	0	T	No	No
jmh43	C	110	646	0	93.8080495356037	C	0	C	No	No
jmh43	T	111	647	0	97.8361669242658	C	0	T	No	No
jmh43	T	112	655	0	92.5190839694657	C	0	A	Yes	Yes
jmh43	T	113	657	0	99.8477929984779	C	0	T	No	No
jmh43	C	114	668	0	89.6706586826347	C	0	C	No	No
jmh43	G	115	671	0	99.2548435171386	C	0.447093889716841	G	No	No
jmh43	T	116	674	0	98.9614243323442	C	0	T	No	No
jmh43	G	117	683	0	99.2679355783309	C	0	G	No	No
jmh43	G	118	688	0	99.8546511627907	C	0.145348837209302	G	No	No
jmh43	C	119	692	0	97.5433526011561	C	0	C	No	No
jmh43	A	120	692	0	97.8323699421965	C	0.867052023121387	A	Yes	Yes
jmh43	G	121	690	0	93.0434782608696	C	0	A	Yes	Yes
jmh43	C	122	702	0	99.002849002849	C	0	C	No	No
jmh43	T	123	704	0	89.3465909090909	C	0	A	Yes	Yes
jmh43	T	124	718	0	93.1754874651811	C	0	A	Yes	Yes
jmh43	C	125	726	0	94.4903581267218	C	0	C	No	No
jmh43	T	126	726	0	91.0468319559229	C	0.413223140495868	A	Yes	Yes
jmh43	A	127	737	0	98.7788331071913	C	0	A	Yes	Yes
jmh43	C	128	740	0	95.4054054054054	C	0	C	No	No
jmh43	G	129	743	0	98.3849259757739	C	1.21130551816958	G	No	No
jmh43	C	130	745	0	99.4630872483221	C	0	C	No	No
jmh43	G	131	757	0	98.6789960369881	C	1.32100396301189	G	No	No
jmh43	T	132	757	0	92.8665785997358	C	0.132100396301189	A	Yes	Yes
jmh43	A	133	774	0	97.8036175710594	C	0.129198966408269	A	Yes	Yes
jmh43	C	134	773	0	97.8007761966365	C	0	C	No	No
jmh43	C	135	783	0	99.4891443167305	C	0	C	No	No
jmh43	C	136	792	0	99.6212121212121	C	0	C	No	No
jmh43	G	137	797	0	97.2396486825596	C	2.38393977415307	G	No	No
jmh43	A	138	799	0	98.3729662077597	C	0.500625782227785	A	Yes	Yes
jmh43	A	139	799	0	98.8735919899875	C	0.125156445556946	A	Yes	Yes
jmh43	T	140	801	0	97.0037453183521	C	0	T	No	No
jmh43	G	141	802	0	97.3815461346633	C	0.124688279301746	G	No	No
jmh43	G	142	806	0	99.7518610421836	C	0	G	No	No
jmh43	C	143	815	0	98.282208588957	C	0	C	No	No
jmh43	G	144	822	0	99.7566909975669	C	0.24330900243309	G	No	No
jmh43	G	145	828	0	99.8792270531401	C	0	G	No	No
jmh43	T	146	827	0	97.7025392986699	C	0	T	No	No
jmh43	G	147	834	0	99.2805755395683	C	0	G	No	No
jmh43	T	148	830	0	98.433734939759	C	0	T	No	No
jmh43	T	149	889	0	99.7750281214848	C	0	T	No	No
jmh43	T	150	893	0	99.6640537513998	C	0	T	No	No
jmh43	C	151	893	0	93.6170212765958	C	0	C	No	No
jmh43	G	152	893	0	99.4400895856663	C	0.223964165733483	G	No	No
jmh43	A	153	898	0	98.6636971046771	C	0	A	Yes	Yes
jmh43	T	154	898	0	99.554565701559	C	0	T	No	No
jmh43	G	155	903	0	98.3388704318937	C	0	G	No	No
jmh43	T	156	898	0	100	C	0	T	No	No
jmh43	C	157	901	0	96.0044395116537	C	0	C	No	No
jmh43	G	158	913	0	99.8904709748083	C	0	G	No	No
jmh43	T	159	914	0	92.9978118161926	C	0	A	Yes	Yes
jmh43	A	160	907	0	98.5667034178611	C	0	A	Yes	Yes
jmh43	T	161	905	0	99.6685082872928	C	0	T	No	No
jmh43	G	162	907	0	96.2513781697905	C	0	G	No	No
jmh43	C	163	911	0	97.9143798024149	C	0	C	No	No
jmh43	G	164	907	0	99.3384785005513	C	0.330760749724366	G	No	No
jmh43	A	165	910	0	98.5714285714286	C	0.10989010989011	A	Yes	Yes
jmh43	G	166	906	0	93.1567328918322	C	0.11037527593819	A	Yes	Yes
jmh43	C	167	907	0	99.0077177508269	C	0	C	No	No
jmh43	G	168	909	0	92.4092409240924	C	0.66006600660066	A	Yes	Yes
jmh43	C	169	905	0	92.9281767955801	C	0	A	Yes	Yes
jmh43	C	170	904	0	99.6681415929203	C	0	C	No	No
jmh43	G	171	902	0	99.0022172949002	C	0.997782705099778	G	No	No
jmh43	G	172	921	0	93.3767643865364	C	0	A	Yes	Yes
jmh43	T	173	920	0	98.804347826087	C	0	T	No	No
jmh43	T	174	923	0	99.783315276273	C	0	T	No	No
jmh43	C	175	943	0	95.0159066808059	C	0	C	No	No
jmh43	C	176	937	0	99.3596584845251	C	0	C	No	No
jmh43	T	177	932	0	98.175965665236	C	0.214592274678112	T	No	No
jmh43	C	178	952	0	98.4243697478991	C	0	C	No	No
jmh43	G	179	955	0	99.4764397905759	C	0.209424083769634	G	No	No
jmh43	T	180	958	0	93.6325678496868	C	0	A	Yes	Yes
jmh43	A	181	976	0	98.6680327868852	C	0	A	Yes	Yes
jmh43	T	182	978	0	98.8752556237219	C	0	T	No	No
jmh43	A	183	973	0	99.0750256937307	C	0	A	Yes	Yes
jmh43	C	184	970	0	96.9072164948454	C	0	C	No	No
jmh43	G	185	975	0	99.2820512820513	C	0.102564102564103	G	No	No
jmh43	A	186	956	0	99.163179916318	C	0	A	Yes	Yes
jmh43	G	187	945	0	95.5555555555556	C	0	A	Yes	Yes
jmh43	C	188	951	0	99.2639327024185	C	0	C	No	No
jmh43	T	189	943	0	95.3340402969247	C	0	A	Yes	Yes
jmh43	C	190	953	0	98.3210912906611	C	0	C	No	No
jmh43	G	191	954	0	99.79035639413	C	0.10482180293501	G	No	No
jmh43	T	192	949	0	96.1011591148578	C	0.105374077976818	A	Yes	Yes
jmh43	C	193	960	0	95.2083333333333	C	0	A	Yes	Yes
jmh43	C	194	969	0	99.1744066047472	C	0	C	No	No
jmh43	A	195	975	0	98.3589743589744	C	0.307692307692308	A	Yes	Yes
jmh43	T	196	972	0	99.3827160493827	C	0	T	No	No
jmh43	C	197	974	0	98.7679671457906	C	0	C	No	No
jmh43	G	198	975	0	99.5897435897436	C	0.102564102564103	G	No	No
jmh43	G	199	971	0	99.794026776519	C	0	G	No	No
jmh43	T	200	966	0	99.4824016563147	C	0	T	No	No
jmh43	T	201	966	0	100	C	0	T	No	No
jmh43	C	202	962	0	98.3367983367983	C	0	C	No	No
jmh43	T	203	963	0	99.7923156801661	C	0	T	No	No
jmh43	C	204	959	0	98.2273201251303	C	0	C	No	No
jmh43	G	205	954	0	100	C	0	G	No	No
jmh43	T	206	948	0	99.789029535865	C	0	T	No	No
jmh43	C	207	939	0	99.3610223642172	C	0	C	No	No
jmh43	T	208	937	0	99.3596584845251	C	0.106723585912487	T	No	No
jmh43	G	209	934	0	99.3576017130621	C	0	G	No	No
jmh43	G	210	919	2	99.455930359086	C	0	NA	NA	Flanking
jmh43	C	211	918	2	99.0196078431373	C	0	NA	NA	Flanking
jmh43	C	212	913	2	99.5618838992333	C	0	NA	NA	Flanking
jmh43	T	213	911	2	98.3534577387486	C	0	NA	NA	Flanking
jmh43	T	214	911	2	99.5609220636663	C	0	NA	NA	Flanking
jmh43	C	215	912	2	97.9166666666667	C	0	NA	NA	Flanking
jmh43	C	216	907	2	99.3384785005513	C	0	NA	NA	Flanking
jmh43	G	217	909	2	99.3399339933993	C	0.44004400440044	NA	NA	Flanking
jmh43	C	218	910	2	99.010989010989	C	0	NA	NA	Flanking
jmh43	G	219	914	2	99.3435448577681	C	0.218818380743982	NA	NA	Flanking
jmh43	G	220	916	2	99.235807860262	C	0.218340611353712	NA	NA	Flanking
jmh43	C	221	914	2	99.3435448577681	C	0	NA	NA	Flanking
jmh43	C	222	912	2	99.5614035087719	C	0	NA	NA	Flanking
jmh43	G	223	910	2	98.9010989010989	C	0.43956043956044	NA	NA	Flanking
jmh43	G	224	908	2	99.7797356828194	C	0	NA	NA	Flanking
jmh43	C	225	905	2	99.3370165745856	C	0	NA	NA	Flanking
jmh43	T	226	901	2	99.0011098779134	C	0	NA	NA	Flanking
jmh43	C	227	905	2	99.1160220994475	C	0	NA	NA	Flanking
jmh43	G	228	896	2	99.6651785714286	C	0.111607142857143	NA	NA	Flanking
jmh43	T	229	892	2	98.9910313901345	C	0	NA	NA	Flanking
jmh43	T	230	892	2	99.6636771300448	C	0	NA	NA	Flanking
jmh43	A	231	893	2	98.8801791713326	C	0	NA	NA	Flanking
jmh43	A	232	891	2	99.6632996632997	C	0	NA	NA	Flanking
jmh43	G	233	896	2	98.7723214285714	C	0.223214285714286	NA	NA	Flanking
jmh43	G	234	888	2	99.4369369369369	C	0.112612612612613	NA	NA	Flanking
jmh43	C	235	874	2	98.9702517162471	C	0	NA	NA	Flanking
jmh43	G	236	872	2	99.6559633027523	C	0.114678899082569	NA	NA	Flanking
jmh43	T	237	870	2	99.6551724137931	C	0	NA	NA	Flanking
jmh43	C	238	867	2	98.961937716263	C	0	NA	NA	Flanking
jmh43	G	239	866	2	99.0762124711316	C	0.577367205542725	NA	NA	Flanking
jmh43	A	240	866	2	99.3071593533487	C	0.46189376443418	NA	NA	Flanking
jmh43	G	241	872	2	99.0825688073395	C	0.114678899082569	NA	NA	Flanking
jmh43	C	242	873	2	99.6563573883162	C	0	NA	NA	Flanking
jmh43	G	243	865	2	99.1907514450867	C	0	NA	NA	Flanking
jmh43	C	244	861	2	99.5354239256678	C	0	NA	NA	Flanking
jmh43	C	245	853	2	99.179366940211	C	0	NA	NA	Flanking
jmh43	G	246	849	2	99.4110718492344	C	0.117785630153121	NA	NA	Flanking
jmh43	T	247	848	2	98.938679245283	C	0	NA	NA	Flanking
jmh43	G	248	847	2	99.409681227863	C	0.118063754427391	NA	NA	Flanking
jmh43	G	249	837	2	99.6415770609319	C	0.1194743130227	NA	NA	Flanking
jmh43	C	250	831	2	99.5186522262335	C	0	NA	NA	Flanking
jmh43	G	251	831	2	99.6389891696751	C	0	NA	NA	Flanking
jmh43	T	252	827	2	99.2744860943168	C	0	NA	NA	Flanking
jmh43	T	253	824	2	99.2718446601942	C	0	NA	NA	Flanking
jmh43	T	254	816	2	98.8970588235294	C	0	NA	NA	Flanking
jmh43	A	255	811	2	99.6300863131936	C	0	NA	NA	Flanking
jmh43	A	256	812	2	99.2610837438424	C	0	NA	NA	Flanking
jmh43	A	257	797	0	99.2471769134253	C	0.376411543287327	NA	NA	Flanking
jmh43	G	258	797	0	99.4981179422836	C	0.125470514429109	NA	NA	Flanking
jmh43	C	259	792	0	99.3686868686869	C	0	NA	NA	Flanking
jmh43	G	260	789	0	99.2395437262358	C	0.253485424588086	NA	NA	Flanking
jmh43	A	261	777	0	99.6138996138996	C	0	NA	NA	Flanking
jmh43	T	262	778	0	99.6143958868895	C	0	NA	NA	Flanking
jmh43	A	263	778	0	98.8431876606684	C	0	NA	NA	Flanking
jmh43	A	264	769	0	99.3498049414824	C	0	NA	NA	Flanking
jmh43	G	265	766	0	99.3472584856397	C	0.130548302872063	NA	NA	Flanking
jmh43	C	266	763	0	99.6068152031455	C	0	NA	NA	Flanking
jmh43	G	267	756	0	99.2063492063492	C	0.132275132275132	NA	NA	Flanking
jmh43	A	268	751	1	98.9347536617843	C	0	NA	NA	Flanking
jmh43	G	269	750	0	99.4666666666667	C	0.133333333333333	NA	NA	Flanking
jmh43	G	270	749	0	99.5994659546061	C	0	NA	NA	Flanking
jmh43	T	271	747	0	99.5983935742972	C	0.133868808567604	NA	NA	Flanking
jmh43	T	272	742	0	99.8652291105121	C	0	NA	NA	Flanking
jmh43	G	273	731	0	99.5896032831737	C	0	NA	NA	Flanking
jmh43	C	274	723	0	99.7233748271093	C	0	NA	NA	Flanking
jmh43	A	275	718	0	99.1643454038997	C	0	NA	NA	Flanking
jmh43	T	276	717	0	100	C	0	NA	NA	Flanking
jmh43	G	277	714	0	99.2997198879552	C	0.280112044817927	NA	NA	Flanking
jmh43	A	278	694	0	99.4236311239193	C	0.144092219020173	NA	NA	Flanking
jmh43	T	279	629	0	99.0461049284579	C	0	NA	NA	Flanking
jmh43	C	280	681	0	99.7063142437592	C	0	NA	NA	Flanking
jmh43	G	281	688	0	99.2732558139535	C	0.290697674418605	NA	NA	Flanking
jmh43	G	282	627	0	99.2025518341308	C	0.318979266347687	NA	NA	Flanking
jmh43	C	283	613	0	99.673735725938	C	0	NA	NA	Flanking
jmh43	C	284	602	0	100	C	0	NA	NA	Flanking
jmh43	G	285	598	0	99.6655518394649	C	0.167224080267559	NA	NA	Flanking
jmh43	C	286	593	0	100	C	0	NA	NA	Flanking
jmh43	G	287	590	0	99.4915254237288	C	0.169491525423729	NA	NA	Flanking
jmh43	T	288	587	0	98.6371379897785	C	0	NA	NA	Flanking
jmh43	A	289	585	0	99.4871794871795	C	0	NA	NA	Flanking
jmh43	A	290	588	0	99.8299319727891	C	0	NA	NA	Flanking
jmh43	A	291	583	0	98.7993138936535	C	0.343053173241852	NA	NA	Flanking
jmh43	G	292	582	0	99.3127147766323	C	0.343642611683849	NA	NA	Flanking
jmh43	C	293	574	0	99.1289198606272	C	0	NA	NA	Flanking
jmh43	G	294	561	0	99.2869875222816	C	0.71301247771836	NA	NA	Flanking
jmh43	T	295	554	0	98.7364620938628	C	0.36101083032491	NA	NA	Flanking
jmh43	C	296	550	0	99.4545454545455	C	0	NA	NA	Flanking
jmh43	A	297	540	0	99.2592592592593	C	0	NA	NA	Flanking
jmh43	A	298	539	0	100	C	0	NA	NA	Flanking
jmh43	A	299	535	0	98.6915887850467	C	1.1214953271028	NA	NA	Flanking
jmh43	G	300	533	0	99.249530956848	C	0.187617260787992	NA	NA	Flanking
jmh43	C	301	524	0	98.8549618320611	C	0	NA	NA	Flanking
jmh43	G	302	517	0	99.0328820116054	C	0.386847195357834	NA	NA	Flanking
jmh43	G	303	513	0	99.6101364522417	C	0.194931773879142	NA	NA	Flanking
jmh43	G	304	504	0	98.4126984126984	C	0.793650793650794	NA	NA	Flanking
jmh43	A	305	491	0	99.3890020366599	C	0.203665987780041	NA	NA	Flanking
jmh43	G	306	488	0	99.7950819672131	C	0.204918032786885	NA	NA	Flanking
jmh43	C	307	485	0	99.5876288659794	C	0	NA	NA	Flanking
jmh43	G	308	477	0	97.6939203354298	C	0.419287211740042	NA	NA	Flanking
jmh43	A	309	467	0	99.5717344753747	C	0.428265524625268	NA	NA	Flanking
jmh43	A	310	460	0	99.3478260869565	C	0	NA	NA	Flanking
jmh43	G	311	458	0	99.5633187772926	C	0	NA	NA	Flanking
jmh43	C	312	451	0	100	C	0	NA	NA	Flanking
jmh43	G	313	443	0	99.0970654627539	C	0.451467268623025	NA	NA	Flanking
jmh43	A	314	411	0	100	C	0	NA	NA	Flanking
jmh43	C	315	351	0	100	C	0	NA	NA	Flanking
jmh43	A	316	100	0	100	C	0	NA	NA	Flanking
jmh43	T	1	2	0	50	T	0	NA	NA	Flanking
jmh43	G	2	21	0	100	T	0	NA	NA	Flanking
jmh43	G	3	39	0	100	T	0	NA	NA	Flanking
jmh43	C	4	45	0	100	T	0	NA	NA	Flanking
jmh43	G	5	53	0	100	T	0	NA	NA	Flanking
jmh43	C	6	56	0	100	T	0	NA	NA	Flanking
jmh43	A	7	60	0	98.3333333333333	T	1.66666666666667	NA	NA	Flanking
jmh43	T	8	60	0	100	T	0	NA	NA	Flanking
jmh43	G	9	75	0	100	T	0	NA	NA	Flanking
jmh43	G	10	76	0	100	T	0	NA	NA	Flanking
jmh43	C	11	78	0	100	T	0	NA	NA	Flanking
jmh43	A	12	84	0	100	T	0	NA	NA	Flanking
jmh43	A	13	88	0	100	T	0	NA	NA	Flanking
jmh43	A	14	90	0	100	T	0	NA	NA	Flanking
jmh43	T	15	91	0	100	T	0	NA	NA	Flanking
jmh43	A	16	96	0	100	T	0	NA	NA	Flanking
jmh43	T	17	97	0	100	T	0	NA	NA	Flanking
jmh43	A	18	109	0	100	T	0	NA	NA	Flanking
jmh43	T	19	110	0	99.0909090909091	T	0	NA	NA	Flanking
jmh43	G	20	123	0	100	T	0	NA	NA	Flanking
jmh43	G	21	124	0	100	T	0	NA	NA	Flanking
jmh43	A	22	124	0	100	T	0	NA	NA	Flanking
jmh43	C	23	129	0	100	T	0	NA	NA	Flanking
jmh43	G	24	130	0	100	T	0	NA	NA	Flanking
jmh43	T	25	130	0	100	T	0	NA	NA	Flanking
jmh43	G	26	142	0	100	T	0	NA	NA	Flanking
jmh43	A	27	146	0	100	T	0	NA	NA	Flanking
jmh43	T	28	146	0	100	T	0	NA	NA	Flanking
jmh43	T	29	147	0	99.3197278911565	T	0	NA	NA	Flanking
jmh43	C	30	154	0	100	T	0	NA	NA	Flanking
jmh43	C	31	156	0	100	T	0	NA	NA	Flanking
jmh43	G	32	169	0	100	T	0	NA	NA	Flanking
jmh43	G	33	178	0	100	T	0	NA	NA	Flanking
jmh43	T	34	180	0	99.4444444444444	T	0	NA	NA	Flanking
jmh43	G	35	198	0	100	T	0	NA	NA	Flanking
jmh43	G	36	208	0	99.5192307692308	T	0.480769230769231	NA	NA	Flanking
jmh43	G	37	222	0	99.5495495495496	T	0	NA	NA	Flanking
jmh43	T	38	223	0	99.5515695067265	T	0	NA	NA	Flanking
jmh43	T	39	227	0	100	T	0	NA	NA	Flanking
jmh43	C	40	239	0	100	T	0	NA	NA	Flanking
jmh43	C	41	251	0	100	T	0	NA	NA	Flanking
jmh43	G	42	256	0	100	T	0	NA	NA	Flanking
jmh43	T	43	256	0	100	T	0	NA	NA	Flanking
jmh43	T	44	257	0	100	T	0	NA	NA	Flanking
jmh43	T	45	261	0	100	T	0	NA	NA	Flanking
jmh43	C	46	265	0	99.622641509434	T	0	NA	NA	Flanking
jmh43	G	47	266	0	100	T	0	NA	NA	Flanking
jmh43	G	48	272	0	100	T	0	NA	NA	Flanking
jmh43	G	49	277	0	100	T	0	NA	NA	Flanking
jmh43	T	50	276	0	99.2753623188406	T	0	NA	NA	Flanking
jmh43	T	51	282	0	100	T	0	NA	NA	Flanking
jmh43	C	52	290	0	100	T	0	NA	NA	Flanking
jmh43	C	53	295	0	100	T	0	NA	NA	Flanking
jmh43	T	54	298	0	100	T	0	NA	NA	Flanking
jmh43	C	55	318	0	99.3710691823899	T	0	NA	NA	Flanking
jmh43	C	56	324	0	100	T	0	NA	NA	Flanking
jmh43	T	57	329	0	99.6960486322188	T	0	NA	NA	Flanking
jmh43	C	58	340	0	99.4117647058823	T	0.588235294117647	NA	NA	Flanking
jmh43	G	59	347	0	100	T	0	NA	NA	Flanking
jmh43	A	60	350	0	99.4285714285714	T	0.571428571428571	NA	NA	Flanking
jmh43	C	61	354	0	99.7175141242938	T	0	NA	NA	Flanking
jmh43	A	62	356	0	99.7191011235955	T	0.280898876404494	NA	NA	Flanking
jmh43	A	63	358	0	100	T	0	NA	NA	Flanking
jmh43	A	64	358	0	99.7206703910614	T	0	NA	NA	Flanking
jmh43	T	65	358	0	99.7206703910614	T	0	NA	NA	Flanking
jmh43	T	66	367	0	99.7275204359673	T	0	NA	NA	Flanking
jmh43	A	67	374	0	100	T	0	NA	NA	Flanking
jmh43	C	68	374	0	99.4652406417112	T	0	NA	NA	Flanking
jmh43	T	69	375	0	100	T	0	NA	NA	Flanking
jmh43	G	70	377	0	98.4084880636605	T	1.59151193633952	NA	NA	Flanking
jmh43	C	71	382	0	98.4293193717278	T	1.57068062827225	NA	NA	Flanking
jmh43	G	72	384	0	98.6979166666667	T	1.30208333333333	NA	NA	Flanking
jmh43	A	73	394	0	98.7309644670051	T	0	NA	NA	Flanking
jmh43	C	74	397	0	99.7481108312343	T	0	NA	NA	Flanking
jmh43	A	75	399	0	100	T	0	NA	NA	Flanking
jmh43	T	76	403	0	100	T	0	NA	NA	Flanking
jmh43	C	77	408	1	99.2647058823529	T	0.245098039215686	NA	NA	Flanking
jmh43	T	78	410	0	100	T	0	NA	NA	Flanking
jmh43	A	79	423	0	100	T	0	NA	NA	Flanking
jmh43	C	80	425	0	99.2941176470588	T	0	NA	NA	Flanking
jmh43	T	81	429	0	99.7668997668998	T	0	NA	NA	Flanking
jmh43	A	82	431	0	99.5359628770302	T	0.232018561484919	NA	NA	Flanking
jmh43	C	83	441	0	99.3197278911565	T	0.226757369614512	NA	NA	Flanking
jmh43	A	84	458	0	99.7816593886463	T	0.218340611353712	NA	NA	Flanking
jmh43	T	85	457	0	99.781181619256	T	0	NA	NA	Flanking
jmh43	A	86	463	0	99.3520518358531	T	0.431965442764579	NA	NA	Flanking
jmh43	T	87	463	0	99.7840172786177	T	0	NA	NA	Flanking
jmh43	C	88	474	0	98.9451476793249	T	0	NA	NA	Flanking
jmh43	C	89	476	0	100	T	0	NA	NA	Flanking
jmh43	A	90	478	0	100	T	0	NA	NA	Flanking
jmh43	C	91	480	0	99.5833333333333	T	0.208333333333333	NA	NA	Flanking
jmh43	T	92	482	0	99.5850622406639	T	0	NA	NA	Flanking
jmh43	G	93	496	0	100	T	0	NA	NA	Flanking
jmh43	C	94	527	0	100	T	0	NA	NA	Flanking
jmh43	C	95	527	0	100	T	0	NA	NA	Flanking
jmh43	T	96	529	0	99.8109640831758	T	0	NA	NA	Flanking
jmh43	C	97	519	0	99.8073217726397	T	0	NA	NA	Flanking
jmh43	C	98	525	0	100	T	0	NA	NA	Flanking
jmh43	A	99	528	0	99.6212121212121	T	0.378787878787879	NA	NA	Flanking
jmh43	G	100	535	0	100	T	0	G	No	No
jmh43	C	101	571	0	100	T	0	C	No	No
jmh43	C	102	578	0	100	T	0	C	No	No
jmh43	G	103	591	0	100	T	0	G	No	No
jmh43	T	104	597	0	99.8324958123953	T	0	T	No	No
jmh43	G	105	606	0	100	T	0	G	No	No
jmh43	T	106	607	0	96.7051070840198	T	0	T	No	No
jmh43	G	107	626	0	99.6805111821086	T	0.159744408945687	G	No	No
jmh43	G	108	635	0	99.6850393700787	T	0.15748031496063	G	No	No
jmh43	T	109	636	0	99.3710691823899	T	0	T	No	No
jmh43	C	110	646	0	93.8080495356037	T	0	C	No	No
jmh43	T	111	647	0	97.8361669242658	T	0	T	No	No
jmh43	T	112	655	0	92.5190839694657	T	0	A	Yes	Yes
jmh43	T	113	657	0	99.8477929984779	T	0	T	No	No
jmh43	C	114	668	0	89.6706586826347	T	0	C	No	No
jmh43	G	115	671	0	99.2548435171386	T	0.29806259314456	G	No	No
jmh43	T	116	674	0	98.9614243323442	T	0	T	No	No
jmh43	G	117	683	0	99.2679355783309	T	0.732064421669107	G	No	No
jmh43	G	118	688	0	99.8546511627907	T	0	G	No	No
jmh43	C	119	692	0	97.5433526011561	T	0	C	No	No
jmh43	A	120	692	0	97.8323699421965	T	1.15606936416185	A	Yes	Yes
jmh43	G	121	690	0	93.0434782608696	T	0.434782608695652	A	Yes	Yes
jmh43	C	122	702	0	99.002849002849	T	0	C	No	No
jmh43	T	123	704	0	89.3465909090909	T	0	A	Yes	Yes
jmh43	T	124	718	0	93.1754874651811	T	0	A	Yes	Yes
jmh43	C	125	726	0	94.4903581267218	T	0	C	No	No
jmh43	T	126	726	0	91.0468319559229	T	0	A	Yes	Yes
jmh43	A	127	737	0	98.7788331071913	T	1.22116689280868	A	Yes	Yes
jmh43	C	128	740	0	95.4054054054054	T	0	C	No	No
jmh43	G	129	743	0	98.3849259757739	T	0.134589502018843	G	No	No
jmh43	C	130	745	0	99.4630872483221	T	0	C	No	No
jmh43	G	131	757	0	98.6789960369881	T	0	G	No	No
jmh43	T	132	757	0	92.8665785997358	T	0	A	Yes	Yes
jmh43	A	133	774	0	97.8036175710594	T	1.80878552971576	A	Yes	Yes
jmh43	C	134	773	0	97.8007761966365	T	0	C	No	No
jmh43	C	135	783	0	99.4891443167305	T	0	C	No	No
jmh43	C	136	792	0	99.6212121212121	T	0	C	No	No
jmh43	G	137	797	0	97.2396486825596	T	0.125470514429109	G	No	No
jmh43	A	138	799	0	98.3729662077597	T	1.12640801001252	A	Yes	Yes
jmh43	A	139	799	0	98.8735919899875	T	0.876095118898623	A	Yes	Yes
jmh43	T	140	801	0	97.0037453183521	T	0	T	No	No
jmh43	G	141	802	0	97.3815461346633	T	2.36907730673317	G	No	No
jmh43	G	142	806	0	99.7518610421836	T	0.248138957816377	G	No	No
jmh43	C	143	815	0	98.282208588957	T	0	C	No	No
jmh43	G	144	822	0	99.7566909975669	T	0	G	No	No
jmh43	G	145	828	0	99.8792270531401	T	0.120772946859903	G	No	No
jmh43	T	146	827	0	97.7025392986699	T	0	T	No	No
jmh43	G	147	834	0	99.2805755395683	T	0.719424460431655	G	No	No
jmh43	T	148	830	0	98.433734939759	T	0	T	No	No
jmh43	T	149	889	0	99.7750281214848	T	0	T	No	No
jmh43	T	150	893	0	99.6640537513998	T	0	T	No	No
jmh43	C	151	893	0	93.6170212765958	T	0.447928331466965	C	No	No
jmh43	G	152	893	0	99.4400895856663	T	0.223964165733483	G	No	No
jmh43	A	153	898	0	98.6636971046771	T	1.33630289532294	A	Yes	Yes
jmh43	T	154	898	0	99.554565701559	T	0	T	No	No
jmh43	G	155	903	0	98.3388704318937	T	1.66112956810631	G	No	No
jmh43	T	156	898	0	100	T	0	T	No	No
jmh43	C	157	901	0	96.0044395116537	T	0.110987791342952	C	No	No
jmh43	G	158	913	0	99.8904709748083	T	0	G	No	No
jmh43	T	159	914	0	92.9978118161926	T	0	A	Yes	Yes
jmh43	A	160	907	0	98.5667034178611	T	1.21278941565601	A	Yes	Yes
jmh43	T	161	905	0	99.6685082872928	T	0	T	No	No
jmh43	G	162	907	0	96.2513781697905	T	3.63836824696803	G	No	No
jmh43	C	163	911	0	97.9143798024149	T	0	C	No	No
jmh43	G	164	907	0	99.3384785005513	T	0.220507166482911	G	No	No
jmh43	A	165	910	0	98.5714285714286	T	0.769230769230769	A	Yes	Yes
jmh43	G	166	906	0	93.1567328918322	T	0.551876379690949	A	Yes	Yes
jmh43	C	167	907	0	99.0077177508269	T	0	C	No	No
jmh43	G	168	909	0	92.4092409240924	T	0.55005500550055	A	Yes	Yes
jmh43	C	169	905	0	92.9281767955801	T	0.220994475138122	A	Yes	Yes
jmh43	C	170	904	0	99.6681415929203	T	0.221238938053097	C	No	No
jmh43	G	171	902	0	99.0022172949002	T	0	G	No	No
jmh43	G	172	921	0	93.3767643865364	T	0.1085776330076	A	Yes	Yes
jmh43	T	173	920	0	98.804347826087	T	0	T	No	No
jmh43	T	174	923	0	99.783315276273	T	0	T	No	No
jmh43	C	175	943	0	95.0159066808059	T	0	C	No	No
jmh43	C	176	937	0	99.3596584845251	T	0	C	No	No
jmh43	T	177	932	0	98.175965665236	T	0	T	No	No
jmh43	C	178	952	0	98.4243697478991	T	0.105042016806723	C	No	No
jmh43	G	179	955	0	99.4764397905759	T	0.31413612565445	G	No	No
jmh43	T	180	958	0	93.6325678496868	T	0	A	Yes	Yes
jmh43	A	181	976	0	98.6680327868852	T	1.12704918032787	A	Yes	Yes
jmh43	T	182	978	0	98.8752556237219	T	0	T	No	No
jmh43	A	183	973	0	99.0750256937307	T	0.719424460431655	A	Yes	Yes
jmh43	C	184	970	0	96.9072164948454	T	0	C	No	No
jmh43	G	185	975	0	99.2820512820513	T	0.41025641025641	G	No	No
jmh43	A	186	956	0	99.163179916318	T	0.836820083682008	A	Yes	Yes
jmh43	G	187	945	0	95.5555555555556	T	0.529100529100529	A	Yes	Yes
jmh43	C	188	951	0	99.2639327024185	T	0	C	No	No
jmh43	T	189	943	0	95.3340402969247	T	0	A	Yes	Yes
jmh43	C	190	953	0	98.3210912906611	T	0.314795383001049	C	No	No
jmh43	G	191	954	0	99.79035639413	T	0	G	No	No
jmh43	T	192	949	0	96.1011591148578	T	0	A	Yes	Yes
jmh43	C	193	960	0	95.2083333333333	T	0.208333333333333	A	Yes	Yes
jmh43	C	194	969	0	99.1744066047472	T	0	C	No	No
jmh43	A	195	975	0	98.3589743589744	T	1.12820512820513	A	Yes	Yes
jmh43	T	196	972	0	99.3827160493827	T	0	T	No	No
jmh43	C	197	974	0	98.7679671457906	T	0	C	No	No
jmh43	G	198	975	0	99.5897435897436	T	0	G	No	No
jmh43	G	199	971	0	99.794026776519	T	0.205973223480947	G	No	No
jmh43	T	200	966	0	99.4824016563147	T	0	T	No	No
jmh43	T	201	966	0	100	T	0	T	No	No
jmh43	C	202	962	0	98.3367983367983	T	0	C	No	No
jmh43	T	203	963	0	99.7923156801661	T	0	T	No	No
jmh43	C	204	959	0	98.2273201251303	T	0.312825860271116	C	No	No
jmh43	G	205	954	0	100	T	0	G	No	No
jmh43	T	206	948	0	99.789029535865	T	0	T	No	No
jmh43	C	207	939	0	99.3610223642172	T	0	C	No	No
jmh43	T	208	937	0	99.3596584845251	T	0	T	No	No
jmh43	G	209	934	0	99.3576017130621	T	0.535331905781585	G	No	No
jmh43	G	210	919	2	99.455930359086	T	0.108813928182807	NA	NA	Flanking
jmh43	C	211	918	2	99.0196078431373	T	0.108932461873638	NA	NA	Flanking
jmh43	C	212	913	2	99.5618838992333	T	0	NA	NA	Flanking
jmh43	T	213	911	2	98.3534577387486	T	0	NA	NA	Flanking
jmh43	T	214	911	2	99.5609220636663	T	0	NA	NA	Flanking
jmh43	C	215	912	2	97.9166666666667	T	0.109649122807018	NA	NA	Flanking
jmh43	C	216	907	2	99.3384785005513	T	0	NA	NA	Flanking
jmh43	G	217	909	2	99.3399339933993	T	0	NA	NA	Flanking
jmh43	C	218	910	2	99.010989010989	T	0.10989010989011	NA	NA	Flanking
jmh43	G	219	914	2	99.3435448577681	T	0.109409190371991	NA	NA	Flanking
jmh43	G	220	916	2	99.235807860262	T	0.218340611353712	NA	NA	Flanking
jmh43	C	221	914	2	99.3435448577681	T	0	NA	NA	Flanking
jmh43	C	222	912	2	99.5614035087719	T	0	NA	NA	Flanking
jmh43	G	223	910	2	98.9010989010989	T	0.32967032967033	NA	NA	Flanking
jmh43	G	224	908	2	99.7797356828194	T	0	NA	NA	Flanking
jmh43	C	225	905	2	99.3370165745856	T	0	NA	NA	Flanking
jmh43	T	226	901	2	99.0011098779134	T	0	NA	NA	Flanking
jmh43	C	227	905	2	99.1160220994475	T	0	NA	NA	Flanking
jmh43	G	228	896	2	99.6651785714286	T	0	NA	NA	Flanking
jmh43	T	229	892	2	98.9910313901345	T	0	NA	NA	Flanking
jmh43	T	230	892	2	99.6636771300448	T	0	NA	NA	Flanking
jmh43	A	231	893	2	98.8801791713326	T	0.783874580067189	NA	NA	Flanking
jmh43	A	232	891	2	99.6632996632997	T	0.112233445566779	NA	NA	Flanking
jmh43	G	233	896	2	98.7723214285714	T	0.669642857142857	NA	NA	Flanking
jmh43	G	234	888	2	99.4369369369369	T	0.112612612612613	NA	NA	Flanking
jmh43	C	235	874	2	98.9702517162471	T	0.34324942791762	NA	NA	Flanking
jmh43	G	236	872	2	99.6559633027523	T	0	NA	NA	Flanking
jmh43	T	237	870	2	99.6551724137931	T	0	NA	NA	Flanking
jmh43	C	238	867	2	98.961937716263	T	0.115340253748558	NA	NA	Flanking
jmh43	G	239	866	2	99.0762124711316	T	0.115473441108545	NA	NA	Flanking
jmh43	A	240	866	2	99.3071593533487	T	0	NA	NA	Flanking
jmh43	G	241	872	2	99.0825688073395	T	0.114678899082569	NA	NA	Flanking
jmh43	C	242	873	2	99.6563573883162	T	0	NA	NA	Flanking
jmh43	G	243	865	2	99.1907514450867	T	0	NA	NA	Flanking
jmh43	C	244	861	2	99.5354239256678	T	0	NA	NA	Flanking
jmh43	C	245	853	2	99.179366940211	T	0.234466588511137	NA	NA	Flanking
jmh43	G	246	849	2	99.4110718492344	T	0.117785630153121	NA	NA	Flanking
jmh43	T	247	848	2	98.938679245283	T	0	NA	NA	Flanking
jmh43	G	248	847	2	99.409681227863	T	0.236127508854782	NA	NA	Flanking
jmh43	G	249	837	2	99.6415770609319	T	0	NA	NA	Flanking
jmh43	C	250	831	2	99.5186522262335	T	0	NA	NA	Flanking
jmh43	G	251	831	2	99.6389891696751	T	0.120336943441637	NA	NA	Flanking
jmh43	T	252	827	2	99.2744860943168	T	0	NA	NA	Flanking
jmh43	T	253	824	2	99.2718446601942	T	0	NA	NA	Flanking
jmh43	T	254	816	2	98.8970588235294	T	0	NA	NA	Flanking
jmh43	A	255	811	2	99.6300863131936	T	0.123304562268804	NA	NA	Flanking
jmh43	A	256	812	2	99.2610837438424	T	0.369458128078818	NA	NA	Flanking
jmh43	A	257	797	0	99.2471769134253	T	0.376411543287327	NA	NA	Flanking
jmh43	G	258	797	0	99.4981179422836	T	0.250941028858218	NA	NA	Flanking
jmh43	C	259	792	0	99.3686868686869	T	0	NA	NA	Flanking
jmh43	G	260	789	0	99.2395437262358	T	0.380228136882129	NA	NA	Flanking
jmh43	A	261	777	0	99.6138996138996	T	0.386100386100386	NA	NA	Flanking
jmh43	T	262	778	0	99.6143958868895	T	0	NA	NA	Flanking
jmh43	A	263	778	0	98.8431876606684	T	1.15681233933162	NA	NA	Flanking
jmh43	A	264	769	0	99.3498049414824	T	0.650195058517555	NA	NA	Flanking
jmh43	G	265	766	0	99.3472584856397	T	0.391644908616188	NA	NA	Flanking
jmh43	C	266	763	0	99.6068152031455	T	0	NA	NA	Flanking
jmh43	G	267	756	0	99.2063492063492	T	0.529100529100529	NA	NA	Flanking
jmh43	A	268	751	1	98.9347536617843	T	0.932090545938748	NA	NA	Flanking
jmh43	G	269	750	0	99.4666666666667	T	0.4	NA	NA	Flanking
jmh43	G	270	749	0	99.5994659546061	T	0.400534045393859	NA	NA	Flanking
jmh43	T	271	747	0	99.5983935742972	T	0	NA	NA	Flanking
jmh43	T	272	742	0	99.8652291105121	T	0	NA	NA	Flanking
jmh43	G	273	731	0	99.5896032831737	T	0.410396716826265	NA	NA	Flanking
jmh43	C	274	723	0	99.7233748271093	T	0	NA	NA	Flanking
jmh43	A	275	718	0	99.1643454038997	T	0.835654596100279	NA	NA	Flanking
jmh43	T	276	717	0	100	T	0	NA	NA	Flanking
jmh43	G	277	714	0	99.2997198879552	T	0.420168067226891	NA	NA	Flanking
jmh43	A	278	694	0	99.4236311239193	T	0.288184438040346	NA	NA	Flanking
jmh43	T	279	629	0	99.0461049284579	T	0	NA	NA	Flanking
jmh43	C	280	681	0	99.7063142437592	T	0	NA	NA	Flanking
jmh43	G	281	688	0	99.2732558139535	T	0.436046511627907	NA	NA	Flanking
jmh43	G	282	627	0	99.2025518341308	T	0.318979266347687	NA	NA	Flanking
jmh43	C	283	613	0	99.673735725938	T	0	NA	NA	Flanking
jmh43	C	284	602	0	100	T	0	NA	NA	Flanking
jmh43	G	285	598	0	99.6655518394649	T	0.167224080267559	NA	NA	Flanking
jmh43	C	286	593	0	100	T	0	NA	NA	Flanking
jmh43	G	287	590	0	99.4915254237288	T	0.338983050847458	NA	NA	Flanking
jmh43	T	288	587	0	98.6371379897785	T	0	NA	NA	Flanking
jmh43	A	289	585	0	99.4871794871795	T	0.512820512820513	NA	NA	Flanking
jmh43	A	290	588	0	99.8299319727891	T	0.170068027210884	NA	NA	Flanking
jmh43	A	291	583	0	98.7993138936535	T	0.857632933104631	NA	NA	Flanking
jmh43	G	292	582	0	99.3127147766323	T	0	NA	NA	Flanking
jmh43	C	293	574	0	99.1289198606272	T	0	NA	NA	Flanking
jmh43	G	294	561	0	99.2869875222816	T	0	NA	NA	Flanking
jmh43	T	295	554	0	98.7364620938628	T	0	NA	NA	Flanking
jmh43	C	296	550	0	99.4545454545455	T	0.181818181818182	NA	NA	Flanking
jmh43	A	297	540	0	99.2592592592593	T	0.555555555555556	NA	NA	Flanking
jmh43	A	298	539	0	100	T	0	NA	NA	Flanking
jmh43	A	299	535	0	98.6915887850467	T	0.186915887850467	NA	NA	Flanking
jmh43	G	300	533	0	99.249530956848	T	0.562851782363977	NA	NA	Flanking
jmh43	C	301	524	0	98.8549618320611	T	0.381679389312977	NA	NA	Flanking
jmh43	G	302	517	0	99.0328820116054	T	0.580270793036751	NA	NA	Flanking
jmh43	G	303	513	0	99.6101364522417	T	0	NA	NA	Flanking
jmh43	G	304	504	0	98.4126984126984	T	0.793650793650794	NA	NA	Flanking
jmh43	A	305	491	0	99.3890020366599	T	0.203665987780041	NA	NA	Flanking
jmh43	G	306	488	0	99.7950819672131	T	0	NA	NA	Flanking
jmh43	C	307	485	0	99.5876288659794	T	0	NA	NA	Flanking
jmh43	G	308	477	0	97.6939203354298	T	1.88679245283019	NA	NA	Flanking
jmh43	A	309	467	0	99.5717344753747	T	0	NA	NA	Flanking
jmh43	A	310	460	0	99.3478260869565	T	0.652173913043478	NA	NA	Flanking
jmh43	G	311	458	0	99.5633187772926	T	0.436681222707424	NA	NA	Flanking
jmh43	C	312	451	0	100	T	0	NA	NA	Flanking
jmh43	G	313	443	0	99.0970654627539	T	0.451467268623025	NA	NA	Flanking
jmh43	A	314	411	0	100	T	0	NA	NA	Flanking
jmh43	C	315	351	0	100	T	0	NA	NA	Flanking
jmh43	A	316	100	0	100	T	0	NA	NA	Flanking
jmh43	G	2	21	0	100	G	0	NA	NA	Flanking
jmh43	G	3	39	0	100	G	0	NA	NA	Flanking
jmh43	C	4	45	0	100	G	0	NA	NA	Flanking
jmh43	G	5	53	0	100	G	0	NA	NA	Flanking
jmh43	C	6	56	0	100	G	0	NA	NA	Flanking
jmh43	A	7	60	0	98.3333333333333	G	0	NA	NA	Flanking
jmh43	T	8	60	0	100	G	0	NA	NA	Flanking
jmh43	G	9	75	0	100	G	0	NA	NA	Flanking
jmh43	G	10	76	0	100	G	0	NA	NA	Flanking
jmh43	C	11	78	0	100	G	0	NA	NA	Flanking
jmh43	A	12	84	0	100	G	0	NA	NA	Flanking
jmh43	A	13	88	0	100	G	0	NA	NA	Flanking
jmh43	A	14	90	0	100	G	0	NA	NA	Flanking
jmh43	T	15	91	0	100	G	0	NA	NA	Flanking
jmh43	A	16	96	0	100	G	0	NA	NA	Flanking
jmh43	T	17	97	0	100	G	0	NA	NA	Flanking
jmh43	A	18	109	0	100	G	0	NA	NA	Flanking
jmh43	T	19	110	0	99.0909090909091	G	0.909090909090909	NA	NA	Flanking
jmh43	G	20	123	0	100	G	0	NA	NA	Flanking
jmh43	G	21	124	0	100	G	0	NA	NA	Flanking
jmh43	A	22	124	0	100	G	0	NA	NA	Flanking
jmh43	C	23	129	0	100	G	0	NA	NA	Flanking
jmh43	G	24	130	0	100	G	0	NA	NA	Flanking
jmh43	T	25	130	0	100	G	0	NA	NA	Flanking
jmh43	G	26	142	0	100	G	0	NA	NA	Flanking
jmh43	A	27	146	0	100	G	0	NA	NA	Flanking
jmh43	T	28	146	0	100	G	0	NA	NA	Flanking
jmh43	T	29	147	0	99.3197278911565	G	0	NA	NA	Flanking
jmh43	C	30	154	0	100	G	0	NA	NA	Flanking
jmh43	C	31	156	0	100	G	0	NA	NA	Flanking
jmh43	G	32	169	0	100	G	0	NA	NA	Flanking
jmh43	G	33	178	0	100	G	0	NA	NA	Flanking
jmh43	T	34	180	0	99.4444444444444	G	0.555555555555556	NA	NA	Flanking
jmh43	G	35	198	0	100	G	0	NA	NA	Flanking
jmh43	G	36	208	0	99.5192307692308	G	0	NA	NA	Flanking
jmh43	G	37	222	0	99.5495495495496	G	0	NA	NA	Flanking
jmh43	T	38	223	0	99.5515695067265	G	0	NA	NA	Flanking
jmh43	T	39	227	0	100	G	0	NA	NA	Flanking
jmh43	C	40	239	0	100	G	0	NA	NA	Flanking
jmh43	C	41	251	0	100	G	0	NA	NA	Flanking
jmh43	G	42	256	0	100	G	0	NA	NA	Flanking
jmh43	T	43	256	0	100	G	0	NA	NA	Flanking
jmh43	T	44	257	0	100	G	0	NA	NA	Flanking
jmh43	T	45	261	0	100	G	0	NA	NA	Flanking
jmh43	C	46	265	0	99.622641509434	G	0	NA	NA	Flanking
jmh43	G	47	266	0	100	G	0	NA	NA	Flanking
jmh43	G	48	272	0	100	G	0	NA	NA	Flanking
jmh43	G	49	277	0	100	G	0	NA	NA	Flanking
jmh43	T	50	276	0	99.2753623188406	G	0	NA	NA	Flanking
jmh43	T	51	282	0	100	G	0	NA	NA	Flanking
jmh43	C	52	290	0	100	G	0	NA	NA	Flanking
jmh43	C	53	295	0	100	G	0	NA	NA	Flanking
jmh43	T	54	298	0	100	G	0	NA	NA	Flanking
jmh43	C	55	318	0	99.3710691823899	G	0.628930817610063	NA	NA	Flanking
jmh43	C	56	324	0	100	G	0	NA	NA	Flanking
jmh43	T	57	329	0	99.6960486322188	G	0	NA	NA	Flanking
jmh43	C	58	340	0	99.4117647058823	G	0	NA	NA	Flanking
jmh43	G	59	347	0	100	G	0	NA	NA	Flanking
jmh43	A	60	350	0	99.4285714285714	G	0	NA	NA	Flanking
jmh43	C	61	354	0	99.7175141242938	G	0	NA	NA	Flanking
jmh43	A	62	356	0	99.7191011235955	G	0	NA	NA	Flanking
jmh43	A	63	358	0	100	G	0	NA	NA	Flanking
jmh43	A	64	358	0	99.7206703910614	G	0	NA	NA	Flanking
jmh43	T	65	358	0	99.7206703910614	G	0	NA	NA	Flanking
jmh43	T	66	367	0	99.7275204359673	G	0	NA	NA	Flanking
jmh43	A	67	374	0	100	G	0	NA	NA	Flanking
jmh43	C	68	374	0	99.4652406417112	G	0.267379679144385	NA	NA	Flanking
jmh43	T	69	375	0	100	G	0	NA	NA	Flanking
jmh43	G	70	377	0	98.4084880636605	G	0	NA	NA	Flanking
jmh43	C	71	382	0	98.4293193717278	G	0	NA	NA	Flanking
jmh43	G	72	384	0	98.6979166666667	G	0	NA	NA	Flanking
jmh43	A	73	394	0	98.7309644670051	G	1.26903553299492	NA	NA	Flanking
jmh43	C	74	397	0	99.7481108312343	G	0	NA	NA	Flanking
jmh43	A	75	399	0	100	G	0	NA	NA	Flanking
jmh43	T	76	403	0	100	G	0	NA	NA	Flanking
jmh43	C	77	408	1	99.2647058823529	G	0	NA	NA	Flanking
jmh43	T	78	410	0	100	G	0	NA	NA	Flanking
jmh43	A	79	423	0	100	G	0	NA	NA	Flanking
jmh43	C	80	425	0	99.2941176470588	G	0.705882352941177	NA	NA	Flanking
jmh43	T	81	429	0	99.7668997668998	G	0	NA	NA	Flanking
jmh43	A	82	431	0	99.5359628770302	G	0	NA	NA	Flanking
jmh43	C	83	441	0	99.3197278911565	G	0.226757369614512	NA	NA	Flanking
jmh43	A	84	458	0	99.7816593886463	G	0	NA	NA	Flanking
jmh43	T	85	457	0	99.781181619256	G	0	NA	NA	Flanking
jmh43	A	86	463	0	99.3520518358531	G	0	NA	NA	Flanking
jmh43	T	87	463	0	99.7840172786177	G	0	NA	NA	Flanking
jmh43	C	88	474	0	98.9451476793249	G	0.421940928270042	NA	NA	Flanking
jmh43	C	89	476	0	100	G	0	NA	NA	Flanking
jmh43	A	90	478	0	100	G	0	NA	NA	Flanking
jmh43	C	91	480	0	99.5833333333333	G	0	NA	NA	Flanking
jmh43	T	92	482	0	99.5850622406639	G	0.20746887966805	NA	NA	Flanking
jmh43	G	93	496	0	100	G	0	NA	NA	Flanking
jmh43	C	94	527	0	100	G	0	NA	NA	Flanking
jmh43	C	95	527	0	100	G	0	NA	NA	Flanking
jmh43	T	96	529	0	99.8109640831758	G	0	NA	NA	Flanking
jmh43	C	97	519	0	99.8073217726397	G	0	NA	NA	Flanking
jmh43	C	98	525	0	100	G	0	NA	NA	Flanking
jmh43	A	99	528	0	99.6212121212121	G	0	NA	NA	Flanking
jmh43	G	100	535	0	100	G	0	G	No	No
jmh43	C	101	571	0	100	G	0	C	No	No
jmh43	C	102	578	0	100	G	0	C	No	No
jmh43	G	103	591	0	100	G	0	G	No	No
jmh43	T	104	597	0	99.8324958123953	G	0	T	No	No
jmh43	G	105	606	0	100	G	0	G	No	No
jmh43	T	106	607	0	96.7051070840198	G	2.63591433278418	T	No	No
jmh43	G	107	626	0	99.6805111821086	G	0	G	No	No
jmh43	G	108	635	0	99.6850393700787	G	0	G	No	No
jmh43	T	109	636	0	99.3710691823899	G	0.628930817610063	T	No	No
jmh43	C	110	646	0	93.8080495356037	G	5.41795665634675	C	No	No
jmh43	T	111	647	0	97.8361669242658	G	0.927357032457496	T	No	No
jmh43	T	112	655	0	92.5190839694657	G	0	A	Yes	Yes
jmh43	T	113	657	0	99.8477929984779	G	0.15220700152207	T	No	No
jmh43	C	114	668	0	89.6706586826347	G	1.94610778443114	C	No	No
jmh43	G	115	671	0	99.2548435171386	G	0	G	No	No
jmh43	T	116	674	0	98.9614243323442	G	0.593471810089021	T	No	No
jmh43	G	117	683	0	99.2679355783309	G	0	G	No	No
jmh43	G	118	688	0	99.8546511627907	G	0	G	No	No
jmh43	C	119	692	0	97.5433526011561	G	2.02312138728324	C	No	No
jmh43	A	120	692	0	97.8323699421965	G	0.144508670520231	A	Yes	Yes
jmh43	G	121	690	0	93.0434782608696	G	0	A	Yes	Yes
jmh43	C	122	702	0	99.002849002849	G	0.712250712250712	C	No	No
jmh43	T	123	704	0	89.3465909090909	G	1.98863636363636	A	Yes	Yes
jmh43	T	124	718	0	93.1754874651811	G	0.557103064066852	A	Yes	Yes
jmh43	C	125	726	0	94.4903581267218	G	1.10192837465565	C	No	No
jmh43	T	126	726	0	91.0468319559229	G	0.275482093663912	A	Yes	Yes
jmh43	A	127	737	0	98.7788331071913	G	0	A	Yes	Yes
jmh43	C	128	740	0	95.4054054054054	G	0.27027027027027	C	No	No
jmh43	G	129	743	0	98.3849259757739	G	0	G	No	No
jmh43	C	130	745	0	99.4630872483221	G	0.402684563758389	C	No	No
jmh43	G	131	757	0	98.6789960369881	G	0	G	No	No
jmh43	T	132	757	0	92.8665785997358	G	0.528401585204756	A	Yes	Yes
jmh43	A	133	774	0	97.8036175710594	G	0.258397932816538	A	Yes	Yes
jmh43	C	134	773	0	97.8007761966365	G	0.258732212160414	C	No	No
jmh43	C	135	783	0	99.4891443167305	G	0.127713920817369	C	No	No
jmh43	C	136	792	0	99.6212121212121	G	0	C	No	No
jmh43	G	137	797	0	97.2396486825596	G	0	G	No	No
jmh43	A	138	799	0	98.3729662077597	G	0	A	Yes	Yes
jmh43	A	139	799	0	98.8735919899875	G	0.125156445556946	A	Yes	Yes
jmh43	T	140	801	0	97.0037453183521	G	0	T	No	No
jmh43	G	141	802	0	97.3815461346633	G	0	G	No	No
jmh43	G	142	806	0	99.7518610421836	G	0	G	No	No
jmh43	C	143	815	0	98.282208588957	G	1.34969325153374	C	No	No
jmh43	G	144	822	0	99.7566909975669	G	0	G	No	No
jmh43	G	145	828	0	99.8792270531401	G	0	G	No	No
jmh43	T	146	827	0	97.7025392986699	G	2.29746070133011	T	No	No
jmh43	G	147	834	0	99.2805755395683	G	0	G	No	No
jmh43	T	148	830	0	98.433734939759	G	1.32530120481928	T	No	No
jmh43	T	149	889	0	99.7750281214848	G	0	T	No	No
jmh43	T	150	893	0	99.6640537513998	G	0.335946248600224	T	No	No
jmh43	C	151	893	0	93.6170212765958	G	1.56774916013438	C	No	No
jmh43	G	152	893	0	99.4400895856663	G	0	G	No	No
jmh43	A	153	898	0	98.6636971046771	G	0	A	Yes	Yes
jmh43	T	154	898	0	99.554565701559	G	0	T	No	No
jmh43	G	155	903	0	98.3388704318937	G	0	G	No	No
jmh43	T	156	898	0	100	G	0	T	No	No
jmh43	C	157	901	0	96.0044395116537	G	1.33185349611543	C	No	No
jmh43	G	158	913	0	99.8904709748083	G	0	G	No	No
jmh43	T	159	914	0	92.9978118161926	G	0.218818380743982	A	Yes	Yes
jmh43	A	160	907	0	98.5667034178611	G	0.220507166482911	A	Yes	Yes
jmh43	T	161	905	0	99.6685082872928	G	0	T	No	No
jmh43	G	162	907	0	96.2513781697905	G	0	G	No	No
jmh43	C	163	911	0	97.9143798024149	G	1.3172338090011	C	No	No
jmh43	G	164	907	0	99.3384785005513	G	0	G	No	No
jmh43	A	165	910	0	98.5714285714286	G	0.549450549450549	A	Yes	Yes
jmh43	G	166	906	0	93.1567328918322	G	0	A	Yes	Yes
jmh43	C	167	907	0	99.0077177508269	G	0.661521499448732	C	No	No
jmh43	G	168	909	0	92.4092409240924	G	0	A	Yes	Yes
jmh43	C	169	905	0	92.9281767955801	G	0.220994475138122	A	Yes	Yes
jmh43	C	170	904	0	99.6681415929203	G	0	C	No	No
jmh43	G	171	902	0	99.0022172949002	G	0	G	No	No
jmh43	G	172	921	0	93.3767643865364	G	0	A	Yes	Yes
jmh43	T	173	920	0	98.804347826087	G	0.760869565217391	T	No	No
jmh43	T	174	923	0	99.783315276273	G	0.216684723726977	T	No	No
jmh43	C	175	943	0	95.0159066808059	G	0.95440084835631	C	No	No
jmh43	C	176	937	0	99.3596584845251	G	0.213447171824973	C	No	No
jmh43	T	177	932	0	98.175965665236	G	0.536480686695279	T	No	No
jmh43	C	178	952	0	98.4243697478991	G	0.105042016806723	C	No	No
jmh43	G	179	955	0	99.4764397905759	G	0	G	No	No
jmh43	T	180	958	0	93.6325678496868	G	0.104384133611691	A	Yes	Yes
jmh43	A	181	976	0	98.6680327868852	G	0.204918032786885	A	Yes	Yes
jmh43	T	182	978	0	98.8752556237219	G	0	T	No	No
jmh43	A	183	973	0	99.0750256937307	G	0.205549845837616	A	Yes	Yes
jmh43	C	184	970	0	96.9072164948454	G	0.103092783505155	C	No	No
jmh43	G	185	975	0	99.2820512820513	G	0	G	No	No
jmh43	A	186	956	0	99.163179916318	G	0	A	Yes	Yes
jmh43	G	187	945	0	95.5555555555556	G	0	A	Yes	Yes
jmh43	C	188	951	0	99.2639327024185	G	0.420609884332282	C	No	No
jmh43	T	189	943	0	95.3340402969247	G	0.530222693531283	A	Yes	Yes
jmh43	C	190	953	0	98.3210912906611	G	0.209863588667366	C	No	No
jmh43	G	191	954	0	99.79035639413	G	0	G	No	No
jmh43	T	192	949	0	96.1011591148578	G	0.421496311907271	A	Yes	Yes
jmh43	C	193	960	0	95.2083333333333	G	1.14583333333333	A	Yes	Yes
jmh43	C	194	969	0	99.1744066047472	G	0.412796697626419	C	No	No
jmh43	A	195	975	0	98.3589743589744	G	0.205128205128205	A	Yes	Yes
jmh43	T	196	972	0	99.3827160493827	G	0.102880658436214	T	No	No
jmh43	C	197	974	0	98.7679671457906	G	0.410677618069815	C	No	No
jmh43	G	198	975	0	99.5897435897436	G	0	G	No	No
jmh43	G	199	971	0	99.794026776519	G	0	G	No	No
jmh43	T	200	966	0	99.4824016563147	G	0.31055900621118	T	No	No
jmh43	T	201	966	0	100	G	0	T	No	No
jmh43	C	202	962	0	98.3367983367983	G	0.935550935550936	C	No	No
jmh43	T	203	963	0	99.7923156801661	G	0.103842159916926	T	No	No
jmh43	C	204	959	0	98.2273201251303	G	0.208550573514077	C	No	No
jmh43	G	205	954	0	100	G	0	G	No	No
jmh43	T	206	948	0	99.789029535865	G	0.210970464135021	T	No	No
jmh43	C	207	939	0	99.3610223642172	G	0.425985090521832	C	No	No
jmh43	T	208	937	0	99.3596584845251	G	0.106723585912487	T	No	No
jmh43	G	209	934	0	99.3576017130621	G	0	G	No	No
jmh43	G	210	919	2	99.455930359086	G	0	NA	NA	Flanking
jmh43	C	211	918	2	99.0196078431373	G	0.435729847494553	NA	NA	Flanking
jmh43	C	212	913	2	99.5618838992333	G	0.219058050383352	NA	NA	Flanking
jmh43	T	213	911	2	98.3534577387486	G	0.21953896816685	NA	NA	Flanking
jmh43	T	214	911	2	99.5609220636663	G	0	NA	NA	Flanking
jmh43	C	215	912	2	97.9166666666667	G	0.109649122807018	NA	NA	Flanking
jmh43	C	216	907	2	99.3384785005513	G	0.220507166482911	NA	NA	Flanking
jmh43	G	217	909	2	99.3399339933993	G	0	NA	NA	Flanking
jmh43	C	218	910	2	99.010989010989	G	0.21978021978022	NA	NA	Flanking
jmh43	G	219	914	2	99.3435448577681	G	0	NA	NA	Flanking
jmh43	G	220	916	2	99.235807860262	G	0	NA	NA	Flanking
jmh43	C	221	914	2	99.3435448577681	G	0.218818380743982	NA	NA	Flanking
jmh43	C	222	912	2	99.5614035087719	G	0	NA	NA	Flanking
jmh43	G	223	910	2	98.9010989010989	G	0	NA	NA	Flanking
jmh43	G	224	908	2	99.7797356828194	G	0	NA	NA	Flanking
jmh43	C	225	905	2	99.3370165745856	G	0.220994475138122	NA	NA	Flanking
jmh43	T	226	901	2	99.0011098779134	G	0.221975582685905	NA	NA	Flanking
jmh43	C	227	905	2	99.1160220994475	G	0.220994475138122	NA	NA	Flanking
jmh43	G	228	896	2	99.6651785714286	G	0	NA	NA	Flanking
jmh43	T	229	892	2	98.9910313901345	G	0.112107623318386	NA	NA	Flanking
jmh43	T	230	892	2	99.6636771300448	G	0.112107623318386	NA	NA	Flanking
jmh43	A	231	893	2	98.8801791713326	G	0.111982082866741	NA	NA	Flanking
jmh43	A	232	891	2	99.6632996632997	G	0	NA	NA	Flanking
jmh43	G	233	896	2	98.7723214285714	G	0	NA	NA	Flanking
jmh43	G	234	888	2	99.4369369369369	G	0	NA	NA	Flanking
jmh43	C	235	874	2	98.9702517162471	G	0.11441647597254	NA	NA	Flanking
jmh43	G	236	872	2	99.6559633027523	G	0	NA	NA	Flanking
jmh43	T	237	870	2	99.6551724137931	G	0.114942528735632	NA	NA	Flanking
jmh43	C	238	867	2	98.961937716263	G	0.230680507497116	NA	NA	Flanking
jmh43	G	239	866	2	99.0762124711316	G	0	NA	NA	Flanking
jmh43	A	240	866	2	99.3071593533487	G	0	NA	NA	Flanking
jmh43	G	241	872	2	99.0825688073395	G	0	NA	NA	Flanking
jmh43	C	242	873	2	99.6563573883162	G	0	NA	NA	Flanking
jmh43	G	243	865	2	99.1907514450867	G	0	NA	NA	Flanking
jmh43	C	244	861	2	99.5354239256678	G	0.116144018583043	NA	NA	Flanking
jmh43	C	245	853	2	99.179366940211	G	0.234466588511137	NA	NA	Flanking
jmh43	G	246	849	2	99.4110718492344	G	0	NA	NA	Flanking
jmh43	T	247	848	2	98.938679245283	G	0.35377358490566	NA	NA	Flanking
jmh43	G	248	847	2	99.409681227863	G	0	NA	NA	Flanking
jmh43	G	249	837	2	99.6415770609319	G	0	NA	NA	Flanking
jmh43	C	250	831	2	99.5186522262335	G	0.120336943441637	NA	NA	Flanking
jmh43	G	251	831	2	99.6389891696751	G	0	NA	NA	Flanking
jmh43	T	252	827	2	99.2744860943168	G	0.362756952841596	NA	NA	Flanking
jmh43	T	253	824	2	99.2718446601942	G	0.364077669902913	NA	NA	Flanking
jmh43	T	254	816	2	98.8970588235294	G	0.122549019607843	NA	NA	Flanking
jmh43	A	255	811	2	99.6300863131936	G	0	NA	NA	Flanking
jmh43	A	256	812	2	99.2610837438424	G	0.123152709359606	NA	NA	Flanking
jmh43	A	257	797	0	99.2471769134253	G	0	NA	NA	Flanking
jmh43	G	258	797	0	99.4981179422836	G	0	NA	NA	Flanking
jmh43	C	259	792	0	99.3686868686869	G	0.252525252525253	NA	NA	Flanking
jmh43	G	260	789	0	99.2395437262358	G	0	NA	NA	Flanking
jmh43	A	261	777	0	99.6138996138996	G	0	NA	NA	Flanking
jmh43	T	262	778	0	99.6143958868895	G	0	NA	NA	Flanking
jmh43	A	263	778	0	98.8431876606684	G	0	NA	NA	Flanking
jmh43	A	264	769	0	99.3498049414824	G	0	NA	NA	Flanking
jmh43	G	265	766	0	99.3472584856397	G	0	NA	NA	Flanking
jmh43	C	266	763	0	99.6068152031455	G	0.131061598951507	NA	NA	Flanking
jmh43	G	267	756	0	99.2063492063492	G	0	NA	NA	Flanking
jmh43	A	268	751	1	98.9347536617843	G	0	NA	NA	Flanking
jmh43	G	269	750	0	99.4666666666667	G	0	NA	NA	Flanking
jmh43	G	270	749	0	99.5994659546061	G	0	NA	NA	Flanking
jmh43	T	271	747	0	99.5983935742972	G	0.267737617135207	NA	NA	Flanking
jmh43	T	272	742	0	99.8652291105121	G	0	NA	NA	Flanking
jmh43	G	273	731	0	99.5896032831737	G	0	NA	NA	Flanking
jmh43	C	274	723	0	99.7233748271093	G	0	NA	NA	Flanking
jmh43	A	275	718	0	99.1643454038997	G	0	NA	NA	Flanking
jmh43	T	276	717	0	100	G	0	NA	NA	Flanking
jmh43	G	277	714	0	99.2997198879552	G	0	NA	NA	Flanking
jmh43	A	278	694	0	99.4236311239193	G	0.144092219020173	NA	NA	Flanking
jmh43	T	279	629	0	99.0461049284579	G	0.317965023847377	NA	NA	Flanking
jmh43	C	280	681	0	99.7063142437592	G	0	NA	NA	Flanking
jmh43	G	281	688	0	99.2732558139535	G	0	NA	NA	Flanking
jmh43	G	282	627	0	99.2025518341308	G	0	NA	NA	Flanking
jmh43	C	283	613	0	99.673735725938	G	0.163132137030995	NA	NA	Flanking
jmh43	C	284	602	0	100	G	0	NA	NA	Flanking
jmh43	G	285	598	0	99.6655518394649	G	0	NA	NA	Flanking
jmh43	C	286	593	0	100	G	0	NA	NA	Flanking
jmh43	G	287	590	0	99.4915254237288	G	0	NA	NA	Flanking
jmh43	T	288	587	0	98.6371379897785	G	0.851788756388416	NA	NA	Flanking
jmh43	A	289	585	0	99.4871794871795	G	0	NA	NA	Flanking
jmh43	A	290	588	0	99.8299319727891	G	0	NA	NA	Flanking
jmh43	A	291	583	0	98.7993138936535	G	0	NA	NA	Flanking
jmh43	G	292	582	0	99.3127147766323	G	0	NA	NA	Flanking
jmh43	C	293	574	0	99.1289198606272	G	0.348432055749129	NA	NA	Flanking
jmh43	G	294	561	0	99.2869875222816	G	0	NA	NA	Flanking
jmh43	T	295	554	0	98.7364620938628	G	0.36101083032491	NA	NA	Flanking
jmh43	C	296	550	0	99.4545454545455	G	0	NA	NA	Flanking
jmh43	A	297	540	0	99.2592592592593	G	0.185185185185185	NA	NA	Flanking
jmh43	A	298	539	0	100	G	0	NA	NA	Flanking
jmh43	A	299	535	0	98.6915887850467	G	0	NA	NA	Flanking
jmh43	G	300	533	0	99.249530956848	G	0	NA	NA	Flanking
jmh43	C	301	524	0	98.8549618320611	G	0.572519083969466	NA	NA	Flanking
jmh43	G	302	517	0	99.0328820116054	G	0	NA	NA	Flanking
jmh43	G	303	513	0	99.6101364522417	G	0	NA	NA	Flanking
jmh43	G	304	504	0	98.4126984126984	G	0	NA	NA	Flanking
jmh43	A	305	491	0	99.3890020366599	G	0.203665987780041	NA	NA	Flanking
jmh43	G	306	488	0	99.7950819672131	G	0	NA	NA	Flanking
jmh43	C	307	485	0	99.5876288659794	G	0.206185567010309	NA	NA	Flanking
jmh43	G	308	477	0	97.6939203354298	G	0	NA	NA	Flanking
jmh43	A	309	467	0	99.5717344753747	G	0	NA	NA	Flanking
jmh43	A	310	460	0	99.3478260869565	G	0	NA	NA	Flanking
jmh43	G	311	458	0	99.5633187772926	G	0	NA	NA	Flanking
jmh43	C	312	451	0	100	G	0	NA	NA	Flanking
jmh43	G	313	443	0	99.0970654627539	G	0	NA	NA	Flanking
jmh43	A	314	411	0	100	G	0	NA	NA	Flanking
jmh43	C	315	351	0	100	G	0	NA	NA	Flanking
jmh43	A	316	100	0	100	G	0	NA	NA	Flanking
jmh43RepC	G	2	4	0	100	A	0	NA	NA	Flanking
jmh43RepC	G	3	6	0	100	A	0	NA	NA	Flanking
jmh43RepC	C	4	7	0	100	A	0	NA	NA	Flanking
jmh43RepC	G	5	10	0	100	A	0	NA	NA	Flanking
jmh43RepC	C	6	14	0	100	A	0	NA	NA	Flanking
jmh43RepC	A	7	17	0	100	A	0	NA	NA	Flanking
jmh43RepC	T	8	18	0	100	A	0	NA	NA	Flanking
jmh43RepC	G	9	24	0	100	A	0	NA	NA	Flanking
jmh43RepC	G	10	26	0	100	A	0	NA	NA	Flanking
jmh43RepC	C	11	29	0	100	A	0	NA	NA	Flanking
jmh43RepC	A	12	29	0	100	A	0	NA	NA	Flanking
jmh43RepC	A	13	36	0	100	A	0	NA	NA	Flanking
jmh43RepC	A	14	39	0	100	A	0	NA	NA	Flanking
jmh43RepC	T	15	40	0	100	A	0	NA	NA	Flanking
jmh43RepC	A	16	47	0	100	A	0	NA	NA	Flanking
jmh43RepC	T	17	50	0	100	A	0	NA	NA	Flanking
jmh43RepC	A	18	54	0	100	A	0	NA	NA	Flanking
jmh43RepC	T	19	58	0	100	A	0	NA	NA	Flanking
jmh43RepC	G	20	59	0	100	A	0	NA	NA	Flanking
jmh43RepC	G	21	65	0	100	A	0	NA	NA	Flanking
jmh43RepC	A	22	66	0	100	A	0	NA	NA	Flanking
jmh43RepC	C	23	67	0	100	A	0	NA	NA	Flanking
jmh43RepC	G	24	68	0	100	A	0	NA	NA	Flanking
jmh43RepC	T	25	68	0	100	A	0	NA	NA	Flanking
jmh43RepC	G	26	73	0	100	A	0	NA	NA	Flanking
jmh43RepC	A	27	79	2	97.4683544303797	A	0	NA	NA	Flanking
jmh43RepC	T	28	78	2	97.4358974358974	A	0	NA	NA	Flanking
jmh43RepC	T	29	85	2	97.6470588235294	A	0	NA	NA	Flanking
jmh43RepC	C	30	85	2	97.6470588235294	A	0	NA	NA	Flanking
jmh43RepC	C	31	87	2	97.7011494252874	A	0	NA	NA	Flanking
jmh43RepC	G	32	91	2	97.8021978021978	A	0	NA	NA	Flanking
jmh43RepC	G	33	98	2	97.9591836734694	A	0	NA	NA	Flanking
jmh43RepC	T	34	102	2	98.0392156862745	A	0	NA	NA	Flanking
jmh43RepC	G	35	105	2	98.0952380952381	A	0	NA	NA	Flanking
jmh43RepC	G	36	115	2	98.2608695652174	A	0	NA	NA	Flanking
jmh43RepC	G	37	118	2	98.3050847457627	A	0	NA	NA	Flanking
jmh43RepC	T	38	117	2	98.2905982905983	A	0	NA	NA	Flanking
jmh43RepC	T	39	119	2	98.3193277310924	A	0	NA	NA	Flanking
jmh43RepC	C	40	120	2	98.3333333333333	A	0	NA	NA	Flanking
jmh43RepC	C	41	124	2	98.3870967741936	A	0	NA	NA	Flanking
jmh43RepC	G	42	126	2	98.4126984126984	A	0	NA	NA	Flanking
jmh43RepC	T	43	125	2	97.6	A	0.8	NA	NA	Flanking
jmh43RepC	T	44	128	2	98.4375	A	0	NA	NA	Flanking
jmh43RepC	T	45	129	2	97.6744186046512	A	0	NA	NA	Flanking
jmh43RepC	C	46	125	2	97.6	A	0	NA	NA	Flanking
jmh43RepC	G	47	134	2	98.5074626865672	A	0	NA	NA	Flanking
jmh43RepC	G	48	137	2	98.5401459854015	A	0	NA	NA	Flanking
jmh43RepC	G	49	144	2	98.6111111111111	A	0	NA	NA	Flanking
jmh43RepC	T	50	136	2	98.5294117647059	A	0	NA	NA	Flanking
jmh43RepC	T	51	145	2	98.6206896551724	A	0	NA	NA	Flanking
jmh43RepC	C	52	143	2	98.6013986013986	A	0	NA	NA	Flanking
jmh43RepC	C	53	148	2	98.6486486486486	A	0	NA	NA	Flanking
jmh43RepC	T	54	148	2	98.6486486486486	A	0	NA	NA	Flanking
jmh43RepC	C	55	155	2	98.7096774193548	A	0	NA	NA	Flanking
jmh43RepC	C	56	159	2	98.7421383647799	A	0	NA	NA	Flanking
jmh43RepC	T	57	159	2	98.7421383647799	A	0	NA	NA	Flanking
jmh43RepC	C	58	162	2	98.7654320987654	A	0	NA	NA	Flanking
jmh43RepC	G	59	163	2	98.7730061349693	A	0	NA	NA	Flanking
jmh43RepC	A	60	165	2	98.7878787878788	A	0	NA	NA	Flanking
jmh43RepC	C	61	170	2	98.8235294117647	A	0	NA	NA	Flanking
jmh43RepC	A	62	171	2	98.8304093567251	A	0	NA	NA	Flanking
jmh43RepC	A	63	173	2	98.8439306358381	A	0	NA	NA	Flanking
jmh43RepC	A	64	176	2	98.8636363636364	A	0	NA	NA	Flanking
jmh43RepC	T	65	179	2	98.8826815642458	A	0	NA	NA	Flanking
jmh43RepC	T	66	185	2	98.9189189189189	A	0	NA	NA	Flanking
jmh43RepC	A	67	187	2	98.9304812834225	A	0	NA	NA	Flanking
jmh43RepC	C	68	187	2	98.9304812834225	A	0	NA	NA	Flanking
jmh43RepC	T	69	188	2	98.936170212766	A	0	NA	NA	Flanking
jmh43RepC	G	70	191	2	98.9528795811518	A	0	NA	NA	Flanking
jmh43RepC	C	71	193	2	98.9637305699482	A	0	NA	NA	Flanking
jmh43RepC	G	72	200	2	99	A	0	NA	NA	Flanking
jmh43RepC	A	73	202	2	99.009900990099	A	0	NA	NA	Flanking
jmh43RepC	C	74	203	2	99.0147783251232	A	0	NA	NA	Flanking
jmh43RepC	A	75	208	2	99.0384615384615	A	0	NA	NA	Flanking
jmh43RepC	T	76	204	2	99.0196078431373	A	0	NA	NA	Flanking
jmh43RepC	C	77	211	2	99.0521327014218	A	0	NA	NA	Flanking
jmh43RepC	T	78	208	2	99.0384615384615	A	0	NA	NA	Flanking
jmh43RepC	A	79	215	2	99.0697674418605	A	0	NA	NA	Flanking
jmh43RepC	C	80	213	2	99.0610328638498	A	0	NA	NA	Flanking
jmh43RepC	T	81	217	2	99.0783410138249	A	0	NA	NA	Flanking
jmh43RepC	A	82	222	2	99.0990990990991	A	0	NA	NA	Flanking
jmh43RepC	C	83	227	2	99.1189427312775	A	0	NA	NA	Flanking
jmh43RepC	A	84	231	2	99.1341991341991	A	0	NA	NA	Flanking
jmh43RepC	T	85	229	2	99.1266375545851	A	0	NA	NA	Flanking
jmh43RepC	A	86	239	2	99.163179916318	A	0	NA	NA	Flanking
jmh43RepC	T	87	234	2	99.1452991452991	A	0	NA	NA	Flanking
jmh43RepC	C	88	240	2	99.1666666666667	A	0	NA	NA	Flanking
jmh43RepC	C	89	247	2	99.1902834008097	A	0	NA	NA	Flanking
jmh43RepC	A	90	255	2	99.2156862745098	A	0	NA	NA	Flanking
jmh43RepC	C	91	253	2	99.2094861660079	A	0	NA	NA	Flanking
jmh43RepC	T	92	254	2	99.2125984251969	A	0	NA	NA	Flanking
jmh43RepC	G	93	258	2	99.2248062015504	A	0	NA	NA	Flanking
jmh43RepC	C	94	260	2	99.2307692307692	A	0	NA	NA	Flanking
jmh43RepC	C	95	266	2	99.2481203007519	A	0	NA	NA	Flanking
jmh43RepC	T	96	266	2	99.2481203007519	A	0	NA	NA	Flanking
jmh43RepC	C	97	272	2	99.2647058823529	A	0	NA	NA	Flanking
jmh43RepC	C	98	275	2	99.2727272727273	A	0	NA	NA	Flanking
jmh43RepC	A	99	273	2	99.2673992673993	A	0	NA	NA	Flanking
jmh43RepC	G	100	274	2	99.2700729927007	A	0	G	No	No
jmh43RepC	C	101	286	2	99.3006993006993	A	0	C	No	No
jmh43RepC	C	102	289	0	99.3079584775086	A	0	C	No	No
jmh43RepC	G	103	293	2	99.3174061433447	A	0	G	No	No
jmh43RepC	T	104	286	2	99.3006993006993	A	0	T	No	No
jmh43RepC	G	105	298	2	99.3288590604027	A	0	G	No	No
jmh43RepC	T	106	295	2	99.3220338983051	A	0	T	No	No
jmh43RepC	G	107	304	2	99.3421052631579	A	0	G	No	No
jmh43RepC	G	108	316	2	99.3670886075949	A	0	G	No	No
jmh43RepC	T	109	312	2	99.3589743589744	A	0	T	No	No
jmh43RepC	C	110	317	2	99.3690851735016	A	0	C	No	No
jmh43RepC	T	111	312	2	99.3589743589744	A	0	T	No	No
jmh43RepC	T	112	314	2	92.3566878980892	A	7.00636942675159	A	Yes	Yes
jmh43RepC	T	113	317	2	99.3690851735016	A	0	T	No	No
jmh43RepC	C	114	310	2	99.3548387096774	A	0	C	No	No
jmh43RepC	G	115	318	2	99.3710691823899	A	0	G	No	No
jmh43RepC	T	116	321	2	99.3769470404984	A	0	T	No	No
jmh43RepC	G	117	320	2	99.375	A	0	G	No	No
jmh43RepC	G	118	318	2	99.3710691823899	A	0	G	No	No
jmh43RepC	C	119	327	2	99.388379204893	A	0	C	No	No
jmh43RepC	A	120	331	2	97.2809667673716	A	0	A	Yes	Yes
jmh43RepC	G	121	329	2	93.3130699088146	A	5.77507598784195	A	Yes	Yes
jmh43RepC	C	122	336	2	99.1071428571429	A	0.297619047619048	C	No	No
jmh43RepC	T	123	330	2	93.6363636363636	A	5.45454545454545	A	Yes	Yes
jmh43RepC	T	124	336	2	93.1547619047619	A	5.05952380952381	A	Yes	Yes
jmh43RepC	C	125	334	2	99.4011976047904	A	0	C	No	No
jmh43RepC	T	126	337	2	95.2522255192878	A	3.85756676557863	A	Yes	Yes
jmh43RepC	A	127	344	2	98.8372093023256	A	0	A	Yes	Yes
jmh43RepC	C	128	339	2	98.8200589970501	A	0.294985250737463	C	No	No
jmh43RepC	G	129	340	2	99.4117647058823	A	0	G	No	No
jmh43RepC	C	130	341	2	99.4134897360704	A	0	C	No	No
jmh43RepC	G	131	349	2	99.1404011461318	A	0	G	No	No
jmh43RepC	T	132	346	2	94.2196531791908	A	4.6242774566474	A	Yes	Yes
jmh43RepC	A	133	351	2	98.005698005698	A	0	A	Yes	Yes
jmh43RepC	C	134	351	2	99.4301994301994	A	0	C	No	No
jmh43RepC	C	135	360	2	99.1666666666667	A	0.277777777777778	C	No	No
jmh43RepC	C	136	360	2	99.4444444444444	A	0	C	No	No
jmh43RepC	G	137	364	2	99.4505494505495	A	0	G	No	No
jmh43RepC	A	138	369	2	97.289972899729	A	0	A	Yes	Yes
jmh43RepC	A	139	367	2	98.6376021798365	A	0	A	Yes	Yes
jmh43RepC	T	140	369	2	99.4579945799458	A	0	T	No	No
jmh43RepC	G	141	374	2	99.4652406417112	A	0	G	No	No
jmh43RepC	G	142	381	2	99.4750656167979	A	0	G	No	No
jmh43RepC	C	143	383	2	99.4778067885117	A	0	C	No	No
jmh43RepC	G	144	379	2	99.4722955145119	A	0	G	No	No
jmh43RepC	G	145	390	3	99.2307692307692	A	0	G	No	No
jmh43RepC	T	146	387	3	99.2248062015504	A	0	T	No	No
jmh43RepC	G	147	390	3	99.2307692307692	A	0	G	No	No
jmh43RepC	T	148	384	3	99.21875	A	0	T	No	No
jmh43RepC	T	149	384	3	99.21875	A	0	T	No	No
jmh43RepC	T	150	389	3	98.9717223650386	A	0.25706940874036	T	No	No
jmh43RepC	C	151	382	3	99.2146596858639	A	0	C	No	No
jmh43RepC	G	152	390	3	99.2307692307692	A	0	G	No	No
jmh43RepC	A	153	391	3	98.9769820971867	A	0	A	Yes	Yes
jmh43RepC	T	154	388	3	99.2268041237113	A	0	T	No	No
jmh43RepC	G	155	388	3	99.2268041237113	A	0	G	No	No
jmh43RepC	T	156	389	3	99.2287917737789	A	0	T	No	No
jmh43RepC	C	157	391	3	98.9769820971867	A	0	C	No	No
jmh43RepC	G	158	391	3	99.23273657289	A	0	G	No	No
jmh43RepC	T	159	383	3	95.0391644908616	A	4.17754569190601	A	Yes	Yes
jmh43RepC	A	160	389	3	98.9717223650386	A	0	A	Yes	Yes
jmh43RepC	T	161	382	3	99.2146596858639	A	0	T	No	No
jmh43RepC	G	162	378	3	99.2063492063492	A	0	G	No	No
jmh43RepC	C	163	380	3	99.2105263157895	A	0	C	No	No
jmh43RepC	G	164	376	3	98.936170212766	A	0.265957446808511	G	No	No
jmh43RepC	A	165	378	3	97.6190476190476	A	0	A	Yes	Yes
jmh43RepC	G	166	373	3	95.7104557640751	A	3.2171581769437	A	Yes	Yes
jmh43RepC	C	167	372	3	99.1935483870968	A	0	C	No	No
jmh43RepC	G	168	367	3	94.5504087193461	A	2.45231607629428	A	Yes	Yes
jmh43RepC	C	169	368	3	94.0217391304348	A	4.07608695652174	A	Yes	Yes
jmh43RepC	C	170	369	2	99.4579945799458	A	0	C	No	No
jmh43RepC	G	171	365	2	99.4520547945205	A	0	G	No	No
jmh43RepC	G	172	373	2	94.1018766756032	A	5.36193029490617	A	Yes	Yes
jmh43RepC	T	173	353	2	99.4334277620397	A	0	T	No	No
jmh43RepC	T	174	374	2	99.4652406417112	A	0	T	No	No
jmh43RepC	C	175	382	2	99.4764397905759	A	0	C	No	No
jmh43RepC	C	176	382	0	100	A	0	C	No	No
jmh43RepC	T	177	378	0	100	A	0	T	No	No
jmh43RepC	C	178	382	0	100	A	0	C	No	No
jmh43RepC	G	179	385	0	100	A	0	G	No	No
jmh43RepC	T	180	379	0	96.0422163588391	A	3.69393139841689	A	Yes	Yes
jmh43RepC	A	181	386	0	98.7046632124352	A	0	A	Yes	Yes
jmh43RepC	T	182	376	0	100	A	0	T	No	No
jmh43RepC	A	183	384	0	98.6979166666667	A	0	A	Yes	Yes
jmh43RepC	C	184	382	0	99.738219895288	A	0	C	No	No
jmh43RepC	G	185	388	0	100	A	0	G	No	No
jmh43RepC	A	186	385	0	98.1818181818182	A	0	A	Yes	Yes
jmh43RepC	G	187	380	0	97.1052631578947	A	2.89473684210526	A	Yes	Yes
jmh43RepC	C	188	389	0	99.4858611825193	A	0	C	No	No
jmh43RepC	T	189	384	0	95.8333333333333	A	3.38541666666667	A	Yes	Yes
jmh43RepC	C	190	385	0	100	A	0	C	No	No
jmh43RepC	G	191	386	0	100	A	0	G	No	No
jmh43RepC	T	192	385	0	96.6233766233766	A	3.11688311688312	A	Yes	Yes
jmh43RepC	C	193	391	0	95.6521739130435	A	3.58056265984655	A	Yes	Yes
jmh43RepC	C	194	393	0	100	A	0	C	No	No
jmh43RepC	A	195	393	0	100	A	0	A	Yes	Yes
jmh43RepC	T	196	392	0	100	A	0	T	No	No
jmh43RepC	C	197	392	0	100	A	0	C	No	No
jmh43RepC	G	198	388	0	100	A	0	G	No	No
jmh43RepC	G	199	382	0	100	A	0	G	No	No
jmh43RepC	T	200	380	0	100	A	0	T	No	No
jmh43RepC	T	201	385	0	100	A	0	T	No	No
jmh43RepC	C	202	384	0	100	A	0	C	No	No
jmh43RepC	T	203	385	0	100	A	0	T	No	No
jmh43RepC	C	204	384	0	100	A	0	C	No	No
jmh43RepC	G	205	378	0	100	A	0	G	No	No
jmh43RepC	T	206	374	0	100	A	0	T	No	No
jmh43RepC	C	207	383	0	100	A	0	C	No	No
jmh43RepC	T	208	377	0	100	A	0	T	No	No
jmh43RepC	G	209	377	0	100	A	0	G	No	No
jmh43RepC	G	210	374	0	100	A	0	NA	NA	Flanking
jmh43RepC	C	211	376	0	100	A	0	NA	NA	Flanking
jmh43RepC	C	212	370	0	100	A	0	NA	NA	Flanking
jmh43RepC	T	213	350	0	100	A	0	NA	NA	Flanking
jmh43RepC	T	214	365	0	100	A	0	NA	NA	Flanking
jmh43RepC	C	215	363	0	100	A	0	NA	NA	Flanking
jmh43RepC	C	216	360	0	100	A	0	NA	NA	Flanking
jmh43RepC	G	217	352	0	100	A	0	NA	NA	Flanking
jmh43RepC	C	218	356	0	100	A	0	NA	NA	Flanking
jmh43RepC	G	219	353	0	100	A	0	NA	NA	Flanking
jmh43RepC	G	220	355	0	100	A	0	NA	NA	Flanking
jmh43RepC	C	221	352	0	100	A	0	NA	NA	Flanking
jmh43RepC	C	222	342	0	100	A	0	NA	NA	Flanking
jmh43RepC	G	223	344	0	100	A	0	NA	NA	Flanking
jmh43RepC	G	224	343	0	100	A	0	NA	NA	Flanking
jmh43RepC	C	225	339	0	100	A	0	NA	NA	Flanking
jmh43RepC	T	226	339	0	100	A	0	NA	NA	Flanking
jmh43RepC	C	227	337	0	100	A	0	NA	NA	Flanking
jmh43RepC	G	228	335	0	100	A	0	NA	NA	Flanking
jmh43RepC	T	229	331	0	100	A	0	NA	NA	Flanking
jmh43RepC	T	230	333	0	99.6996996996997	A	0.3003003003003	NA	NA	Flanking
jmh43RepC	A	231	330	0	100	A	0	NA	NA	Flanking
jmh43RepC	A	232	329	0	100	A	0	NA	NA	Flanking
jmh43RepC	G	233	331	0	100	A	0	NA	NA	Flanking
jmh43RepC	G	234	330	0	100	A	0	NA	NA	Flanking
jmh43RepC	C	235	323	0	100	A	0	NA	NA	Flanking
jmh43RepC	G	236	326	0	100	A	0	NA	NA	Flanking
jmh43RepC	T	237	327	0	100	A	0	NA	NA	Flanking
jmh43RepC	C	238	322	0	100	A	0	NA	NA	Flanking
jmh43RepC	G	239	323	0	100	A	0	NA	NA	Flanking
jmh43RepC	A	240	315	0	100	A	0	NA	NA	Flanking
jmh43RepC	G	241	321	0	100	A	0	NA	NA	Flanking
jmh43RepC	C	242	318	0	100	A	0	NA	NA	Flanking
jmh43RepC	G	243	319	0	100	A	0	NA	NA	Flanking
jmh43RepC	C	244	319	0	100	A	0	NA	NA	Flanking
jmh43RepC	C	245	319	0	100	A	0	NA	NA	Flanking
jmh43RepC	G	246	315	0	100	A	0	NA	NA	Flanking
jmh43RepC	T	247	308	0	100	A	0	NA	NA	Flanking
jmh43RepC	G	248	310	0	100	A	0	NA	NA	Flanking
jmh43RepC	G	249	304	0	100	A	0	NA	NA	Flanking
jmh43RepC	C	250	299	0	100	A	0	NA	NA	Flanking
jmh43RepC	G	251	305	0	100	A	0	NA	NA	Flanking
jmh43RepC	T	252	301	0	100	A	0	NA	NA	Flanking
jmh43RepC	T	253	304	0	100	A	0	NA	NA	Flanking
jmh43RepC	T	254	306	0	100	A	0	NA	NA	Flanking
jmh43RepC	A	255	305	0	100	A	0	NA	NA	Flanking
jmh43RepC	A	256	302	0	100	A	0	NA	NA	Flanking
jmh43RepC	A	257	306	0	99.6732026143791	A	0	NA	NA	Flanking
jmh43RepC	G	258	303	0	100	A	0	NA	NA	Flanking
jmh43RepC	C	259	299	0	99.6655518394649	A	0	NA	NA	Flanking
jmh43RepC	G	260	299	0	100	A	0	NA	NA	Flanking
jmh43RepC	A	261	296	0	99.6621621621622	A	0	NA	NA	Flanking
jmh43RepC	T	262	299	0	100	A	0	NA	NA	Flanking
jmh43RepC	A	263	297	0	99.3265993265993	A	0	NA	NA	Flanking
jmh43RepC	A	264	293	0	100	A	0	NA	NA	Flanking
jmh43RepC	G	265	301	0	100	A	0	NA	NA	Flanking
jmh43RepC	C	266	300	0	100	A	0	NA	NA	Flanking
jmh43RepC	G	267	299	0	100	A	0	NA	NA	Flanking
jmh43RepC	A	268	295	0	100	A	0	NA	NA	Flanking
jmh43RepC	G	269	296	0	100	A	0	NA	NA	Flanking
jmh43RepC	G	270	289	0	100	A	0	NA	NA	Flanking
jmh43RepC	T	271	283	0	100	A	0	NA	NA	Flanking
jmh43RepC	T	272	293	0	100	A	0	NA	NA	Flanking
jmh43RepC	G	273	288	0	100	A	0	NA	NA	Flanking
jmh43RepC	C	274	284	0	100	A	0	NA	NA	Flanking
jmh43RepC	A	275	289	0	100	A	0	NA	NA	Flanking
jmh43RepC	T	276	286	0	100	A	0	NA	NA	Flanking
jmh43RepC	G	277	280	0	100	A	0	NA	NA	Flanking
jmh43RepC	A	278	276	0	100	A	0	NA	NA	Flanking
jmh43RepC	T	279	279	0	100	A	0	NA	NA	Flanking
jmh43RepC	C	280	270	0	100	A	0	NA	NA	Flanking
jmh43RepC	G	281	266	0	100	A	0	NA	NA	Flanking
jmh43RepC	G	282	268	0	100	A	0	NA	NA	Flanking
jmh43RepC	C	283	267	0	100	A	0	NA	NA	Flanking
jmh43RepC	C	284	260	0	100	A	0	NA	NA	Flanking
jmh43RepC	G	285	256	0	100	A	0	NA	NA	Flanking
jmh43RepC	C	286	256	0	100	A	0	NA	NA	Flanking
jmh43RepC	G	287	253	0	100	A	0	NA	NA	Flanking
jmh43RepC	T	288	252	0	100	A	0	NA	NA	Flanking
jmh43RepC	A	289	244	0	100	A	0	NA	NA	Flanking
jmh43RepC	A	290	241	0	100	A	0	NA	NA	Flanking
jmh43RepC	A	291	243	0	100	A	0	NA	NA	Flanking
jmh43RepC	G	292	244	0	100	A	0	NA	NA	Flanking
jmh43RepC	C	293	241	0	100	A	0	NA	NA	Flanking
jmh43RepC	G	294	237	0	100	A	0	NA	NA	Flanking
jmh43RepC	T	295	233	0	100	A	0	NA	NA	Flanking
jmh43RepC	C	296	229	0	100	A	0	NA	NA	Flanking
jmh43RepC	A	297	229	0	100	A	0	NA	NA	Flanking
jmh43RepC	A	298	234	0	100	A	0	NA	NA	Flanking
jmh43RepC	A	299	226	0	99.1150442477876	A	0	NA	NA	Flanking
jmh43RepC	G	300	233	0	100	A	0	NA	NA	Flanking
jmh43RepC	C	301	231	0	100	A	0	NA	NA	Flanking
jmh43RepC	G	302	229	0	100	A	0	NA	NA	Flanking
jmh43RepC	G	303	228	0	100	A	0	NA	NA	Flanking
jmh43RepC	G	304	225	0	100	A	0	NA	NA	Flanking
jmh43RepC	A	305	222	0	100	A	0	NA	NA	Flanking
jmh43RepC	G	306	220	0	100	A	0	NA	NA	Flanking
jmh43RepC	C	307	213	0	100	A	0	NA	NA	Flanking
jmh43RepC	G	308	215	0	100	A	0	NA	NA	Flanking
jmh43RepC	A	309	212	0	100	A	0	NA	NA	Flanking
jmh43RepC	A	310	210	0	100	A	0	NA	NA	Flanking
jmh43RepC	G	311	216	0	100	A	0	NA	NA	Flanking
jmh43RepC	C	312	210	0	100	A	0	NA	NA	Flanking
jmh43RepC	G	313	209	0	100	A	0	NA	NA	Flanking
jmh43RepC	A	314	207	0	100	A	0	NA	NA	Flanking
jmh43RepC	C	315	162	0	100	A	0	NA	NA	Flanking
jmh43RepC	A	316	48	0	100	A	0	NA	NA	Flanking
jmh43RepC	G	2	4	0	100	C	0	NA	NA	Flanking
jmh43RepC	G	3	6	0	100	C	0	NA	NA	Flanking
jmh43RepC	C	4	7	0	100	C	0	NA	NA	Flanking
jmh43RepC	G	5	10	0	100	C	0	NA	NA	Flanking
jmh43RepC	C	6	14	0	100	C	0	NA	NA	Flanking
jmh43RepC	A	7	17	0	100	C	0	NA	NA	Flanking
jmh43RepC	T	8	18	0	100	C	0	NA	NA	Flanking
jmh43RepC	G	9	24	0	100	C	0	NA	NA	Flanking
jmh43RepC	G	10	26	0	100	C	0	NA	NA	Flanking
jmh43RepC	C	11	29	0	100	C	0	NA	NA	Flanking
jmh43RepC	A	12	29	0	100	C	0	NA	NA	Flanking
jmh43RepC	A	13	36	0	100	C	0	NA	NA	Flanking
jmh43RepC	A	14	39	0	100	C	0	NA	NA	Flanking
jmh43RepC	T	15	40	0	100	C	0	NA	NA	Flanking
jmh43RepC	A	16	47	0	100	C	0	NA	NA	Flanking
jmh43RepC	T	17	50	0	100	C	0	NA	NA	Flanking
jmh43RepC	A	18	54	0	100	C	0	NA	NA	Flanking
jmh43RepC	T	19	58	0	100	C	0	NA	NA	Flanking
jmh43RepC	G	20	59	0	100	C	0	NA	NA	Flanking
jmh43RepC	G	21	65	0	100	C	0	NA	NA	Flanking
jmh43RepC	A	22	66	0	100	C	0	NA	NA	Flanking
jmh43RepC	C	23	67	0	100	C	0	NA	NA	Flanking
jmh43RepC	G	24	68	0	100	C	0	NA	NA	Flanking
jmh43RepC	T	25	68	0	100	C	0	NA	NA	Flanking
jmh43RepC	G	26	73	0	100	C	0	NA	NA	Flanking
jmh43RepC	A	27	79	2	97.4683544303797	C	0	NA	NA	Flanking
jmh43RepC	T	28	78	2	97.4358974358974	C	0	NA	NA	Flanking
jmh43RepC	T	29	85	2	97.6470588235294	C	0	NA	NA	Flanking
jmh43RepC	C	30	85	2	97.6470588235294	C	0	NA	NA	Flanking
jmh43RepC	C	31	87	2	97.7011494252874	C	0	NA	NA	Flanking
jmh43RepC	G	32	91	2	97.8021978021978	C	0	NA	NA	Flanking
jmh43RepC	G	33	98	2	97.9591836734694	C	0	NA	NA	Flanking
jmh43RepC	T	34	102	2	98.0392156862745	C	0	NA	NA	Flanking
jmh43RepC	G	35	105	2	98.0952380952381	C	0	NA	NA	Flanking
jmh43RepC	G	36	115	2	98.2608695652174	C	0	NA	NA	Flanking
jmh43RepC	G	37	118	2	98.3050847457627	C	0	NA	NA	Flanking
jmh43RepC	T	38	117	2	98.2905982905983	C	0	NA	NA	Flanking
jmh43RepC	T	39	119	2	98.3193277310924	C	0	NA	NA	Flanking
jmh43RepC	C	40	120	2	98.3333333333333	C	0	NA	NA	Flanking
jmh43RepC	C	41	124	2	98.3870967741936	C	0	NA	NA	Flanking
jmh43RepC	G	42	126	2	98.4126984126984	C	0	NA	NA	Flanking
jmh43RepC	T	43	125	2	97.6	C	0	NA	NA	Flanking
jmh43RepC	T	44	128	2	98.4375	C	0	NA	NA	Flanking
jmh43RepC	T	45	129	2	97.6744186046512	C	0.775193798449612	NA	NA	Flanking
jmh43RepC	C	46	125	2	97.6	C	0	NA	NA	Flanking
jmh43RepC	G	47	134	2	98.5074626865672	C	0	NA	NA	Flanking
jmh43RepC	G	48	137	2	98.5401459854015	C	0	NA	NA	Flanking
jmh43RepC	G	49	144	2	98.6111111111111	C	0	NA	NA	Flanking
jmh43RepC	T	50	136	2	98.5294117647059	C	0	NA	NA	Flanking
jmh43RepC	T	51	145	2	98.6206896551724	C	0	NA	NA	Flanking
jmh43RepC	C	52	143	2	98.6013986013986	C	0	NA	NA	Flanking
jmh43RepC	C	53	148	2	98.6486486486486	C	0	NA	NA	Flanking
jmh43RepC	T	54	148	2	98.6486486486486	C	0	NA	NA	Flanking
jmh43RepC	C	55	155	2	98.7096774193548	C	0	NA	NA	Flanking
jmh43RepC	C	56	159	2	98.7421383647799	C	0	NA	NA	Flanking
jmh43RepC	T	57	159	2	98.7421383647799	C	0	NA	NA	Flanking
jmh43RepC	C	58	162	2	98.7654320987654	C	0	NA	NA	Flanking
jmh43RepC	G	59	163	2	98.7730061349693	C	0	NA	NA	Flanking
jmh43RepC	A	60	165	2	98.7878787878788	C	0	NA	NA	Flanking
jmh43RepC	C	61	170	2	98.8235294117647	C	0	NA	NA	Flanking
jmh43RepC	A	62	171	2	98.8304093567251	C	0	NA	NA	Flanking
jmh43RepC	A	63	173	2	98.8439306358381	C	0	NA	NA	Flanking
jmh43RepC	A	64	176	2	98.8636363636364	C	0	NA	NA	Flanking
jmh43RepC	T	65	179	2	98.8826815642458	C	0	NA	NA	Flanking
jmh43RepC	T	66	185	2	98.9189189189189	C	0	NA	NA	Flanking
jmh43RepC	A	67	187	2	98.9304812834225	C	0	NA	NA	Flanking
jmh43RepC	C	68	187	2	98.9304812834225	C	0	NA	NA	Flanking
jmh43RepC	T	69	188	2	98.936170212766	C	0	NA	NA	Flanking
jmh43RepC	G	70	191	2	98.9528795811518	C	0	NA	NA	Flanking
jmh43RepC	C	71	193	2	98.9637305699482	C	0	NA	NA	Flanking
jmh43RepC	G	72	200	2	99	C	0	NA	NA	Flanking
jmh43RepC	A	73	202	2	99.009900990099	C	0	NA	NA	Flanking
jmh43RepC	C	74	203	2	99.0147783251232	C	0	NA	NA	Flanking
jmh43RepC	A	75	208	2	99.0384615384615	C	0	NA	NA	Flanking
jmh43RepC	T	76	204	2	99.0196078431373	C	0	NA	NA	Flanking
jmh43RepC	C	77	211	2	99.0521327014218	C	0	NA	NA	Flanking
jmh43RepC	T	78	208	2	99.0384615384615	C	0	NA	NA	Flanking
jmh43RepC	A	79	215	2	99.0697674418605	C	0	NA	NA	Flanking
jmh43RepC	C	80	213	2	99.0610328638498	C	0	NA	NA	Flanking
jmh43RepC	T	81	217	2	99.0783410138249	C	0	NA	NA	Flanking
jmh43RepC	A	82	222	2	99.0990990990991	C	0	NA	NA	Flanking
jmh43RepC	C	83	227	2	99.1189427312775	C	0	NA	NA	Flanking
jmh43RepC	A	84	231	2	99.1341991341991	C	0	NA	NA	Flanking
jmh43RepC	T	85	229	2	99.1266375545851	C	0	NA	NA	Flanking
jmh43RepC	A	86	239	2	99.163179916318	C	0	NA	NA	Flanking
jmh43RepC	T	87	234	2	99.1452991452991	C	0	NA	NA	Flanking
jmh43RepC	C	88	240	2	99.1666666666667	C	0	NA	NA	Flanking
jmh43RepC	C	89	247	2	99.1902834008097	C	0	NA	NA	Flanking
jmh43RepC	A	90	255	2	99.2156862745098	C	0	NA	NA	Flanking
jmh43RepC	C	91	253	2	99.2094861660079	C	0	NA	NA	Flanking
jmh43RepC	T	92	254	2	99.2125984251969	C	0	NA	NA	Flanking
jmh43RepC	G	93	258	2	99.2248062015504	C	0	NA	NA	Flanking
jmh43RepC	C	94	260	2	99.2307692307692	C	0	NA	NA	Flanking
jmh43RepC	C	95	266	2	99.2481203007519	C	0	NA	NA	Flanking
jmh43RepC	T	96	266	2	99.2481203007519	C	0	NA	NA	Flanking
jmh43RepC	C	97	272	2	99.2647058823529	C	0	NA	NA	Flanking
jmh43RepC	C	98	275	2	99.2727272727273	C	0	NA	NA	Flanking
jmh43RepC	A	99	273	2	99.2673992673993	C	0	NA	NA	Flanking
jmh43RepC	G	100	274	2	99.2700729927007	C	0	G	No	No
jmh43RepC	C	101	286	2	99.3006993006993	C	0	C	No	No
jmh43RepC	C	102	289	0	99.3079584775086	C	0	C	No	No
jmh43RepC	G	103	293	2	99.3174061433447	C	0	G	No	No
jmh43RepC	T	104	286	2	99.3006993006993	C	0	T	No	No
jmh43RepC	G	105	298	2	99.3288590604027	C	0	G	No	No
jmh43RepC	T	106	295	2	99.3220338983051	C	0	T	No	No
jmh43RepC	G	107	304	2	99.3421052631579	C	0	G	No	No
jmh43RepC	G	108	316	2	99.3670886075949	C	0	G	No	No
jmh43RepC	T	109	312	2	99.3589743589744	C	0	T	No	No
jmh43RepC	C	110	317	2	99.3690851735016	C	0	C	No	No
jmh43RepC	T	111	312	2	99.3589743589744	C	0	T	No	No
jmh43RepC	T	112	314	2	92.3566878980892	C	0	A	Yes	Yes
jmh43RepC	T	113	317	2	99.3690851735016	C	0	T	No	No
jmh43RepC	C	114	310	2	99.3548387096774	C	0	C	No	No
jmh43RepC	G	115	318	2	99.3710691823899	C	0	G	No	No
jmh43RepC	T	116	321	2	99.3769470404984	C	0	T	No	No
jmh43RepC	G	117	320	2	99.375	C	0	G	No	No
jmh43RepC	G	118	318	2	99.3710691823899	C	0	G	No	No
jmh43RepC	C	119	327	2	99.388379204893	C	0	C	No	No
jmh43RepC	A	120	331	2	97.2809667673716	C	0.302114803625378	A	Yes	Yes
jmh43RepC	G	121	329	2	93.3130699088146	C	0	A	Yes	Yes
jmh43RepC	C	122	336	2	99.1071428571429	C	0	C	No	No
jmh43RepC	T	123	330	2	93.6363636363636	C	0	A	Yes	Yes
jmh43RepC	T	124	336	2	93.1547619047619	C	0.297619047619048	A	Yes	Yes
jmh43RepC	C	125	334	2	99.4011976047904	C	0	C	No	No
jmh43RepC	T	126	337	2	95.2522255192878	C	0	A	Yes	Yes
jmh43RepC	A	127	344	2	98.8372093023256	C	0	A	Yes	Yes
jmh43RepC	C	128	339	2	98.8200589970501	C	0	C	No	No
jmh43RepC	G	129	340	2	99.4117647058823	C	0	G	No	No
jmh43RepC	C	130	341	2	99.4134897360704	C	0	C	No	No
jmh43RepC	G	131	349	2	99.1404011461318	C	0	G	No	No
jmh43RepC	T	132	346	2	94.2196531791908	C	0	A	Yes	Yes
jmh43RepC	A	133	351	2	98.005698005698	C	0.284900284900285	A	Yes	Yes
jmh43RepC	C	134	351	2	99.4301994301994	C	0	C	No	No
jmh43RepC	C	135	360	2	99.1666666666667	C	0	C	No	No
jmh43RepC	C	136	360	2	99.4444444444444	C	0	C	No	No
jmh43RepC	G	137	364	2	99.4505494505495	C	0	G	No	No
jmh43RepC	A	138	369	2	97.289972899729	C	0.813008130081301	A	Yes	Yes
jmh43RepC	A	139	367	2	98.6376021798365	C	0	A	Yes	Yes
jmh43RepC	T	140	369	2	99.4579945799458	C	0	T	No	No
jmh43RepC	G	141	374	2	99.4652406417112	C	0	G	No	No
jmh43RepC	G	142	381	2	99.4750656167979	C	0	G	No	No
jmh43RepC	C	143	383	2	99.4778067885117	C	0	C	No	No
jmh43RepC	G	144	379	2	99.4722955145119	C	0	G	No	No
jmh43RepC	G	145	390	3	99.2307692307692	C	0	G	No	No
jmh43RepC	T	146	387	3	99.2248062015504	C	0	T	No	No
jmh43RepC	G	147	390	3	99.2307692307692	C	0	G	No	No
jmh43RepC	T	148	384	3	99.21875	C	0	T	No	No
jmh43RepC	T	149	384	3	99.21875	C	0	T	No	No
jmh43RepC	T	150	389	3	98.9717223650386	C	0	T	No	No
jmh43RepC	C	151	382	3	99.2146596858639	C	0	C	No	No
jmh43RepC	G	152	390	3	99.2307692307692	C	0	G	No	No
jmh43RepC	A	153	391	3	98.9769820971867	C	0	A	Yes	Yes
jmh43RepC	T	154	388	3	99.2268041237113	C	0	T	No	No
jmh43RepC	G	155	388	3	99.2268041237113	C	0	G	No	No
jmh43RepC	T	156	389	3	99.2287917737789	C	0	T	No	No
jmh43RepC	C	157	391	3	98.9769820971867	C	0	C	No	No
jmh43RepC	G	158	391	3	99.23273657289	C	0	G	No	No
jmh43RepC	T	159	383	3	95.0391644908616	C	0	A	Yes	Yes
jmh43RepC	A	160	389	3	98.9717223650386	C	0	A	Yes	Yes
jmh43RepC	T	161	382	3	99.2146596858639	C	0	T	No	No
jmh43RepC	G	162	378	3	99.2063492063492	C	0	G	No	No
jmh43RepC	C	163	380	3	99.2105263157895	C	0	C	No	No
jmh43RepC	G	164	376	3	98.936170212766	C	0	G	No	No
jmh43RepC	A	165	378	3	97.6190476190476	C	0	A	Yes	Yes
jmh43RepC	G	166	373	3	95.7104557640751	C	0.268096514745308	A	Yes	Yes
jmh43RepC	C	167	372	3	99.1935483870968	C	0	C	No	No
jmh43RepC	G	168	367	3	94.5504087193461	C	0.817438692098093	A	Yes	Yes
jmh43RepC	C	169	368	3	94.0217391304348	C	0	A	Yes	Yes
jmh43RepC	C	170	369	2	99.4579945799458	C	0	C	No	No
jmh43RepC	G	171	365	2	99.4520547945205	C	0	G	No	No
jmh43RepC	G	172	373	2	94.1018766756032	C	0	A	Yes	Yes
jmh43RepC	T	173	353	2	99.4334277620397	C	0	T	No	No
jmh43RepC	T	174	374	2	99.4652406417112	C	0	T	No	No
jmh43RepC	C	175	382	2	99.4764397905759	C	0	C	No	No
jmh43RepC	C	176	382	0	100	C	0	C	No	No
jmh43RepC	T	177	378	0	100	C	0	T	No	No
jmh43RepC	C	178	382	0	100	C	0	C	No	No
jmh43RepC	G	179	385	0	100	C	0	G	No	No
jmh43RepC	T	180	379	0	96.0422163588391	C	0.263852242744063	A	Yes	Yes
jmh43RepC	A	181	386	0	98.7046632124352	C	0	A	Yes	Yes
jmh43RepC	T	182	376	0	100	C	0	T	No	No
jmh43RepC	A	183	384	0	98.6979166666667	C	0	A	Yes	Yes
jmh43RepC	C	184	382	0	99.738219895288	C	0	C	No	No
jmh43RepC	G	185	388	0	100	C	0	G	No	No
jmh43RepC	A	186	385	0	98.1818181818182	C	0.25974025974026	A	Yes	Yes
jmh43RepC	G	187	380	0	97.1052631578947	C	0	A	Yes	Yes
jmh43RepC	C	188	389	0	99.4858611825193	C	0	C	No	No
jmh43RepC	T	189	384	0	95.8333333333333	C	0.520833333333333	A	Yes	Yes
jmh43RepC	C	190	385	0	100	C	0	C	No	No
jmh43RepC	G	191	386	0	100	C	0	G	No	No
jmh43RepC	T	192	385	0	96.6233766233766	C	0	A	Yes	Yes
jmh43RepC	C	193	391	0	95.6521739130435	C	0	A	Yes	Yes
jmh43RepC	C	194	393	0	100	C	0	C	No	No
jmh43RepC	A	195	393	0	100	C	0	A	Yes	Yes
jmh43RepC	T	196	392	0	100	C	0	T	No	No
jmh43RepC	C	197	392	0	100	C	0	C	No	No
jmh43RepC	G	198	388	0	100	C	0	G	No	No
jmh43RepC	G	199	382	0	100	C	0	G	No	No
jmh43RepC	T	200	380	0	100	C	0	T	No	No
jmh43RepC	T	201	385	0	100	C	0	T	No	No
jmh43RepC	C	202	384	0	100	C	0	C	No	No
jmh43RepC	T	203	385	0	100	C	0	T	No	No
jmh43RepC	C	204	384	0	100	C	0	C	No	No
jmh43RepC	G	205	378	0	100	C	0	G	No	No
jmh43RepC	T	206	374	0	100	C	0	T	No	No
jmh43RepC	C	207	383	0	100	C	0	C	No	No
jmh43RepC	T	208	377	0	100	C	0	T	No	No
jmh43RepC	G	209	377	0	100	C	0	G	No	No
jmh43RepC	G	210	374	0	100	C	0	NA	NA	Flanking
jmh43RepC	C	211	376	0	100	C	0	NA	NA	Flanking
jmh43RepC	C	212	370	0	100	C	0	NA	NA	Flanking
jmh43RepC	T	213	350	0	100	C	0	NA	NA	Flanking
jmh43RepC	T	214	365	0	100	C	0	NA	NA	Flanking
jmh43RepC	C	215	363	0	100	C	0	NA	NA	Flanking
jmh43RepC	C	216	360	0	100	C	0	NA	NA	Flanking
jmh43RepC	G	217	352	0	100	C	0	NA	NA	Flanking
jmh43RepC	C	218	356	0	100	C	0	NA	NA	Flanking
jmh43RepC	G	219	353	0	100	C	0	NA	NA	Flanking
jmh43RepC	G	220	355	0	100	C	0	NA	NA	Flanking
jmh43RepC	C	221	352	0	100	C	0	NA	NA	Flanking
jmh43RepC	C	222	342	0	100	C	0	NA	NA	Flanking
jmh43RepC	G	223	344	0	100	C	0	NA	NA	Flanking
jmh43RepC	G	224	343	0	100	C	0	NA	NA	Flanking
jmh43RepC	C	225	339	0	100	C	0	NA	NA	Flanking
jmh43RepC	T	226	339	0	100	C	0	NA	NA	Flanking
jmh43RepC	C	227	337	0	100	C	0	NA	NA	Flanking
jmh43RepC	G	228	335	0	100	C	0	NA	NA	Flanking
jmh43RepC	T	229	331	0	100	C	0	NA	NA	Flanking
jmh43RepC	T	230	333	0	99.6996996996997	C	0	NA	NA	Flanking
jmh43RepC	A	231	330	0	100	C	0	NA	NA	Flanking
jmh43RepC	A	232	329	0	100	C	0	NA	NA	Flanking
jmh43RepC	G	233	331	0	100	C	0	NA	NA	Flanking
jmh43RepC	G	234	330	0	100	C	0	NA	NA	Flanking
jmh43RepC	C	235	323	0	100	C	0	NA	NA	Flanking
jmh43RepC	G	236	326	0	100	C	0	NA	NA	Flanking
jmh43RepC	T	237	327	0	100	C	0	NA	NA	Flanking
jmh43RepC	C	238	322	0	100	C	0	NA	NA	Flanking
jmh43RepC	G	239	323	0	100	C	0	NA	NA	Flanking
jmh43RepC	A	240	315	0	100	C	0	NA	NA	Flanking
jmh43RepC	G	241	321	0	100	C	0	NA	NA	Flanking
jmh43RepC	C	242	318	0	100	C	0	NA	NA	Flanking
jmh43RepC	G	243	319	0	100	C	0	NA	NA	Flanking
jmh43RepC	C	244	319	0	100	C	0	NA	NA	Flanking
jmh43RepC	C	245	319	0	100	C	0	NA	NA	Flanking
jmh43RepC	G	246	315	0	100	C	0	NA	NA	Flanking
jmh43RepC	T	247	308	0	100	C	0	NA	NA	Flanking
jmh43RepC	G	248	310	0	100	C	0	NA	NA	Flanking
jmh43RepC	G	249	304	0	100	C	0	NA	NA	Flanking
jmh43RepC	C	250	299	0	100	C	0	NA	NA	Flanking
jmh43RepC	G	251	305	0	100	C	0	NA	NA	Flanking
jmh43RepC	T	252	301	0	100	C	0	NA	NA	Flanking
jmh43RepC	T	253	304	0	100	C	0	NA	NA	Flanking
jmh43RepC	T	254	306	0	100	C	0	NA	NA	Flanking
jmh43RepC	A	255	305	0	100	C	0	NA	NA	Flanking
jmh43RepC	A	256	302	0	100	C	0	NA	NA	Flanking
jmh43RepC	A	257	306	0	99.6732026143791	C	0	NA	NA	Flanking
jmh43RepC	G	258	303	0	100	C	0	NA	NA	Flanking
jmh43RepC	C	259	299	0	99.6655518394649	C	0	NA	NA	Flanking
jmh43RepC	G	260	299	0	100	C	0	NA	NA	Flanking
jmh43RepC	A	261	296	0	99.6621621621622	C	0	NA	NA	Flanking
jmh43RepC	T	262	299	0	100	C	0	NA	NA	Flanking
jmh43RepC	A	263	297	0	99.3265993265993	C	0	NA	NA	Flanking
jmh43RepC	A	264	293	0	100	C	0	NA	NA	Flanking
jmh43RepC	G	265	301	0	100	C	0	NA	NA	Flanking
jmh43RepC	C	266	300	0	100	C	0	NA	NA	Flanking
jmh43RepC	G	267	299	0	100	C	0	NA	NA	Flanking
jmh43RepC	A	268	295	0	100	C	0	NA	NA	Flanking
jmh43RepC	G	269	296	0	100	C	0	NA	NA	Flanking
jmh43RepC	G	270	289	0	100	C	0	NA	NA	Flanking
jmh43RepC	T	271	283	0	100	C	0	NA	NA	Flanking
jmh43RepC	T	272	293	0	100	C	0	NA	NA	Flanking
jmh43RepC	G	273	288	0	100	C	0	NA	NA	Flanking
jmh43RepC	C	274	284	0	100	C	0	NA	NA	Flanking
jmh43RepC	A	275	289	0	100	C	0	NA	NA	Flanking
jmh43RepC	T	276	286	0	100	C	0	NA	NA	Flanking
jmh43RepC	G	277	280	0	100	C	0	NA	NA	Flanking
jmh43RepC	A	278	276	0	100	C	0	NA	NA	Flanking
jmh43RepC	T	279	279	0	100	C	0	NA	NA	Flanking
jmh43RepC	C	280	270	0	100	C	0	NA	NA	Flanking
jmh43RepC	G	281	266	0	100	C	0	NA	NA	Flanking
jmh43RepC	G	282	268	0	100	C	0	NA	NA	Flanking
jmh43RepC	C	283	267	0	100	C	0	NA	NA	Flanking
jmh43RepC	C	284	260	0	100	C	0	NA	NA	Flanking
jmh43RepC	G	285	256	0	100	C	0	NA	NA	Flanking
jmh43RepC	C	286	256	0	100	C	0	NA	NA	Flanking
jmh43RepC	G	287	253	0	100	C	0	NA	NA	Flanking
jmh43RepC	T	288	252	0	100	C	0	NA	NA	Flanking
jmh43RepC	A	289	244	0	100	C	0	NA	NA	Flanking
jmh43RepC	A	290	241	0	100	C	0	NA	NA	Flanking
jmh43RepC	A	291	243	0	100	C	0	NA	NA	Flanking
jmh43RepC	G	292	244	0	100	C	0	NA	NA	Flanking
jmh43RepC	C	293	241	0	100	C	0	NA	NA	Flanking
jmh43RepC	G	294	237	0	100	C	0	NA	NA	Flanking
jmh43RepC	T	295	233	0	100	C	0	NA	NA	Flanking
jmh43RepC	C	296	229	0	100	C	0	NA	NA	Flanking
jmh43RepC	A	297	229	0	100	C	0	NA	NA	Flanking
jmh43RepC	A	298	234	0	100	C	0	NA	NA	Flanking
jmh43RepC	A	299	226	0	99.1150442477876	C	0	NA	NA	Flanking
jmh43RepC	G	300	233	0	100	C	0	NA	NA	Flanking
jmh43RepC	C	301	231	0	100	C	0	NA	NA	Flanking
jmh43RepC	G	302	229	0	100	C	0	NA	NA	Flanking
jmh43RepC	G	303	228	0	100	C	0	NA	NA	Flanking
jmh43RepC	G	304	225	0	100	C	0	NA	NA	Flanking
jmh43RepC	A	305	222	0	100	C	0	NA	NA	Flanking
jmh43RepC	G	306	220	0	100	C	0	NA	NA	Flanking
jmh43RepC	C	307	213	0	100	C	0	NA	NA	Flanking
jmh43RepC	G	308	215	0	100	C	0	NA	NA	Flanking
jmh43RepC	A	309	212	0	100	C	0	NA	NA	Flanking
jmh43RepC	A	310	210	0	100	C	0	NA	NA	Flanking
jmh43RepC	G	311	216	0	100	C	0	NA	NA	Flanking
jmh43RepC	C	312	210	0	100	C	0	NA	NA	Flanking
jmh43RepC	G	313	209	0	100	C	0	NA	NA	Flanking
jmh43RepC	A	314	207	0	100	C	0	NA	NA	Flanking
jmh43RepC	C	315	162	0	100	C	0	NA	NA	Flanking
jmh43RepC	A	316	48	0	100	C	0	NA	NA	Flanking
jmh43RepC	G	2	4	0	100	T	0	NA	NA	Flanking
jmh43RepC	G	3	6	0	100	T	0	NA	NA	Flanking
jmh43RepC	C	4	7	0	100	T	0	NA	NA	Flanking
jmh43RepC	G	5	10	0	100	T	0	NA	NA	Flanking
jmh43RepC	C	6	14	0	100	T	0	NA	NA	Flanking
jmh43RepC	A	7	17	0	100	T	0	NA	NA	Flanking
jmh43RepC	T	8	18	0	100	T	0	NA	NA	Flanking
jmh43RepC	G	9	24	0	100	T	0	NA	NA	Flanking
jmh43RepC	G	10	26	0	100	T	0	NA	NA	Flanking
jmh43RepC	C	11	29	0	100	T	0	NA	NA	Flanking
jmh43RepC	A	12	29	0	100	T	0	NA	NA	Flanking
jmh43RepC	A	13	36	0	100	T	0	NA	NA	Flanking
jmh43RepC	A	14	39	0	100	T	0	NA	NA	Flanking
jmh43RepC	T	15	40	0	100	T	0	NA	NA	Flanking
jmh43RepC	A	16	47	0	100	T	0	NA	NA	Flanking
jmh43RepC	T	17	50	0	100	T	0	NA	NA	Flanking
jmh43RepC	A	18	54	0	100	T	0	NA	NA	Flanking
jmh43RepC	T	19	58	0	100	T	0	NA	NA	Flanking
jmh43RepC	G	20	59	0	100	T	0	NA	NA	Flanking
jmh43RepC	G	21	65	0	100	T	0	NA	NA	Flanking
jmh43RepC	A	22	66	0	100	T	0	NA	NA	Flanking
jmh43RepC	C	23	67	0	100	T	0	NA	NA	Flanking
jmh43RepC	G	24	68	0	100	T	0	NA	NA	Flanking
jmh43RepC	T	25	68	0	100	T	0	NA	NA	Flanking
jmh43RepC	G	26	73	0	100	T	0	NA	NA	Flanking
jmh43RepC	A	27	79	2	97.4683544303797	T	0	NA	NA	Flanking
jmh43RepC	T	28	78	2	97.4358974358974	T	0	NA	NA	Flanking
jmh43RepC	T	29	85	2	97.6470588235294	T	0	NA	NA	Flanking
jmh43RepC	C	30	85	2	97.6470588235294	T	0	NA	NA	Flanking
jmh43RepC	C	31	87	2	97.7011494252874	T	0	NA	NA	Flanking
jmh43RepC	G	32	91	2	97.8021978021978	T	0	NA	NA	Flanking
jmh43RepC	G	33	98	2	97.9591836734694	T	0	NA	NA	Flanking
jmh43RepC	T	34	102	2	98.0392156862745	T	0	NA	NA	Flanking
jmh43RepC	G	35	105	2	98.0952380952381	T	0	NA	NA	Flanking
jmh43RepC	G	36	115	2	98.2608695652174	T	0	NA	NA	Flanking
jmh43RepC	G	37	118	2	98.3050847457627	T	0	NA	NA	Flanking
jmh43RepC	T	38	117	2	98.2905982905983	T	0	NA	NA	Flanking
jmh43RepC	T	39	119	2	98.3193277310924	T	0	NA	NA	Flanking
jmh43RepC	C	40	120	2	98.3333333333333	T	0	NA	NA	Flanking
jmh43RepC	C	41	124	2	98.3870967741936	T	0	NA	NA	Flanking
jmh43RepC	G	42	126	2	98.4126984126984	T	0	NA	NA	Flanking
jmh43RepC	T	43	125	2	97.6	T	0	NA	NA	Flanking
jmh43RepC	T	44	128	2	98.4375	T	0	NA	NA	Flanking
jmh43RepC	T	45	129	2	97.6744186046512	T	0	NA	NA	Flanking
jmh43RepC	C	46	125	2	97.6	T	0.8	NA	NA	Flanking
jmh43RepC	G	47	134	2	98.5074626865672	T	0	NA	NA	Flanking
jmh43RepC	G	48	137	2	98.5401459854015	T	0	NA	NA	Flanking
jmh43RepC	G	49	144	2	98.6111111111111	T	0	NA	NA	Flanking
jmh43RepC	T	50	136	2	98.5294117647059	T	0	NA	NA	Flanking
jmh43RepC	T	51	145	2	98.6206896551724	T	0	NA	NA	Flanking
jmh43RepC	C	52	143	2	98.6013986013986	T	0	NA	NA	Flanking
jmh43RepC	C	53	148	2	98.6486486486486	T	0	NA	NA	Flanking
jmh43RepC	T	54	148	2	98.6486486486486	T	0	NA	NA	Flanking
jmh43RepC	C	55	155	2	98.7096774193548	T	0	NA	NA	Flanking
jmh43RepC	C	56	159	2	98.7421383647799	T	0	NA	NA	Flanking
jmh43RepC	T	57	159	2	98.7421383647799	T	0	NA	NA	Flanking
jmh43RepC	C	58	162	2	98.7654320987654	T	0	NA	NA	Flanking
jmh43RepC	G	59	163	2	98.7730061349693	T	0	NA	NA	Flanking
jmh43RepC	A	60	165	2	98.7878787878788	T	0	NA	NA	Flanking
jmh43RepC	C	61	170	2	98.8235294117647	T	0	NA	NA	Flanking
jmh43RepC	A	62	171	2	98.8304093567251	T	0	NA	NA	Flanking
jmh43RepC	A	63	173	2	98.8439306358381	T	0	NA	NA	Flanking
jmh43RepC	A	64	176	2	98.8636363636364	T	0	NA	NA	Flanking
jmh43RepC	T	65	179	2	98.8826815642458	T	0	NA	NA	Flanking
jmh43RepC	T	66	185	2	98.9189189189189	T	0	NA	NA	Flanking
jmh43RepC	A	67	187	2	98.9304812834225	T	0	NA	NA	Flanking
jmh43RepC	C	68	187	2	98.9304812834225	T	0	NA	NA	Flanking
jmh43RepC	T	69	188	2	98.936170212766	T	0	NA	NA	Flanking
jmh43RepC	G	70	191	2	98.9528795811518	T	0	NA	NA	Flanking
jmh43RepC	C	71	193	2	98.9637305699482	T	0	NA	NA	Flanking
jmh43RepC	G	72	200	2	99	T	0	NA	NA	Flanking
jmh43RepC	A	73	202	2	99.009900990099	T	0	NA	NA	Flanking
jmh43RepC	C	74	203	2	99.0147783251232	T	0	NA	NA	Flanking
jmh43RepC	A	75	208	2	99.0384615384615	T	0	NA	NA	Flanking
jmh43RepC	T	76	204	2	99.0196078431373	T	0	NA	NA	Flanking
jmh43RepC	C	77	211	2	99.0521327014218	T	0	NA	NA	Flanking
jmh43RepC	T	78	208	2	99.0384615384615	T	0	NA	NA	Flanking
jmh43RepC	A	79	215	2	99.0697674418605	T	0	NA	NA	Flanking
jmh43RepC	C	80	213	2	99.0610328638498	T	0	NA	NA	Flanking
jmh43RepC	T	81	217	2	99.0783410138249	T	0	NA	NA	Flanking
jmh43RepC	A	82	222	2	99.0990990990991	T	0	NA	NA	Flanking
jmh43RepC	C	83	227	2	99.1189427312775	T	0	NA	NA	Flanking
jmh43RepC	A	84	231	2	99.1341991341991	T	0	NA	NA	Flanking
jmh43RepC	T	85	229	2	99.1266375545851	T	0	NA	NA	Flanking
jmh43RepC	A	86	239	2	99.163179916318	T	0	NA	NA	Flanking
jmh43RepC	T	87	234	2	99.1452991452991	T	0	NA	NA	Flanking
jmh43RepC	C	88	240	2	99.1666666666667	T	0	NA	NA	Flanking
jmh43RepC	C	89	247	2	99.1902834008097	T	0	NA	NA	Flanking
jmh43RepC	A	90	255	2	99.2156862745098	T	0	NA	NA	Flanking
jmh43RepC	C	91	253	2	99.2094861660079	T	0	NA	NA	Flanking
jmh43RepC	T	92	254	2	99.2125984251969	T	0	NA	NA	Flanking
jmh43RepC	G	93	258	2	99.2248062015504	T	0	NA	NA	Flanking
jmh43RepC	C	94	260	2	99.2307692307692	T	0	NA	NA	Flanking
jmh43RepC	C	95	266	2	99.2481203007519	T	0	NA	NA	Flanking
jmh43RepC	T	96	266	2	99.2481203007519	T	0	NA	NA	Flanking
jmh43RepC	C	97	272	2	99.2647058823529	T	0	NA	NA	Flanking
jmh43RepC	C	98	275	2	99.2727272727273	T	0	NA	NA	Flanking
jmh43RepC	A	99	273	2	99.2673992673993	T	0	NA	NA	Flanking
jmh43RepC	G	100	274	2	99.2700729927007	T	0	G	No	No
jmh43RepC	C	101	286	2	99.3006993006993	T	0	C	No	No
jmh43RepC	C	102	289	0	99.3079584775086	T	0	C	No	No
jmh43RepC	G	103	293	2	99.3174061433447	T	0	G	No	No
jmh43RepC	T	104	286	2	99.3006993006993	T	0	T	No	No
jmh43RepC	G	105	298	2	99.3288590604027	T	0	G	No	No
jmh43RepC	T	106	295	2	99.3220338983051	T	0	T	No	No
[truncated: 525 more rows]
