# Supplementary material for: Incomplete lytic cycle of a widespread Bacteroides bacteriophage leads to the formation of defective viral particles
Source: PLoS Biol. 2025 Mar 31;23(3):e3002787. doi: 10.1371/journal.pbio.3002787 (PMC12135933; doi:10.1371/journal.pbio.3002787)
Supplement: S8 Data — (XLSX) [file pbio.3002787.s030.xlsx]

## Sheet: S8_data
Data S8) Raw data for S6 Fig - Particle diameter
jmh43	jmh43::dCas9-repCHP (non-tailed)	jmh43::dCas9-repCHP (tailed)
32.192	40.178	44.613
40.129	40.178	67.254
37.308	38.093	68.882
32.696	32.143
42.352	21.595
39.046	34.821
37.524	57.604
24.622	41.604
32.393	38.839
25.481	39.661
29.373	35.052
21.802	36.259
44.378	40.267
32.833	28.157
29.737	25.587
27.118	34.145
31.064	41.539
33.132	48.232
29.646	43.604
25.411	35.231
42.352	37.042
30.096	53.571
35.936	44.378
27.085	40.379
31.523	37.356
30.096	25.481
31.064	30.54
32.613	43.624
27.577	38.093
23.732	38.631
27.085	41.711
24.439	30.54
23.732	28.252
25.411	42.878
20.791	25.446
30.599	36.775
28.755	42.033
29.585	41.604
27.868	42.878
24.622	29.646
52.523	31.151
52.523	42.857
48.529	43.19
29.737	45.555
45.712	34.77
43.19	38.374
28.473	32.17
36.58	45.555
46.894	46.181
34.744	29.494
43.87	32.42
48.529	45
34.77	33.589
60.029	30.096
31.237	37.308
42.352	42.054
29.646	52.008
32.365	42.94
43.19	38.351
37.524	34.924
	48.288
	32.942
	38.351
	22.925
	31.064
	34.302
	43.87
	43.377
	32.586
	38.931
	38.931
	37.524
	36.185
	29.373
	38.862
	41.517
	29.585
	39.548
	58.393
	36.259
	36.383
	42.878
	48.879
	26.313
	34.924
	33.509
	40.666
	29.373
	44.277
	23.958
	39.774
	43.273
	32.393
	32.198
	49.117
	33.722
	39.752
	50.963
	39.954
	34.847
	34.145
	22.169
