# Supplementary material for: Incomplete lytic cycle of a widespread Bacteroides bacteriophage leads to the formation of defective viral particles
Source: PLoS Biol. 2025 Mar 31;23(3):e3002787. doi: 10.1371/journal.pbio.3002787 (PMC12135933; doi:10.1371/journal.pbio.3002787)
Supplement: S9 Data — (XLSX) [file pbio.3002787.s031.xlsx]

## Sheet: S9_data
Data S9) Raw data for S3B Fig - Expression of hankyphage and putative prophages in the jmh43::dcas9-repcHP strain and control strain at different timepoints
Provirus	gene name	Geneid	jmh43::dcas9-repCHP															jmh43::dcas9-nt
			0 hpi			1 hpi			2 hpi			6 hpi			22 hpi			0 hpi			1 hpi			2 hpi			6 hpi			22 hpi
			replicate 1	replicate 2	replicate 3	replicate 1	replicate 2	replicate 3	replicate 1	replicate 2	replicate 3	replicate 1	replicate 2	replicate 3	replicate 1	replicate 2	replicate 3	replicate 1	replicate 2	replicate 3	replicate 1	replicate 2	replicate 3	replicate 1	replicate 2	replicate 3	replicate 1	replicate 2	replicate 3	replicate 1	replicate 2	replicate 3
hankyphage (provirus 1)	hp1	hp1 1:42222-42434	1488.24	979.55	935.31	1428.39	1777.2	1250.41	944.35	1967.81	1620.58	2181.96	4000.44	4122.36	9510.07	6508.06	5699.73	737.8	751.94	1451	796.25	779.12	941.62	497.37	836.5	492.26	345.17	206.54	304.72	399.34	391.71	419.47
hankyphage (provirus 1)	RepcHP	Repc 1:41403-41822	425.64	129.19	440.4	31.12	69.81	75.4	9.68	43.97	59.51	4.09	13.38	6.8	6.23	22.47	5.78	452.49	452.92	395.65	434.01	388.2	546.56	272.36	421.49	343.86	111.55	121.41	124.05	123.9	108.27	108.84
hankyphage (provirus 1)	hp3	hp3 1:41076-41267	429.67	200.96	81.96	402.05	477.84	316.41	222.9	413.41	348.15	698.58	1188.97	1047.88	17662.7	4427.37	6567.28	44.67	79.49	289.32	56.24	97.55	37.14	48.92	19.26	19.91	81.57	26.97	27.21	142.17	92.59	91.53
hankyphage (provirus 1)	Transcriptional regulator	Transcriptional regulator 1:40756-40956	1186.05	1269.61	192.12	1347.48	1225.66	995.79	1355.8	1447.61	1184.46	3788.6	5354.91	4622.55	23620.2	6402.12	5496.87	142.19	132.84	690.74	191.82	246.75	233.06	116.79	55.19	33.8	158.15	64.39	96.53	147.76	49.98	102.61
hankyphage (provirus 1)	hp5	hp5 1:40545-40751	915.01	1294.74	135.86	1090.19	1488.17	1060.13	1092.41	1296.85	1002.01	5059.67	7126.99	5169.05	19886.7	5014.9	6147.86	87.43	128.97	616.97	96.84	188.23	201.68	129.58	42.86	69.73	87.09	59.39	61.28	155.08	44.79	81.17
hankyphage (provirus 1)	MuA	MuA 1:38490-40529	1090.26	1286.84	190.54	1506.46	1690.86	1097.32	1177.99	1452.19	1157.73	3498.24	5269.9	4204.03	8028.5	2812.84	4780.11	147.84	146.74	645.46	133.97	235.61	229.6	129.61	65.32	83.3	118.32	74.84	77.2	159.42	44.87	96.17
hankyphage (provirus 1)	MuB	MuB 1:37585-38454	1045.49	1052.15	186.14	1559.77	1778.69	960.98	1463.36	1365.99	1115.92	5448.34	7005.82	6333.27	3483.6	1725.59	3143.25	154.9	167.43	503.42	92.71	207.46	205.23	106.75	72.82	66.12	121.15	86.7	102.54	166.35	25.66	78.72
hankyphage (provirus 1)	hp8	hp8 1:37190-37588	720.6	877.86	137.07	1019.33	1118.64	683.3	1055.71	942.37	981.57	2544.88	4235.95	2807.87	979.46	391.39	1216.85	121.47	104.9	337.85	55.91	153.1	150.22	82.16	36.98	50.96	81.85	59.86	48.51	84.28	21.25	38.19
hankyphage (provirus 1)	Helicase	Helicase 1:36510-37187	935.07	1062.7	151.35	1492.77	1490.69	919.05	1447.15	1485.13	1283.02	4186.57	6541.08	5585.49	1273.73	816.71	1208.98	133.02	154.17	522.39	83.87	183.73	167.64	86.75	58.69	68.03	110.18	91.31	75.68	169.88	20.44	51.64
hankyphage (provirus 1)	DNAJ chaperone	DNAJ 1:36277-36513	995.3	1059.26	134.67	1215.6	1269.24	634.37	1166.16	1104.11	1256.19	7049.69	8707.84	4735.3	2728.43	3554.15	8998.64	128.54	134.02	374.64	42.27	115.23	107.34	87.66	49.89	46.55	118.03	87.31	72.37	162.44	35.84	51.53
hankyphage (provirus 1)	hp11	hp11 1:35368-36273	974.74	1335.46	114.79	1343.23	1535.33	977.39	1418.59	1288.38	1071.53	5330.74	7816.57	6416.61	1797.99	2566.75	5525.36	122.55	131.41	462.02	87.33	153.02	197.06	135.68	56.92	92.44	114.24	72.57	77.13	152.68	28.04	62.99
hankyphage (provirus 1)	hp12	hp12 1:35043-35348	1114.31	1303.66	133.76	1864.57	1567.15	1098.81	2404.58	1859.67	1775.95	9720.91	16331.5	12841.6	838.77	550.02	309.64	133.65	224	495.22	110.69	176.66	176.08	105.03	96.5	72.03	133.12	118.23	109.55	204.25	42.86	82.24
hankyphage (provirus 1)	Transcriptional regulator	Transcriptional regulator 1:34510-35022	970.21	1211.02	108.4	1431.92	1416.9	780.65	1898.67	1467.66	1388.04	6115	10048.1	7251.95	341.6	469.74	860.78	112.94	108.73	442.51	65.94	110.16	164.27	91.24	53.18	56.11	121.71	72.94	62.36	196.55	13.52	74.23
hankyphage (provirus 1)	hp14	hp14 1:34280-34477	1076.04	1798.53	79.46	1559.22	1674.94	885.46	2619.1	1890.51	1701.78	7844.87	16534.7	11121.3	410.78	725.56	762.11	110.68	163.77	504.91	77.9	178.94	169.74	152.44	44.82	66.49	107.84	71.91	79.15	247.31	23.42	96.46
hankyphage (provirus 1)	hp15	hp15 1:34099-34239	843.03	1363.81	105.04	1314.36	1299.63	775.05	2056.32	1833.02	1692.08	5477.59	9762.6	8216.4	223.75	379.04	259.45	128.65	162.66	585.49	71.25	107.91	72.38	61.97	42.05	54.32	148.38	45.99	90.17	273.83	10.98	92.29
hankyphage (provirus 1)	hp16	hp16 1:33653-34096	1112.82	1568.49	142.42	1772.69	1707.58	1041.76	2208.13	2026	1891.93	7289.96	13020.3	9822.08	296.6	461.76	699.67	102.71	145.65	586.27	79.67	192.11	228.74	137.09	94.68	108.73	142.8	110.47	105.6	234.38	17.36	87.5
hankyphage (provirus 1)	hp17	hp17 1:32981-33631	1393.28	1143.18	114.58	2070.81	1930.64	1007.94	2639.47	1990.21	1773.22	14511.8	26389.2	20803.4	789.83	1453.71	2935.64	164.8	197.56	653.2	89.71	154.17	222.93	104.72	100.75	89.05	205.55	139.68	148.51	380.91	26.02	114.6
hankyphage (provirus 1)	DNAJ chaperone	DNAJ 1:32763-32978	561.09	375.37	57.37	855.86	590.48	255.54	966.53	869.18	786.1	10176.8	18464.8	15119.7	41771.2	81776.1	130526	57.32	88.27	175.63	35.69	67.92	84.84	31.04	20.54	21.62	140.53	170.71	96.7	352.91	168.09	311.1
hankyphage (provirus 1)	hp19	hp19 1:32386-32655	852.71	1082.98	186.92	1203.82	1468.04	868.02	691.49	1037.15	834.29	738.19	1985.46	1461.58	1433	871.81	1341.29	144.49	98.77	777.19	122.65	153.51	97.94	104.2	43.77	61.26	47.39	45.48	35.88	62.35	37.16	50.86
hankyphage (provirus 1)	hp20	hp20 1:31930-32376	437.58	421.48	24.46	511.66	468.3	277.17	294.33	333.43	177.05	433.06	1600.87	1440.48	111.21	222.61	374.63	27.63	17.02	237.48	22.37	27.1	13.63	14.96	11.55	8.53	16.94	18.77	28.3	8.95	6.9	6.82
hankyphage (provirus 1)	Neck1	Neck1 1:31293-31925	71.58	59.18	9.01	92.85	97.2	60.85	54.53	47.89	30.69	39.33	163.4	143.13	12.39	12.19	34.48	4.5	4	27.69	9.71	5.58	3.21	0	1.16	0.67	0	0	0	3.79	0	0
hankyphage (provirus 1)	hp22	hp22 1:30991-31260	5099.03	4745.36	1696.43	6008.35	8114.47	5774.86	4058.49	8801.13	5700.97	6269.83	14917.9	12577	16959.8	6296.74	7597.65	1730.3	1662.59	3759.29	1588.79	1596.84	1536.93	1175.94	1310.3	1116.74	1570.75	1778.55	1451.95	748.21	1131.92	782.68
hankyphage (provirus 1)	Head morphogenesis MuF	Head morphogenesis MuF 1:29593-31008	65.38	66.08	10.06	136.7	97.99	54.36	39.76	45.57	37.2	30.49	131.76	106.71	9.22	6.05	3.42	2.01	4.02	31.89	5.96	10.32	2.86	1.89	0.52	0.9	1	2.28	1.05	0	0.54	0.54
hankyphage (provirus 1)	Portal	Portal protein 1:28187-29575	212.27	207.76	25.97	353.87	335.09	165.26	133.65	126.1	118.77	112.8	430.57	339.19	37.61	53.03	73.27	8.88	6.84	106.17	17.69	23.22	5.84	3.37	3.71	4.87	5.78	1.86	4.28	0	2.22	1.64
hankyphage (provirus 1)	Head-tail adaptor protein	Head-tail adaptor protein 1:27760-28185	152.84	210.73	20.09	332.39	247.78	129.27	118.06	126.96	88.01	81.35	339.73	241.33	36.85	26.18	17.09	6.69	1.49	78.01	28.89	31.99	7.15	1.57	1.73	5.96	2.22	1.52	1.75	3.76	0	0
hankyphage (provirus 1)	TerL	TerL 1:26173-27741	245.05	220.31	38.42	430.6	395.87	198.84	159.36	164.5	104.25	99.49	383.23	285.72	356.83	358.63	690.32	15.72	10.89	129.22	37.68	37.9	16.8	5.53	3.75	4.31	3.61	3.29	1.89	6.11	5.88	4.36
hankyphage (provirus 1)	TerS	TerS 1:25725-26171	349.81	249.36	59.56	565.27	421.07	187.86	190.92	174.09	164.62	208.84	561.56	531.8	669.2	397.24	830.7	8.5	9.93	146.62	34.41	53.07	20.45	2.99	6.6	4.74	10.59	8.66	8.32	14.33	18.96	5.11
hankyphage (provirus 1)	Head maturation protease	Head maturation protease 1:24491-25561	1090.3	1130.45	175.12	1808.41	1701	960.17	732.79	762.55	556.72	980.78	3340.32	2554.81	817.29	615.13	783.04	68.22	53.8	602.52	112.58	203.31	92.81	21.83	29.57	26.06	23.83	15.04	13.88	5.97	17.97	14.92
hankyphage (provirus 1)	Major capsid protein	Major capsid protein 1:23256-24479	5585.64	9282.67	977.05	8973.57	8896.66	5569.27	3834.66	3827.52	2904.33	4647.39	16091.2	11890.6	4129.47	3704.93	7904.12	356.55	353.27	3575.53	715.85	1210.56	516.19	167.52	149.82	149.93	69.1	80.03	72.86	60.73	48.41	82.66
hankyphage (provirus 1)	Endolysin	Endolysin 1:22792-23256	2774.88	3968.6	511.17	3968.86	4048.65	2525	1793.6	1829.37	1349.5	1921.2	6765.34	4589.76	3184.29	3818.34	6820.98	210.43	189.5	1657.39	381.99	532.88	242.41	89.17	61.85	81.04	45.79	51.35	28.81	44.75	61.31	45.87
hankyphage (provirus 1)	Holin	Holin 1:22393-22779	5956.76	10459	1355.51	10140.4	9397.06	5800.04	3685.75	4438.98	3125.97	6006.7	20374.7	12010.6	2279.07	1893.62	4021.24	513.28	583.42	3321.3	850.79	1586.4	627.42	235.13	160.13	178.42	114.97	121.78	125.04	14.48	7.97	17.72
hankyphage (provirus 1)	hp32	hp32 1:21886-22365	4749.98	7910.55	850.69	6837.65	6688.29	4263.89	3306.63	3024.9	2209.59	4440.23	13756.6	9642.98	4623.23	6940.1	12355.4	374.04	375.06	2970.63	647.16	876.79	437.91	168.58	135.19	161.42	82.79	103.51	79.06	60.03	62.6	69.82
hankyphage (provirus 1)	hp33	hp33 1:21597-21944	3965.39	5803.07	738.21	6115.02	5757.7	3649.49	2829.25	2753.38	1948.25	3122.29	9707.63	7319.63	5148.17	6674.53	17969.5	377	412	2287.88	528.48	626.93	429.27	161.55	108.15	108.37	68.03	66.8	62.06	69.05	62.04	116.09
hankyphage (provirus 1)	Major tail protein	Major tail protein 1:21025-21585	4153.55	5906.94	721.71	6523.92	6029.07	3742.81	2985.83	2514.52	2112.63	3516.35	12551.2	8749.32	1437.3	1205.9	1958.84	253.92	241.74	2162.69	459.01	624.08	293.14	98.91	78.84	87.52	81.78	90.84	53.04	31.38	15.1	19
hankyphage (provirus 1)	hp35	hp35 1:20530-21021	2015.74	3092.9	281.14	2860.91	2506.98	1703.6	1230.46	1176.64	959.29	1608.97	5516.83	3571.44	1348.64	1514.82	5045.26	106.19	91.47	939.75	182.84	294.35	138.27	36.7	46.46	42.16	44.23	34.1	28.73	26.03	6.26	18.58
hankyphage (provirus 1)	hp36	hp36 1:20291-20491	1674.68	2824.64	213.46	2390.68	2243.64	1373.51	990.87	993.59	671.89	1072.86	4088.61	3069.83	465.53	368.04	484.31	118.5	82.24	1201.89	168.81	231.65	101.33	23.36	14.72	35.91	14.16	25.76	25.99	3.99	0	11.4
hankyphage (provirus 1)	Tape measure protein	Tape measure protein 1:15899-20290	1016.05	1254.73	145.84	1411.94	1430.43	822.98	522.77	521.49	436.64	430.43	1518.01	1163.52	147.83	140.93	228.31	61.74	44.37	484.51	94.19	141.75	71.31	22.04	20.28	16.84	15.05	14.52	11.16	4.91	1.4	3.29
hankyphage (provirus 1)	Baseplate hub	Baseplate hub 1:15433-15897	689.34	882.38	89.97	752.55	911.61	512.1	349.55	360.2	256.76	246.31	871.1	727.61	20.63	42.43	41.75	42.9	32.72	404.92	47.96	85.74	80.8	20.14	12.69	17.3	9.16	6.94	9.6	8.61	0	4.91
hankyphage (provirus 1)	Tail protein with endopeptidase domain	Tail protein with endopeptidase domain 1:11370-15386	601.35	674.67	64.49	806.17	844.79	469.58	379.37	383.73	282.52	485.13	1778.67	1439.24	158.82	314.36	672.91	31.87	26.62	295.15	46.62	61.07	36.84	12.63	12.09	13.47	16.34	14.27	9.8	4.97	1.72	3.79
hankyphage (provirus 1)	Tail fibre protein	Tail fibre protein 1:4606-11343	392.69	480.48	28.02	509.49	545.36	292.76	270.69	256.09	202.75	484.32	1872.06	1312.98	138.59	217.75	333.92	17.17	12.58	198.63	24.26	27.51	19.7	11.49	8.19	8.28	20.74	19.4	16.53	7.47	2.97	4.74
hankyphage (provirus 1)	hp41	hp41 1:4415-4609	961.14	426.15	293.42	1075.47	1571.17	906.23	532.97	936.13	721.23	2054.51	8131.45	5422.7	23099.3	28129.9	39917.8	180.8	182.6	645.64	209.62	233.62	433.53	240.8	288.27	267.88	209.28	255.58	126.31	535.2	638.11	861.94
hankyphage (provirus 1)	Reverse transcriptase	Reverse transcriptase 1:2785-4089	2552.07	1519.32	814.5	2083.35	3209.21	2271.97	1342.51	2152.65	1914.39	1618.99	4629.69	3966.03	1795.02	1022.61	1634.16	714.61	632.1	1782.66	711.4	704.39	730.46	500.52	650.07	533	171.25	183.2	123.57	77.79	73.12	98.51
hankyphage (provirus 1)	Avd	Avd 1:2303-2788	2513.62	1388.02	873.42	1968.71	2866.11	2104.16	1368.99	2607.6	2245.09	1843.9	5321.09	5076.85	1065.71	644.13	639.08	734.92	701.71	1788.81	819.51	703.97	781.4	565.53	717.64	669.05	292.02	265.53	257.21	74.1	33.29	61.12
hankyphage (provirus 1)	hp44	hp44 1:1881-2123	504.48	349.76	113.69	383.18	543.94	368.92	230.38	435.05	412.16	677.69	934.54	829.99	320.01	187.45	150.09	121.43	101.95	422.44	149.02	114.45	62.81	91	85.14	78.57	214.59	234.15	220.92	16.5	15.89	25.13
hankyphage (provirus 1)	ThyA	ThyA 1:1164-1808	611.5	615.89	115.64	475.84	757.65	556.65	301.43	519.05	436.68	1110.92	2671.56	2361.29	435.07	427.95	421.14	73.6	87.42	446.19	120.34	135.28	127.45	110.88	91.41	101.69	151.75	203.97	182.18	18.6	23.88	28.33
hankyphage (provirus 1)	DNA methyltransferase	DNA methyltransferase 1:214-1068	97.45	89.89	9.44	271.46	174.69	83.63	153.71	175.67	108.69	89.33	232.54	195.16	22.42	13.03	8.51	7.77	11.85	64.71	14.38	5.9	5.93	8.6	6.03	4.45	9.4	14.33	15.65	0.94	0	1.78
provirus 2	1	hypothetical protein CDS 1:458888-459412	77.48	35.69	46.17	52.54	85.97	62.91	49.33	57.76	92.53	25.08	43.7	31.26	164.4	83.3	73.94	45.23	37.42	58	48.32	55.74	25.14	43.3	39.32	51.6	17.12	24.58	15.59	359.71	400.59	290.1
provirus 2	2	hypothetical protein CDS 1:459539-459889	4.97	2.81	2.71	2.07	8.36	3.92	0	3.76	0	1.63	2.67	0	19.89	9.78	0	2.71	0	2.63	0	2.88	5.79	0	0	0	5.4	1.84	4.24	66.18	65.91	41.26
provirus 2	3	amidase CDS 1:459913-460848	5.58	3.16	4.06	6.2	5.63	2.94	3.25	4.22	5.93	1.53	2.5	2.29	31.64	10.07	20.72	4.06	0.68	1.97	4.92	6.46	3.25	5.71	5.51	2.26	2.52	0.69	1.59	53.81	39.47	36.58
provirus 2	4	hypothetical protein CDS 1:460920-462968	582.95	540.15	526.94	397.24	529.34	541.89	362.06	483.87	474.85	39.06	127.31	118.94	154.23	103.64	56.75	399	469.5	629.13	546.25	604.39	451.24	352.58	381.94	435.71	27.43	24.21	27.56	163.01	192.98	139.54
provirus 2	5	hypothetical protein CDS 1:463000-463101	559.88	799.05	727.99	774.66	706.69	598.36	546.99	742.7	699.52	432.82	888.27	662.89	973.53	525.4	47.95	600.69	369.53	501.53	774.89	712.99	802.63	687.18	648.42	573.11	336.55	382.52	382.3	545.63	814.58	850.38
provirus 2	6	integrase CDS 1:463554-464699	166.65	138.39	141.69	140.46	149.71	142.75	104.91	149.42	125.83	6.74	20.4	14.93	38	23.92	6.34	110.94	92.82	156.85	142.07	130.18	129.21	88.59	101.54	91.51	7.83	5.62	5.19	85.8	83.94	47.8
provirus 2	7	hypothetical protein CDS 1:464751-465245	4.11	0	0.96	2.93	2.37	0	2.05	2.66	0	33.55	21.76	20.19	8.81	3.47	0	0	0	1.86	3.11	1.02	4.1	1.35	0	1.71	50.65	50.84	42.09	4.85	1.56	1.54
provirus 2	8	Reverse transcriptase CDS 1:465247-466542	0.9	0	0	0	0	0	0	0	0	5.96	4.33	3.85	0.67	1.32	5.61	0.73	3.91	0.71	0.59	0.39	2.35	0.52	0	0.98	11.67	12.43	10.89	3.08	1.19	1.76
provirus 2	9	hypothetical protein CDS 1:466977-473765	1.07	0.87	0.7	1.49	1.12	0.61	0.9	1.74	1.02	12.84	9.84	7.76	3.08	1.13	2.14	1.26	0.65	0.81	0.9	0.82	1.04	1.28	1.84	1	17.67	16.79	15.53	2.94	4.08	4.03
provirus 2	10	hypothetical protein CDS 1:473775-474941	0.5	0.84	0.81	0	0.5	1.18	0	0	0	4.66	1.6	3.05	5.97	3.67	0	0.81	1.09	2.37	0.66	0	0	0	0	0.36	5.67	2.76	1.27	2.74	4.62	9.13
provirus 2	11	hypothetical protein CDS 1:474938-475147	0	0	0	0	0	0	0	0	0	0	6.71	0	8.33	4.1	0	0	0	0	0	0	0	3.19	0	2.02	0	0	3.55	11.46	33.11	3.64
provirus 2	12	hypothetical protein CDS 1:475192-477321	0.54	0.46	0.45	0.34	0	2.58	0	1.24	0.65	2.95	1.76	4.01	6.54	10.05	3.41	0.45	0.59	1.3	0.36	0	0.48	0.31	0.35	0.2	1.77	3.02	2.44	15.01	18.78	12.14
provirus 2	13	hypothetical protein CDS 1:477331-481632	1.01	0.92	0.88	1.35	1.5	0.64	1.06	1.22	1.29	1.13	1.85	1.16	23.47	22.88	15.76	1.54	0.59	0.86	0.54	0.47	0.47	0.47	0.68	0.29	1.54	1.8	1.04	26	30.03	20.68
provirus 2	14	hypothetical protein CDS 1:481744-481986	1418.78	1378.69	1168.27	1290.24	1177.34	1214.59	1417.9	1772.81	1419.68	2403.79	2568.05	2554.71	16824.1	7536.86	5333.36	1288.76	1424.62	1510.88	970.22	1246.46	1143.12	1075.49	1179.79	1127.85	1270	1319.76	1850.2	11336.6	17249.6	12110.9
provirus 2	15	hypothetical protein CDS 1:482243-482656	1058.14	905.56	891.3	922.66	902.35	901.26	865.19	1013.3	821.81	1982.03	2313.72	1936.72	24330.5	9864.59	5153.81	913.53	833.23	999.04	826.75	919.36	868.56	685.13	734.06	721.23	1253.99	1367.35	1574.97	14134.5	18025.5	16776.8
provirus 2	16	hypothetical protein CDS 1:482664-482951	813.38	654.99	925.59	944.06	829.66	698.72	731.12	834.54	661.29	1123.95	1320.4	1511.38	23315.1	8687.22	3889.63	980.99	925.73	622.55	753.93	907.14	727.33	569.7	720.46	566.78	1195.89	1406.74	1107.34	20214.7	18526.1	19306.4
provirus 2	17	hypothetical protein CDS 1:482985-483395	2.12	2.4	1.16	1.77	4.28	0	6.18	9.63	0	22.3	38.75	19.11	12.73	10.44	5.91	2.31	4.63	4.49	0	4.91	7.41	1.63	3.59	1.03	34.54	25.13	43.47	9.74	7.5	18.54
provirus 2	18	hypothetical protein CDS 1:483405-483587	1.59	0	2.61	0	0	0	2.78	0	7.61	20.41	15.4	15.65	4.78	0	0	0	0	0	0	13.83	0	0	4.04	0	36.32	28.3	28.56	13.17	0	0
provirus 2	19	hypothetical protein CDS 1:483597-483803	2.82	0	0	0	0	0	0	0	0	8.32	0	0	12.67	0	0	0	0	0	0	0	0	3.24	0	0	9.17	9.38	18.02	0	0	3.69
provirus 2	20	hypothetical protein CDS 1:483808-484251	1.96	11.11	0	4.91	6.6	6.2	5.72	17.82	3.13	23.22	18.99	14.47	0	1.93	16.4	0	2.86	0	5.2	2.27	9.15	3.01	3.32	3.81	43.69	43.61	36.88	0	5.21	6.86
provirus 2	21	rrrD CDS 1:484248-484682	3.34	0	6.56	1.67	0	3.16	1.17	3.03	0	9.22	10.77	21.33	0	0	0	2.18	0	2.12	1.77	4.64	0	3.08	10.17	0.97	23.93	7.42	17.11	1.84	0	0
provirus 2	22	hypothetical protein CDS 1:484679-485491	3.93	1.21	4.09	1.78	4.32	1.69	2.5	9.72	0	17.95	9.21	14.03	4.29	3.16	0	4.67	0.78	6.81	0.94	3.1	0	1.64	0.91	2.08	30.23	33.31	21.03	2.95	0.95	0.94
provirus 2	23	hypothetical protein CDS 1:485501-486451	3.66	4.14	3	0.76	5.54	1.45	3.2	2.77	4.37	26.17	19.67	19.49	6.41	5.41	12.74	4.99	2	7.76	1.62	2.65	2.13	4.92	0	4	31.8	42.7	31.26	12.61	4.86	9.6
provirus 2	24	endonuclease CDS 1:486435-487136	2.07	0	0.68	0	4.17	1.96	0.72	1.88	3.95	3.26	0.67	2.03	1.24	2.44	0	1.35	0.9	0	0	2.16	0	0	0	0	1.35	2.76	4.24	3.42	0	0
provirus 2	25	hypothetical protein CDS 1:487129-488493	2.76	2.89	1.74	3.19	4.29	5.03	1.86	0	4.06	2.51	2.06	2.61	3.83	1.25	10.65	0.69	0.93	1.35	1.13	2.58	0.74	0.98	1.08	1.86	2.08	3.78	1.09	4.68	2.25	7.24
provirus 2	26	hypothetical protein CDS 1:488498-488776	2.09	0	0	2.61	2.1	0	0	0	0	4.11	1.68	2.56	0	0	0	0	0	0	0	7.25	0	0	0	1.52	1.7	0	0	5.75	0	0
provirus 2	27	hypothetical protein CDS 1:488764-489285	2.78	1.89	1.82	4.17	2.25	2.64	0.97	0	0	2.74	2.69	4.1	0	4.93	0	0	0	5.3	5.89	0.97	0	0	1.41	0.81	0.91	0	2.85	4.6	0	10.21
provirus 2	28	hol-like chemotaxis CDS 1:489294-489638	0	0	0	4.21	0	0	0	0	0	0.83	0	2.07	0	0	0	0	3.68	0	2.23	0	0	3.88	0	0	0	0	0	0	0	0
provirus 2	29	lipoprotein CDS 1:489658-489885	0	0	2.09	0	2.58	0	0	0	0	0	2.06	3.14	0	0	0	0	0	0	0	0	4.46	0	3.24	0	0	2.84	3.27	0	3.39	0
provirus 2	30	hypothetical protein CDS 1:490042-490275	17.42	12.67	4.07	6.22	17.58	17.68	2.18	28.24	29.73	29.43	58.16	27.51	33.61	7.35	10.39	4.07	8.14	15.81	3.29	8.65	13.05	0	3.16	5.44	10.13	11.05	9.56	3.43	33	13.05
provirus 2	31	hypothetical protein CDS 1:490289-490663	45.75	26.32	15.22	11.62	42.24	36.72	14.91	42.22	37.04	25.97	51.22	51.42	27.92	11.44	0	12.67	16.91	34.48	20.52	9.43	21.68	17.84	5.9	18.08	16.41	17.22	11.91	14.95	20.56	12.19
provirus 2	32	hypothetical protein CDS 1:490660-491016	21.18	2.76	11.99	0	29.58	15.43	8.54	36.97	7.78	3.21	24.94	20.01	4.89	4.81	0	5.33	7.11	20.7	8.62	1.41	11.39	1.87	2.07	5.93	9.28	3.62	6.26	13.46	8.64	0
provirus 2	33	hypothetical protein CDS 1:491013-491363	10.77	5.62	5.42	6.21	13.37	3.92	5.79	3.76	3.96	1.63	9.35	10.18	2.49	2.45	0	5.42	5.42	10.53	4.38	4.32	5.79	3.81	8.41	2.41	0	0	0	0	2.2	0
provirus 2	34	hypothetical protein CDS 1:491360-491611	31.19	39.21	22.68	23.09	60.6	32.83	24.23	41.94	66.23	9.11	59.57	28.38	0	3.41	0	18.88	5.04	22.02	18.34	16.05	20.19	7.98	20.52	20.2	1.88	5.13	0	0	3.06	0
provirus 2	35	hypothetical protein CDS 1:491800-492015	20.23	4.58	13.24	13.48	27.21	19.17	18.86	18.36	19.33	2.66	17.39	16.56	0	3.98	0	22.05	14.71	12.85	14.28	11.71	4.71	0	0	7.86	8.78	2.99	0	0	0	0
provirus 2	36	hypothetical protein CDS 1:491978-492496	23.51	15.2	34.8	26.57	33.88	23.86	14.68	30.49	18.72	4.96	9.92	16.5	35.28	8.26	23.37	27.45	21.98	12.45	35.55	23.33	17.61	9.02	34.09	8.16	8.2	4.97	7.17	43.17	41.56	22.01
provirus 2	37	hypothetical protein CDS 1:492493-492696	0	0	0	0	0	0	4.99	0	0	0	0	0	0	0	0	0	12.46	0	0	0	0	0	0	0	2.33	0	0	7.87	3.79	7.49
provirus 2	38	hypothetical protein CDS 1:492941-494662	1.68	0	1.1	2.53	0.68	1.6	1.47	0	2.41	6.64	7.6	7.45	7.08	4.97	8.44	1.1	0.74	1.07	0.45	2.34	1.18	1.16	1.71	1.23	8.5	10.48	5.18	7.43	4.91	7.07
provirus 2	39	hypothetical protein CDS 1:494622-495302	0.43	0	0	1.07	0	0	0	0	0	1.68	1.37	3.14	0	1.26	0	0	0	0	1.13	0	0	0.98	1.08	1.24	2.78	5.68	8.74	1.17	0	0
provirus 2	40	hypothetical protein CDS 1:495283-495627	0	0	0	4.21	0	3.99	0	0	0	7.48	5.43	2.07	5.06	0	0	0	0	0	0	0	0	0	2.14	1.23	6.86	13.1	10.79	2.32	2.24	0
provirus 2	41	yhdJ CDS 1:495602-496276	1.29	0	0.7	0	0.87	0	0	0	2.06	8.48	5.55	6.34	0	1.27	3.59	2.81	0	0	1.14	1.49	0	0	0	0	7.7	4.78	6.61	0	0	0
provirus 2	42	hypothetical protein CDS 1:496433-497380	0.31	0	0	0.76	0	0	0	0	1.46	0.91	1.97	2.26	0.92	0	2.56	1	0	0	0.81	0	0	0	0.78	0	0	2.04	0	0	0.81	0
provirus 2	43	hypothetical protein CDS 1:497495-498301	1.8	6.11	2.35	2.7	3.63	5.11	1.26	3.27	1.72	16.66	28.99	36.23	3.24	2.12	0	2.35	1.57	1.14	2.86	0.62	3.77	4.14	2.74	1.57	9.37	6.39	14.74	0.99	3.82	2.83
provirus 2	44	hypothetical protein CDS 1:498361-500568	3.55	1.34	2.58	3.61	2.65	3.73	2.3	2.39	2.51	10.62	19.69	25.17	0.79	0.78	2.19	2.15	2.29	3.76	1.39	2.97	1.84	3.93	2.67	2.68	9.41	7.29	9.08	1.09	1.05	1.38
provirus 2	45	head maturation protease CDS 1:500593-501459	3.35	4.55	0.55	0.84	1.35	3.17	0	1.52	3.2	0	3.24	2.47	1	0	0	2.19	2.92	0	3.54	2.33	0	1.54	1.7	0.49	1.09	0	1.71	0.92	2.66	3.51
provirus 2	46	hypothetical protein CDS 1:501521-501955	7.35	6.8	3.28	5.01	6.74	3.16	5.84	3.03	12.77	5.27	23.69	22.98	4.01	7.89	0	4.37	5.83	12.73	5.3	6.96	4.67	6.15	5.09	8.76	6.53	2.97	13.69	7.36	7.09	1.75
provirus 2	47	hypothetical protein CDS 1:502043-502531	7.13	10.08	6.8	7.42	9.59	8.44	7.27	5.39	11.36	14.05	20.11	16.05	10.7	8.77	24.81	11.66	5.19	11.32	6.29	10.32	6.23	6.84	7.54	4.33	7.74	11.88	10.65	8.18	11.03	12.46
provirus 2	48	hypothetical protein CDS 1:503126-503440	22.16	9.4	18.13	13.84	20.5	39.37	12.91	25.15	13.24	12.74	25.3	36.29	5.54	5.45	0	6.04	8.06	20.53	21.99	16.04	16.14	14.88	11.72	5.38	13.53	14.35	11.82	0	0	0
provirus 2	49	hypothetical protein CDS 1:503437-506340	43.35	33.56	28.27	27.45	54.82	54.41	34.22	41.71	55.36	26.77	95.93	76.3	11.09	35.67	10.01	23.51	17.65	29.19	24.85	36.95	33.16	36.55	28.9	32.16	11.06	11.98	8.44	4.13	4.77	4.71
provirus 2	50	hypothetical protein CDS 1:506363-506545	19.12	0	7.82	7.96	12.86	0	8.35	21.69	22.84	3.14	7.7	7.83	4.78	28.22	0	36.46	17.38	5.06	12.65	0	27.84	3.67	12.13	6.96	15.56	0	0	4.39	4.22	4.18
provirus 2	51	hypothetical protein CDS 1:506542-506718	9.89	16.78	16.17	8.23	23.27	39.02	8.64	37.39	15.74	3.25	39.82	28.33	4.94	29.18	0	26.93	7.19	26.16	8.72	5.72	17.27	3.79	16.72	7.2	2.68	10.98	4.22	4.54	0	0
provirus 2	52	hypothetical protein CDS 1:506744-507010	49.06	70.3	32.1	24.51	59.38	41.31	15.24	29.68	41.66	27.93	75.54	96.4	32.71	125.49	127.45	32.07	19.03	45.01	28.85	32.18	41.9	25.09	22.13	23.83	10.65	14.52	8.37	15.01	20.23	17.14
provirus 2	53	hypothetical protein CDS 1:507030-507194	68.96	30.01	40.49	35.34	53.51	25.13	40.18	32.1	50.68	31.36	48.44	95.55	63.67	198.32	59.06	63.58	30.86	39.31	70.18	64.48	43.25	12.21	26.92	18.03	11.51	3.93	0	43.83	23.44	41.71
provirus 2	54	hypothetical protein CDS 1:507317-507565	52.62	31.75	47.82	64.27	54.26	27.69	26.57	58.37	39.1	9.22	64.06	28.72	38.6	103.54	48.82	26.76	40.81	22.28	43.32	22.34	24.52	26.91	35.61	30.67	13.33	10.39	5.99	19.32	31	12.26
provirus 3	1	hypothetical protein CDS 1:122739-123566	5.61	0	1.15	0.88	2.12	1.66	3.06	7.96	1.68	0.35	1.7	0.86	21.04	2.07	2.93	2.29	1.53	1.11	5.57	3.65	2.45	0.81	2.67	0	1.71	0	3.59	9.66	12.09	12.87
provirus 3	2	hypothetical protein CDS 1:123586-124524	2.47	1.05	0	1.54	0.62	0	1.08	1.4	0	0.3	1	3.04	4.64	0	0	0	0	0	1.64	0.54	1.08	0	4.71	1.35	0.5	0	0.79	5.11	0	1.62
provirus 3	3	helicase CDS 1:124604-127606	0.39	0.98	0	0.72	0	0	0.17	0	0	0.29	0	0.24	0.29	1.14	0.81	0.32	0	0.31	0	0	0	0	0	0.14	0.94	0.64	0.25	0.53	0.26	0.76
provirus 3	4	hypothetical protein CDS 1:127833-128330	0.58	0	0	0	0	0	0	5.3	0	0.57	0.94	1.43	0	0	0	0	0	0	0	1.01	0	0	0	0	1.9	0	0	0	3.09	0
provirus 3	5	hypothetical protein CDS 1:128343-128663	0	0	0	0	1.83	0	0	0	0	3.57	1.46	0	0	0	0	0	0	0	0	0	0	0	0	0	0	4.02	2.32	2.5	0	0
provirus 3	6	hypothetical protein CDS 1:128671-128958	0	0	0	0	2.04	0	0	0	0	0	0	0	0	0	0	0	0	0	0	0	0	0	0	0	3.29	0	0	8.35	0	2.65
provirus 3	7	hypothetical protein CDS 1:129048-129980	0	0	0	0	0	0	0	0	0	0.31	1	1.53	0.93	0.92	0	0	0	0	0	0	0	0	0	0	0	2.07	0.8	0.86	0	0
provirus 3	8	hypothetical protein CDS 1:130013-130516	0	0	0	0	0	0	0	0	0	0.57	0	0	0	0	0	0	0	0	0	0	0	0	0	0	0.94	0	0	0	0	0
provirus 3	9	hypothetical protein CDS 1:130548-131147	0	0	0	0	0	0	0	0	0	0	0.78	0	0	0	0	0	0	0	0	0	0	0	0	0	0	1.07	0	0	0	0
provirus 3	10	hypothetical protein CDS 1:131144-131776	0.92	0	0	0	0	0	0	0	0	0	0	0	1.38	1.35	0	0	0	0	0	0.8	0	0	0	0.67	0.75	0	3.52	1.26	0	0
provirus 3	11	hypothetical protein CDS 1:131778-131987	0	0	0	0	0	0	0	0	0	0	2.24	0	0	0	0	0	0	0	0	0	0	0	0	0	2.26	0	3.55	0	0	0
provirus 3	12	hypothetical protein CDS 1:132000-133019	0.28	0	0.47	0	0	0	0.5	0	0	3.65	0.92	0	0.85	0.84	0	0.93	0	0	1.51	0	0	0	0.72	0	3.24	3.16	0.73	1.57	1.51	0.75
provirus 3	13	hypothetical protein CDS 1:133030-133731	0.41	1.4	0	0	1.67	0	0	3.75	0	1.22	0	2.03	1.24	2.44	3.45	0	0	0	1.09	0	0	0	0	0	2.02	0	2.12	2.28	0	0
provirus 3	14	hypothetical protein CDS 1:133733-134446	0	0	0	0	0	1.93	1.42	3.69	1.94	0.8	0.66	1	1.22	0	0	1.33	0	0	0	0	0	0	0	0	4.63	10.84	1.04	0	0	0
provirus 3	15	hypothetical protein CDS 1:134502-134846	109.59	88.69	122.73	157.95	134.36	79.86	106.08	103.29	104.71	68.94	110.03	97.31	55.65	19.9	42.24	104.72	117.69	93.71	129.37	147.85	129.61	93.12	147.6	117.91	53.52	50.54	32.38	18.57	31.29	17.68
provirus 3	16	hypothetical protein CDS 1:135170-135460	0	6.79	1.64	5	2.02	0	6.99	9.08	4.78	52.22	32.23	22.1	0	0	0	13.08	0	0	2.65	0	10.48	6.9	10.15	8.74	68.37	64.39	51.21	2.75	5.3	2.62
provirus 3	17	hypothetical protein CDS 1:135505-136431	2.19	4.25	1.02	12.52	4.42	1.48	10.95	8.53	11.97	64.8	62.07	70	8.46	0.92	2.62	9.21	8.2	0.99	0.83	6.53	5.47	5.04	5.56	5.93	94.32	96.66	87.4	2.59	0	4.1
provirus 3	18	endolysin CDS 1:136508-137023	0	1.91	1.84	1.41	0	2.67	2.95	7.67	0	7.21	11.8	12.45	0	0	0	1.84	0	0	0	0	3.94	0	7.14	1.64	4.58	10	11.53	0	0	0
provirus 3	19	hypothetical protein CDS 1:137037-137543	1.15	1.95	0	1.43	3.47	0	1	0	2.74	23.15	19.39	14.08	1.72	1.69	0	1.87	2.5	0	3.03	0	0	2.64	8.73	5.01	28.92	28	23.48	1.58	0	3
provirus 3	20	DNA primase CDS 1:137583-138449	0.67	1.14	0.55	1.67	0	0	2.34	1.52	0	11.22	15.65	4.93	0	0.99	0	2.19	0	0	0.89	0.58	1.17	1.54	0.85	0.98	6	9.67	5.14	0.92	0	0
provirus 3	21	hypothetical protein CDS 1:138463-139035	2.53	5.16	0.83	3.8	1.02	0	6.2	0	2.42	22.98	19.61	18.68	6.08	1.5	0	3.31	0	0	0	2.64	0	2.33	3.86	2.22	31.36	27.02	14.28	0	2.69	1.33
provirus 3	22	hypothetical protein CDS 1:139038-140021	1.48	1	1.45	2.21	1.79	1.4	3.09	1.34	7.05	8.43	26.14	20.29	0.89	1.74	7.39	3.86	1.29	4.68	0	2.56	5.15	2.72	2.25	3.01	6.72	9.17	6.04	0.81	0	0.77
provirus 3	23	hypothetical protein CDS 1:140045-141313	0.69	0.78	0.37	0	0	1.08	2	0	1.09	3.61	4.05	4.49	3.43	2.7	0	0	0.5	0	0	0.4	0	0	0.58	1.33	1.86	1.02	1.76	1.89	1.21	0.6
provirus 4	1	hypothetical protein CDS 1:165-1199	0.56	0	0	0	0	0	0	0	0	0	0.9	0	0.84	0.83	0	0	0	0	0	0.49	0	0	0	0	1.37	0	0	1.54	0.74	0
provirus 4	2	hypothetical protein CDS 1:1203-1424	0	0	0	0	0	0	0	0	0	0	2.11	0	3.94	0	0	0	0	0	0	0	0	0	0	1.91	0	0	3.36	0	0	0
provirus 4	3	hypothetical protein CDS 1:1462-2544	0	0	0.44	1.34	0	0	0	1.22	0	0	0	0.66	0.8	0	0	0.88	0	0	0	0.47	0	0	0	0	0.87	0.6	0.69	0	0	0
provirus 4	4	hypothetical protein CDS 1:2561-3262	0	0	0.68	0	0.83	0	0	0	0	0	0	0	0	2.44	0	0	0	0	0	0	0	0	0	0	0	0	0	0	0	0
provirus 4	5	hypothetical protein CDS 1:3259-4047	0	0	0	0	0	0	0	1.67	0	2.54	1.19	0	0	0	0	0	0	0	0	0	0	0	0	0	0.6	1.63	0.94	1.01	0	0
provirus 4	6	hypothetical protein CDS 1:4562-6910	349.39	219.64	235.57	248.99	405.39	345.72	225.79	372.72	379.96	139.94	328.56	279.38	130.82	61.97	46.41	208.33	191.28	284.38	239.86	247.71	247.29	200.66	217.81	198.84	123.25	120.94	117.33	122.8	133.94	108.12
provirus 4	7	atoC 4 CDS 1:6885-8192	211.44	149.1	167.32	191.23	264.99	237.5	213.28	293.01	279.82	109.3	289.94	280.65	19.31	13.1	22.23	174.07	146.17	217.74	158.51	148.34	188.4	148.59	193.67	177.8	87.05	81.29	73.29	25.05	35.3	22.1
provirus 4	8	hypothetical protein CDS 1:8511-8927	447.53	253.15	245.16	299.53	369.87	307.06	272.91	382.78	323.02	41.21	157.25	119.85	186.16	67.9	98.96	289.4	223.53	367.51	269.29	249.37	280.12	235.82	251.18	228.52	49.93	40.24	48.19	72.96	79.48	93.18
provirus 4	9	excisionase and transcriptional regulator CDS 1:9133-9456	0.9	6.09	0	0	1.81	0	0	16.3	0	0	0	0	8.08	0	0	0	0	2.85	0	3.12	3.14	4.13	2.28	2.62	1.46	0	0	0	0	7.06
provirus 4	10	hypothetical protein CDS 1:9469-9762	0	0	0	0	0	0	0	0	0	0	0	2.43	5.94	0	8.26	0	0	0	0	0	0	2.28	2.51	0	0	0	0	8.18	0	0
provirus 4	11	hypothetical protein CDS 1:9759-10070	1.86	0	1.53	0	3.76	0	0	0	0	1.84	0	0	2.8	8.26	0	0	0	0	0	0	0	0	2.37	0	3.04	2.07	0	2.57	0	0
provirus 4	12	integrase CDS 1:10212-11534	2.85	0.74	1.44	2.19	1.77	2.08	0.77	2.99	0	1.3	0.35	3.23	1.97	0.65	0	0.72	0	2.09	0.58	2.29	0	2.52	0.56	0.96	1.79	5.84	2.25	0.6	2.91	1.72
provirus 4	13	integrase CDS 1:11559-12794	1.64	3.19	0.38	1.76	0.95	1.11	0.82	0	3.37	1.39	2.65	4.04	1.41	1.39	0	0	1.02	2.98	0.62	2.04	2.46	0	0.6	1.71	2.29	2.09	3.01	3.88	4.36	1.85
provirus 4	14	hypothetical protein CDS 1:13361-13663	9.6	9.78	4.71	7.2	9.69	9.1	5.03	8.72	13.76	11.35	13.93	2.36	14.41	28.34	0	6.28	12.57	9.15	0	6.67	6.71	2.21	4.87	2.8	10.94	8.53	4.92	31.74	38.19	32.72
provirus 4	15	hypothetical protein CDS 1:13880-19837	21.42	21.64	16.88	18.97	26.62	28.82	21.78	26.95	28.6	41.87	47.93	55.36	22.64	25.72	17.48	20.37	24.32	20.72	21.77	18.43	19.73	24.2	24.95	23.19	34.71	36.86	40.01	39.28	38.21	34.58
provirus 4	16	hypothetical protein CDS 1:19874-20272	6.56	4.95	4.77	3.64	5.88	10.35	7.64	9.92	17.4	20.1	16.44	17.9	32.79	40.86	18.25	9.53	6.36	0	15.42	8.86	10.18	13.41	7.4	2.12	16.61	14.56	22.39	20.07	21.25	21.01
provirus 4	17	endolysin CDS 1:20269-20859	10.81	15.01	9.65	17.19	3.97	2.33	8.59	8.92	7.04	32.93	39.6	24.14	44.24	95.74	82.09	6.43	4.29	10.93	9.1	11.1	3.43	12.44	9.98	15.04	32.01	25.1	32.72	43.32	48.22	43.8
provirus 4	18	hypothetical protein CDS 1:20879-21229	3.31	0	2.71	0	10.03	0	5.79	11.28	3.96	5.71	18.69	12.21	19.89	31.79	48.43	8.13	5.42	0	10.96	2.88	0	1.91	8.41	3.62	20.23	12.88	12.73	34.23	30.76	26.06
provirus 4	19	tail fiber protein CDS 1:21359-23710	2.34	2.51	2.02	4.01	4.73	5.84	4.53	5.6	4.71	17.38	13.32	16.36	9.62	9.83	5.15	2.82	3.5	2.74	1.31	4.07	3.45	3.41	3.13	3.59	25.9	23.83	20.53	12.57	10.47	8.41
provirus 4	20	hypothetical protein CDS 1:23710-26301	4.14	3.8	3.48	6.43	3.84	4.24	4.3	8.13	5.88	15.88	15.15	15.67	10.75	6.61	4.67	4.02	2.44	2.84	3.55	3.5	4.3	4.64	3.69	2.77	19.31	20.13	19.49	11.1	7.72	5.87
provirus 4	21	tail protein CDS 1:26298-26720	4.81	0	3.37	6.87	6.93	6.51	2.4	6.24	0	10.16	18.82	11.81	10.31	6.08	5.74	4.49	3	2.18	3.64	4.77	2.4	11.07	0	1	13.42	30.52	12.32	13.25	14.58	3.6
provirus 4	22	hypothetical protein CDS 1:26717-27139	6.18	2.33	3.37	3.43	2.77	0	3.6	6.24	3.28	6.09	13.29	10.13	2.06	8.11	5.74	8.99	7.5	6.55	7.27	3.58	7.2	4.74	1.74	6.01	13.42	4.58	8.8	11.36	10.93	14.41
provirus 4	23	hypothetical protein CDS 1:27147-30941	2.52	2.08	1.75	4.77	4.16	3.26	3.74	3.47	1.46	5.35	4.56	5.82	9.4	9.25	4.47	2	2.67	2.43	2.22	2.79	3.74	2.99	2.13	2.34	5.97	6.62	4.31	9.47	8.51	8.61
provirus 4	24	hypothetical protein CDS 1:31246-32187	217.57	226.96	342.29	325.66	261.75	256.89	241.3	300.68	290.02	180.05	590.91	581.31	893.27	1145.14	517.24	282.07	235.29	198.68	366.12	274	283.21	159.57	258.05	173.76	172.59	181.34	179.12	1038.03	1063.07	1041.16
provirus 4	25	hypothetical protein CDS 1:32428-32571	206.84	130.77	384.8	278.63	167.74	201.7	88.61	174.85	193.75	7.99	71.89	99.62	225.14	209.49	16.93	172.36	115.02	225.42	268.29	253.55	191.33	112	154.37	135.91	19.81	4.5	25.96	413.3	387.14	340.17
provirus 4	26	hypothetical protein CDS 1:32806-33282	71.28	103.38	125.57	100.45	63.91	46.17	68.15	69.12	75.67	7.8	32.39	23.94	314.42	142.05	20.35	69.7	46.51	65.79	156.36	102.62	104.31	35.05	54.11	38.17	9.92	5.41	4.68	781.9	796.37	448.7
provirus 4	27	hypothetical protein CDS 1:33338-33751	42.83	102.47	89.59	91.21	28.33	49.89	54	63.73	50.31	5.53	21.5	29.32	54.78	45.59	0	71.15	41.36	51.29	115.19	80.47	61.34	42.01	48.11	54.22	9.14	3.12	8.99	220.46	212.24	119.62
provirus 4	28	integrase CDS 1:34135-35358	6.64	20.92	14.35	8.89	9.57	14.6	7.46	7.53	16.99	1.17	6.11	2.91	19.21	10.5	0	7.75	2.59	6.78	16.94	13.59	11.6	2.18	7.82	9.67	1.54	0.53	0.61	76.41	71.04	41.64
provirus 4	29	integrase CDS 1:35370-36722	6.01	6.55	4.91	5.36	6.06	1.02	4.12	14.6	3.07	3.8	8.99	5.27	9.01	5.06	1.79	3.51	1.87	4.09	5.68	2.98	4.5	4.44	3.27	3.13	2.44	0.95	6.59	29.54	23.32	14.62
provirus 4	30	hypothetical protein CDS 1:36725-37078	1.64	16.73	9.41	4.1	3.31	11.67	7.18	3.73	0	7.28	14.56	8.07	7.4	12.12	6.86	8.06	3.58	2.61	8.69	1.43	2.87	5.67	4.17	2.39	4.01	1.82	0	6.79	10.89	2.15
provirus 4	31	excisionase and transcriptional regulator CDS 1:37135-37446	3.73	0	3.05	2.33	0	0	1.63	0	0	8.27	7.51	2.29	0	5.5	7.79	12.19	0	0	4.93	8.1	6.52	0	2.37	4.08	3.04	8.28	4.78	5.14	4.94	0
provirus 4	32	excisionase and transcriptional regulator CDS 1:37443-37736	3.96	0	1.62	0	5.99	0	3.46	0	4.73	0.98	1.59	2.43	11.88	0	16.53	0	4.32	0	2.62	1.72	0	2.28	0	1.44	1.61	2.2	5.07	10.9	5.25	5.19
provirus 4	33	hypothetical protein CDS 1:38190-38429	2.43	0	3.97	0	0	0	0	0	0	2.39	0	0	3.64	0	10.13	0	0	0	0	2.11	0	0	0	0	1.98	2.69	0	0	3.22	0
provirus 4	34	hypothetical protein CDS 1:38449-39078	0.46	1.56	0	1.15	2.79	0	0	0	0	0.91	0	2.26	2.77	1.36	0	0	0	0	0	0	1.61	0	0	0.67	0.75	1.02	3.54	2.54	4.89	2.42
provirus 5	1	hypothetical protein CDS 1:15700-16203	0	0	0	1.44	1.16	0	0	5.23	0	5.11	5.57	0	1.73	1.7	0	1.88	1.26	0	1.53	4	0	1.33	0	1.68	11.26	6.4	7.38	0	0	1.51
provirus 5	2	endolysin CDS 1:16217-16729	1.7	0	1.85	1.41	1.14	0	1.98	0	2.71	1.67	1.83	2.78	0	1.67	0	0	1.24	0	0	0.98	1.98	3.91	0	1.65	1.84	7.55	4.35	0	0	0
provirus 5	3	hypothetical protein CDS 1:16788-17852	60.78	50.87	69.1	55.83	67.63	83.91	60.97	81.63	89.84	39.74	59.29	51.54	17.17	5.63	11.38	49.89	54.7	59.73	59.85	72.89	56.19	57.08	61.55	52.42	29.28	39.34	32.8	15.76	7.23	16.43
provirus 5	4	hypothetical protein CDS 1:17970-18893	3.77	0	1.54	0.78	0.63	0	1.1	1.43	1.5	16.72	11.14	5.4	4.71	0.93	7.87	0	0.69	0	0.83	0.55	1.1	2.89	2.39	1.37	21.99	17.44	17.7	0	0	2.47
provirus 5	5	hypothetical protein CDS 1:18937-19227	1	0	0	0	0	0	6.99	4.54	0	0	0	4.91	0	0	0	0	0	0	0	0	0	0	0	0	0	0	0	2.75	0	0
provirus 5	6	hypothetical protein CDS 1:19563-19907	113.8	57.22	89.63	98.98	88.44	111.8	89.88	110.94	96.65	39.04	120.89	78.68	35.41	9.95	35.2	90.94	108.5	61.58	78.07	103.94	94.26	85.36	55.62	89.66	26.08	24.33	12.95	6.97	13.41	8.84
provirus 5	7	hypothetical protein CDS 1:19971-20684	0	0	0	0	0	3.85	0.71	0	0	3.21	3.93	4	0	0	3.4	0	0	0	0	0	0	0	0	0.59	9.27	0.9	9.37	1.12	1.08	0
provirus 5	8	hypothetical protein CDS 1:20689-21021	0	0	0	0	0	0	0	0	0	3.44	0	0	0	0	0	0	0	2.77	0	0	0	0	0	0	2.84	5.82	4.47	0	0	0
provirus 5	9	hypothetical protein CDS 1:21018-22088	0	0	0.89	0.68	0	0	0	2.46	1.29	1.87	2.62	0.67	0.81	0	6.79	0	0.59	0.86	0	0.94	0	0	0	0	3.53	4.81	4.86	1.49	2.87	0.71
provirus 5	10	hypothetical protein CDS 1:22100-22309	2.77	4.71	0	3.47	0	0	0	6.3	0	2.73	6.71	6.82	4.16	4.1	0	0	0	0	0	2.41	0	0	0	0	2.26	3.08	3.55	0	0	0
provirus 5	11	hypothetical protein CDS 1:22321-22917	0.97	0	0	0	0.98	2.3	0	0	0	5.75	3.92	3.59	1.46	1.44	0	3.18	0	0	0	0	0	1.12	0	0	15.05	10.8	3.74	2.68	1.29	0
provirus 5	12	hypothetical protein CDS 1:22928-23158	0	0	0	0	0	0	0	0	0	1.24	0	0	0	0	0	0	0	0	0	0	0	0	0	0	2.05	11.2	0	0	0	0
provirus 5	13	hypothetical protein CDS 1:23172-23753	0	0	0	1.25	0	0	0.87	0	0	1.48	0	1.23	4.49	1.47	0	0	0	0	0	0	0	0	0	0	1.63	0	0	2.75	0	0
provirus 5	14	hypothetical protein CDS 1:23793-24281	0	0	0	0	0	0	1.04	0	0	1.76	0	0	3.57	3.51	0	0	0	0	0	0	0	0	0	0	1.93	2.64	0	0	0	0
provirus 5	15	hypothetical protein CDS 1:24313-25245	0	0	0	0	0	0	0	0	0	0	3.51	0	0.93	0	0	0	0	0	0	0.54	1.09	0	0	0	0	0	0.8	0	1.65	1.63
provirus 5	16	hypothetical protein CDS 1:25330-25617	0	0	0	0	0	0	1.77	0	0	0	1.63	0	0	0	0	0	0	0	0	0	0	0	0	0	1.64	0	0	0	0	0
provirus 5	17	hypothetical protein CDS 1:25630-25944	0	0	0	0	0	0	0	0	0	0	0	0	0	0	0	0	0	0	0	0	0	0	0	0	0	0	0	0	0	0
provirus 5	18	hypothetical protein CDS 1:25957-26448	0	0	0	0	0	0	0	0	0	0	0	2.9	0	1.74	0	0	0	0	0	0	0	0	0	1.72	0.96	0	1.51	0	0	0
provirus 5	19	helicase CDS 1:26671-27936	0.23	0	0	0	0	0	0	0	0	0.68	0.74	0	1.38	0	0	0	0	0	0	0.4	0	0	0	0	0.75	0.51	0	0	0	0
provirus 5	20	helicase CDS 1:27948-29672	0	0.57	0	0	0	0	0.29	0	0	0	0	0	0	0	0	0.55	0	0	0	0	0	0	0	0	0	0	0	0.93	0	0
provirus 5	21	hypothetical protein CDS 1:29753-30694	0	0	0	0	0	1.46	0	1.4	0	0.91	0.5	0	0	0	0	0	1.34	0	0	0.54	0	0	0	0	0.5	0	0.79	0.85	0	0.81
provirus 5	22	hypothetical protein CDS 1:30707-31537	0	0	0	0.87	0	0	1.83	0	0	1.72	0.56	0	0	0	0	0	0	0	0	0	0	0	0	0	6.83	6.98	8.95	1.92	0.93	1.83
provirus 5	23	hypothetical protein CDS 1:32139-32858	248.85	190.27	267.86	272.05	252.24	223.51	185.4	323.97	242.77	926.29	608.95	710.28	1468	519.01	151.56	188.54	179.48	269	231.58	227.63	190.26	148.51	224.13	152.2	1270.54	1216.19	1205.2	783.13	1036.26	1280.18
