# Supplementary material for: Incomplete lytic cycle of a widespread Bacteroides bacteriophage leads to the formation of defective viral particles
Source: PLoS Biol. 2025 Mar 31;23(3):e3002787. doi: 10.1371/journal.pbio.3002787 (PMC12135933; doi:10.1371/journal.pbio.3002787)
Supplement: S10 Data — (XLSX) [file pbio.3002787.s032.xlsx]

## Sheet: S10_data
Data S10) Raw values for S8A Fig - Lysis curves
	VPI						dcps1-8						cps1						cps2						cps3						cps4						cps5						cps6						cps7
	bacteria alone		+ Δhp filtrate		+ repc filtrate		bacteria alone		+ Δhp filtrate		+ repc filtrate		bacteria alone		+ Δhp filtrate		+ repc filtrate		bacteria alone		+ Δhp filtrate		+ repc filtrate		bacteria alone		+ Δhp filtrate		+ repc filtrate		bacteria alone		+ Δhp filtrate		+ repc filtrate		bacteria alone		+ Δhp filtrate		+ repc filtrate		bacteria alone		+ Δhp filtrate		+ repc filtrate		bacteria alone
time (h)	replicate 1	replicate 2	replicate 1	replicate 2	replicate 1	replicate 2	replicate 1	replicate 2	replicate 1	replicate 2	replicate 1	replicate 2	replicate 1	replicate 2	replicate 1	replicate 2	replicate 1	replicate 2	replicate 1	replicate 2	replicate 1	replicate 2	replicate 1	replicate 2	replicate 1	replicate 2	replicate 1	replicate 2	replicate 1	replicate 2	replicate 1	replicate 2	replicate 1	replicate 2	replicate 1	replicate 2	replicate 1	replicate 2	replicate 1	replicate 2	replicate 1	replicate 2	replicate 1	replicate 2	replicate 1	replicate 2	replicate 1	replicate 2	replicate 1
1.99997	0.04244	0.04364	0.27504	0.02504	0.28264	0.11454	0.01704	0.11624	0.25204	0.11744	0.08164	-0.00196	0.03444	0.03854	0.03374	0.02544	0.26744	0.47944	0.31064	0.34364	0.20224	0.02064	0.04864	0.23984	0.31124	0.26184	0.03884	0.05224	0.15444	0.02924	0.02024	0.15024	0.04124	0.49044	0.22414	0.14204	0.04264	0.23554	0.01964	0.35144	0.20774	0.24094	0.03624	0.03854	0.02554	0.02694	0.02884	0.03544	0.07564
2.24997	0.05886	0.05636	0.29316	0.04206	0.28686	0.13306	0.02906	0.11666	0.26086	0.11966	0.08356	0.00676	0.05116	0.05186	0.05626	0.04476	0.27946	0.49996	0.33296	0.35206	0.20976	0.04286	0.07186	0.25186	0.33406	0.26936	0.05816	0.06116	0.16326	0.04016	0.03416	0.17126	0.05516	0.48966	0.24016	0.16996	0.05506	0.25996	0.03906	0.36216	0.20236	0.26546	0.05266	0.06216	0.04126	0.04826	0.05166	0.06166	0.08606
2.49997	0.07158	0.06598	0.30788	0.05438	0.29388	0.14458	0.03548	0.12818	0.27058	0.13588	0.09138	0.01008	0.06238	0.06428	0.06958	0.06008	0.28588	0.50658	0.33848	0.36638	0.22098	0.05578	0.09138	0.26448	0.33368	0.27868	0.07108	0.07548	0.17188	0.05028	0.04268	0.18838	0.06498	0.50978	0.23698	0.17818	0.06418	0.26368	0.05058	0.37128	0.20318	0.26548	0.06138	0.07148	0.05478	0.06278	0.06878	0.07608	0.08148
2.74994	0.08562	0.07732	0.31782	0.06752	0.29712	0.15492	0.04382	0.12512	0.27292	0.13502	0.09542	0.01562	0.07592	0.07682	0.08642	0.07512	0.29172	0.50792	0.34412	0.37812	0.23122	0.07082	0.11342	0.26812	0.35132	0.28952	0.08662	0.09062	0.18502	0.06362	0.05122	0.19952	0.07792	0.49202	0.23772	0.18972	0.07372	0.27632	0.06212	0.36962	0.20442	0.27202	0.07272	0.08462	0.07302	0.07872	0.08782	0.09422	0.09032
2.99994	0.0981	0.0878	0.3085	0.0769	0.306	0.1663	0.0506	0.1227	0.2589	0.126	0.1028	0.0192	0.0893	0.0874	0.1029	0.0879	0.3029	0.5175	0.3428	0.3844	0.2359	0.086	0.1281	0.284	0.3578	0.2965	0.1013	0.1056	0.2049	0.0747	0.0593	0.2045	0.0851	0.4989	0.2594	0.2086	0.0817	0.2721	0.0712	0.3757	0.2151	0.2738	0.0857	0.1007	0.0924	0.094	0.1103	0.1142	0.104
3.24994	0.11228	0.10088	0.33808	0.09278	0.31018	0.17228	0.05928	0.13718	0.27348	0.13648	0.11068	0.02258	0.10778	0.10488	0.12318	0.10728	0.30668	0.52198	0.34788	0.40018	0.25958	0.10438	0.14448	0.28748	0.36928	0.31798	0.11798	0.12428	0.21928	0.09028	0.06958	0.22808	0.10048	0.51318	0.26408	0.22328	0.08828	0.29218	0.08128	0.37928	0.21408	0.27788	0.10518	0.12338	0.11328	0.11538	0.13408	0.13888	0.11768
3.49994	0.12986	0.11686	0.34666	0.10656	0.30666	0.19266	0.06736	0.13286	0.27646	0.14936	0.12076	0.02726	0.12816	0.12596	0.14536	0.12856	0.32606	0.54446	0.34836	0.40806	0.27556	0.12396	0.16266	0.30276	0.37256	0.32896	0.13766	0.13886	0.23636	0.10626	0.08156	0.24166	0.11376	0.53866	0.28226	0.24576	0.09946	0.29666	0.09176	0.39016	0.22686	0.28406	0.12736	0.14646	0.13406	0.14096	0.15726	0.16466	0.13026
3.74994	0.14964	0.13594	0.35894	0.12074	0.32064	0.20574	0.07814	0.14454	0.28394	0.14674	0.12394	0.03384	0.15444	0.15034	0.17304	0.15374	0.33664	0.55164	0.34644	0.42414	0.29794	0.14624	0.18214	0.31374	0.38844	0.34604	0.16084	0.16264	0.25544	0.12674	0.09554	0.26954	0.13004	0.53224	0.28694	0.26674	0.11384	0.30824	0.10564	0.39484	0.23544	0.29024	0.15304	0.17274	0.15904	0.16764	0.17974	0.19394	0.15334
3.99994	0.1735	0.1553	0.3634	0.1396	0.3389	0.2224	0.0903	0.1531	0.2829	0.1512	0.1402	0.0394	0.1871	0.183	0.2049	0.1828	0.3691	0.5661	0.3476	0.4281	0.3145	0.172	0.2122	0.3314	0.407	0.3596	0.1874	0.1852	0.2833	0.152	0.1125	0.3039	0.147	0.5385	0.2906	0.2992	0.1287	0.3242	0.1215	0.403	0.2488	0.2939	0.1827	0.2031	0.1901	0.1978	0.2154	0.2287	0.1673
4.24994	0.19994	0.17694	0.38304	0.15764	0.34234	0.24314	0.10424	0.17034	0.29674	0.15934	0.14574	0.04694	0.22614	0.21824	0.23874	0.21634	0.37544	0.58804	0.34384	0.44984	0.34474	0.20264	0.24034	0.33884	0.43924	0.37554	0.21594	0.21604	0.31254	0.17964	0.13184	0.33874	0.16974	0.54544	0.30694	0.33154	0.14504	0.34444	0.13964	0.41334	0.25684	0.30674	0.21634	0.24484	0.22514	0.23024	0.24374	0.26714	0.20064
4.49994	0.2309	0.2029	0.4022	0.1824	0.3507	0.2623	0.123	0.1785	0.3034	0.1708	0.1614	0.0549	0.2638	0.2607	0.2799	0.2567	0.4053	0.6063	0.3507	0.4671	0.3758	0.2378	0.2802	0.3598	0.4675	0.4032	0.2502	0.2454	0.3412	0.2122	0.1549	0.3847	0.1945	0.5612	0.3206	0.3676	0.1686	0.3554	0.1606	0.4318	0.2776	0.3106	0.2568	0.2944	0.2701	0.2672	0.2831	0.3075	0.2321
4.74992	0.2664	0.2333	0.4264	0.2094	0.3719	0.292	0.1434	0.1956	0.3166	0.1853	0.178	0.0655	0.3038	0.3077	0.3199	0.2995	0.439	0.6382	0.362	0.4864	0.4074	0.2762	0.3171	0.382	0.5037	0.4368	0.2839	0.2851	0.3752	0.2507	0.1829	0.4312	0.2261	0.5803	0.3402	0.4117	0.1928	0.3849	0.1872	0.4492	0.2911	0.3323	0.3054	0.3423	0.3162	0.3031	0.3217	0.3533	0.2779
4.99992	0.30658	0.26968	0.44618	0.23288	0.37918	0.31158	0.16768	0.20808	0.32918	0.19748	0.19988	0.07488	0.35448	0.36258	0.34228	0.34138	0.47098	0.63488	0.38048	0.51548	0.43358	0.31598	0.36718	0.40248	0.54268	0.47448	0.31958	0.31968	0.41048	0.28928	0.21568	0.48628	0.26108	0.58938	0.36728	0.44398	0.22168	0.40728	0.21678	0.46938	0.31168	0.33398	0.36918	0.39608	0.36528	0.33828	0.36748	0.39178	0.32518
5.24992	0.35418	0.31268	0.48328	0.26298	0.39728	0.34208	0.19678	0.23348	0.35338	0.21308	0.22058	0.09008	0.41038	0.41668	0.38048	0.38578	0.49558	0.64408	0.41088	0.56028	0.46068	0.35988	0.41378	0.43298	0.58888	0.51418	0.35768	0.35998	0.40938	0.33288	0.25418	0.55258	0.29858	0.60658	0.38908	0.48918	0.25898	0.44318	0.25198	0.49258	0.33218	0.35078	0.43498	0.45408	0.41488	0.37428	0.39848	0.43068	0.37468
5.49992	0.40796	0.36156	0.50936	0.29146	0.42386	0.38056	0.23156	0.25206	0.36906	0.23626	0.25256	0.10686	0.47616	0.47416	0.41746	0.42416	0.53306	0.65626	0.45726	0.59446	0.46896	0.38746	0.45096	0.46246	0.68636	0.55536	0.39546	0.40006	0.45016	0.37846	0.29926	0.60606	0.33966	0.62826	0.42076	0.52986	0.30146	0.47936	0.29276	0.52136	0.35486	0.37976	0.49666	0.51846	0.45936	0.41106	0.42986	0.46496	0.42096
5.74992	0.46436	0.41636	0.52816	0.32436	0.44726	0.41736	0.27016	0.28326	0.38746	0.25536	0.28036	0.12496	0.54426	0.52446	0.45316	0.46226	0.55736	0.58556	0.49696	0.62986	0.49426	0.42076	0.48506	0.48376	0.74536	0.59496	0.43016	0.43676	0.48766	0.41986	0.34876	0.65436	0.37776	0.64106	0.44706	0.55736	0.34826	0.52276	0.33766	0.53836	0.37826	0.39686	0.56426	0.57976	0.50136	0.44686	0.46436	0.49536	0.46646
5.99989	0.52012	0.46942	0.56082	0.36062	0.47552	0.45402	0.31552	0.32182	0.41202	0.27722	0.31512	0.14682	0.60202	0.59212	0.48582	0.49952	0.59232	0.60152	0.55462	0.65812	0.52122	0.45392	0.50182	0.51302	0.80252	0.71672	0.46702	0.46982	0.51322	0.45852	0.40512	0.70302	0.41782	0.66792	0.48092	0.58932	0.40272	0.56522	0.39002	0.56342	0.40912	0.42202	0.62402	0.64122	0.54362	0.48402	0.50022	0.52592	0.51752
6.24989	0.59002	0.53432	0.58592	0.41202	0.50362	0.48832	0.36832	0.37152	0.44032	0.30702	0.34272	0.17542	0.65152	0.65342	0.51832	0.53812	0.61992	0.62432	0.59292	0.69772	0.55182	0.48872	0.53022	0.54112	0.87372	0.76962	0.50272	0.50372	0.54222	0.48982	0.49052	0.74562	0.46082	0.69312	0.51922	0.62122	0.46622	0.62512	0.44032	0.58522	0.43912	0.44382	0.67942	0.69182	0.58802	0.51842	0.53252	0.55452	0.57612
6.49989	0.65464	0.59914	0.61564	0.45644	0.53554	0.52064	0.41864	0.41284	0.46504	0.34454	0.37964	0.20274	0.70364	0.69934	0.54064	0.56804	0.65534	0.64674	0.63294	0.73594	0.57394	0.51544	0.55414	0.56584	0.92354	0.82614	0.53004	0.53544	0.56814	0.51954	0.55984	0.78464	0.49674	0.72474	0.55434	0.62094	0.51004	0.67694	0.49044	0.62004	0.46434	0.47104	0.72494	0.73444	0.60924	0.54354	0.56154	0.57864	0.62234
6.74989	0.71798	0.66228	0.64958	0.50328	0.56658	0.55208	0.47068	0.46298	0.50338	0.38388	0.41478	0.23628	0.72608	0.73678	0.56008	0.57438	0.68088	0.66818	0.67018	0.76688	0.58408	0.54158	0.57358	0.58528	0.97078	0.87278	0.55038	0.56138	0.58688	0.54258	0.62918	0.81678	0.52858	0.74658	0.59158	0.64328	0.57148	0.73418	0.53338	0.64928	0.49568	0.47988	0.77558	0.75068	0.61688	0.56548	0.57928	0.59648	0.66778
6.99989	0.77632	0.71892	0.67482	0.54372	0.59862	0.58522	0.52432	0.51662	0.53412	0.42602	0.45172	0.27252	0.75992	0.76162	0.57232	0.59042	0.70022	0.68372	0.70872	0.79602	0.59592	0.55732	0.58572	0.59842	1.00852	0.91992	0.56002	0.57232	0.59792	0.56172	0.69412	0.84322	0.55892	0.76562	0.59322	0.64892	0.63622	0.72402	0.56492	0.68332	0.52932	0.51332	0.81932	0.79402	0.62722	0.58102	0.59112	0.61092	0.70072
7.24989	0.82138	0.75828	0.69878	0.57458	0.63468	0.61128	0.57438	0.54818	0.56568	0.46758	0.49068	0.30738	0.78208	0.77468	0.58208	0.60318	0.72288	0.69288	0.73588	0.81768	0.60238	0.57308	0.59958	0.60678	1.04218	0.96018	0.56758	0.58058	0.60138	0.57188	0.75138	0.86118	0.58378	0.78118	0.62888	0.65898	0.70268	0.76528	0.58508	0.72198	0.56218	0.53948	0.85388	0.81848	0.64048	0.59058	0.59878	0.61768	0.72818
7.49989	0.85866	0.79156	0.72516	0.60046	0.65876	0.64446	0.61966	0.59516	0.60336	0.48266	0.52416	0.34916	0.79466	0.78876	0.59216	0.61526	0.73346	0.71566	0.75306	0.83436	0.61556	0.58486	0.60536	0.62306	1.06596	0.98206	0.57286	0.59276	0.60786	0.57706	0.80106	0.87666	0.60896	0.79596	0.64856	0.68026	0.74656	0.80866	0.60906	0.74976	0.58606	0.57296	0.88246	0.83996	0.65036	0.60276	0.60176	0.62886	0.74896
7.74986	0.8945	0.8139	0.7516	0.6208	0.6858	0.6653	0.6637	0.6393	0.6293	0.5075	0.5584	0.3816	0.821	0.8009	0.6015	0.6236	0.7494	0.7228	0.7728	0.8562	0.6287	0.5938	0.61	0.631	1.0751	1.0148	0.5806	0.6007	0.618	0.5779	0.844	0.8906	0.6281	0.798	0.6713	0.6875	0.783	0.8428	0.6322	0.7747	0.6044	0.5942	0.9062	0.8619	0.6566	0.6099	0.6045	0.6357	0.7579
7.99986	0.92624	0.83704	0.77314	0.63914	0.69784	0.68214	0.70244	0.68044	0.65684	0.54134	0.58734	0.41234	0.84444	0.81184	0.61064	0.63434	0.75974	0.73824	0.79234	0.86984	0.63954	0.60534	0.61704	0.64114	1.08764	1.04694	0.58954	0.61334	0.62594	0.57984	0.88404	0.90464	0.64314	0.81914	0.68934	0.69884	0.80894	0.87394	0.65264	0.78044	0.62484	0.61384	0.92704	0.88634	0.66514	0.61984	0.60834	0.64474	0.76994
8.24986	0.9564	0.8583	0.7979	0.655	0.7166	0.7004	0.7354	0.7109	0.6766	0.5673	0.6139	0.4435	0.8217	0.8245	0.6207	0.6418	0.7696	0.7447	0.8107	0.8843	0.6516	0.6166	0.6271	0.6508	1.1127	1.056	0.5995	0.6249	0.6398	0.5834	0.9176	0.9197	0.655	0.8244	0.7022	0.7102	0.8321	0.9007	0.6724	0.8007	0.6416	0.6284	0.9438	0.905	0.6759	0.6295	0.6141	0.6545	0.7871
8.49986	0.98408	0.87638	0.81458	0.66868	0.72878	0.71198	0.75598	0.73128	0.69208	0.59968	0.63888	0.46878	0.79308	0.83618	0.62848	0.65528	0.78798	0.76178	0.82678	0.89738	0.66168	0.62508	0.63658	0.65998	1.12368	1.06728	0.60788	0.64058	0.64608	0.58698	0.94548	0.93318	0.66508	0.84478	0.71288	0.72218	0.84788	0.92728	0.69208	0.82998	0.65888	0.64248	0.95578	0.90548	0.68488	0.63498	0.61718	0.66278	0.79598
8.74986	1.00538	0.89278	0.83408	0.67978	0.73998	0.72488	0.76808	0.74898	0.70848	0.61548	0.65848	0.49348	0.74078	0.84788	0.63788	0.66238	0.80018	0.77218	0.84028	0.91098	0.67308	0.63508	0.64618	0.67068	1.14328	1.07118	0.61628	0.64788	0.65728	0.59198	0.97328	0.94768	0.67558	0.84898	0.72288	0.73268	0.85938	0.94928	0.71128	0.84028	0.67258	0.65338	0.97158	0.90058	0.69218	0.64388	0.62158	0.67248	0.80868
8.99986	1.02518	0.90858	0.84728	0.68968	0.74938	0.73468	0.77738	0.75908	0.71748	0.63418	0.67078	0.51258	0.73418	0.85738	0.64448	0.67398	0.80848	0.78038	0.85288	0.92388	0.68128	0.64258	0.65398	0.67888	1.15768	1.07618	0.62358	0.66098	0.66618	0.59698	0.99588	0.95758	0.68138	0.85638	0.72798	0.74478	0.86668	0.96108	0.71878	0.85988	0.68168	0.66408	0.98418	0.89868	0.69968	0.65098	0.62748	0.68038	0.82138
9.24986	1.0416	0.9264	0.8604	0.7005	0.7653	0.7487	0.789	0.7686	0.7285	0.6453	0.6882	0.532	0.7442	0.8706	0.6536	0.6832	0.8231	0.7923	0.8751	0.9351	0.6897	0.6519	0.6641	0.69	1.1675	1.0856	0.6312	0.6681	0.6814	0.6059	1.0177	0.9722	0.6915	0.8669	0.7394	0.7582	0.8743	0.9754	0.7291	0.8689	0.6884	0.6787	0.9956	0.9029	0.7005	0.659	0.6336	0.6903	0.8309
9.49983	1.05908	0.94878	0.87508	0.71148	0.77058	0.75618	0.80048	0.78298	0.73748	0.65848	0.69568	0.54318	0.75388	0.88508	0.66218	0.69478	0.83178	0.79898	0.88238	0.94708	0.70048	0.66118	0.67338	0.69828	1.17288	1.09388	0.63958	0.68138	0.68738	0.61258	1.03828	0.98468	0.70098	0.87818	0.74608	0.76708	0.88018	0.98388	0.73728	0.88448	0.70158	0.68838	1.00748	0.90798	0.71148	0.66768	0.64178	0.69788	0.83988
9.74983	1.07726	0.95866	0.89546	0.71516	0.78016	0.76516	0.81546	0.79716	0.75346	0.66926	0.70676	0.55466	0.76606	0.90496	0.67276	0.70256	0.84406	0.81106	0.88486	0.96506	0.71536	0.67136	0.68216	0.70616	1.18086	1.10606	0.64916	0.69306	0.69666	0.62036	1.05646	0.99736	0.71676	0.89076	0.75586	0.78026	0.89056	1.00026	0.75396	0.89306	0.71366	0.69926	1.01936	0.91636	0.72686	0.67566	0.65146	0.70626	0.85016
9.99983	1.08606	0.98696	0.89456	0.72906	0.78966	0.77596	0.82706	0.80966	0.75906	0.67596	0.71386	0.56696	0.77466	0.90896	0.67866	0.71206	0.85786	0.81846	0.88736	0.97446	0.71786	0.67836	0.69066	0.71396	1.18976	1.10966	0.65686	0.69886	0.70466	0.62676	1.07066	1.00696	0.72156	0.89246	0.76436	0.78696	0.90116	1.00366	0.75596	0.90456	0.72316	0.70936	1.02716	0.91956	0.73166	0.68226	0.65756	0.71276	0.85656
10.2498	1.0975	0.9994	0.9095	0.7388	0.796	0.7868	0.8374	0.8231	0.7702	0.6883	0.7243	0.5767	0.7813	0.9125	0.6884	0.7228	0.8646	0.8328	0.8935	0.9921	0.7315	0.6881	0.6984	0.726	1.1927	1.118	0.6629	0.7091	0.7135	0.6359	1.0849	1.018	0.7356	0.9053	0.772	0.8002	0.912	1.0132	0.7686	0.9136	0.7305	0.7245	1.0346	0.9269	0.7383	0.6892	0.6648	0.7227	0.8661
10.4998	1.10512	1.00032	0.91102	0.74732	0.80482	0.79252	0.84692	0.83552	0.77442	0.69772	0.73422	0.58282	0.78582	0.91372	0.69302	0.72912	0.87322	0.83872	0.89862	1.00432	0.73312	0.69422	0.70652	0.73142	1.19452	1.11882	0.66622	0.72032	0.72162	0.64072	1.09522	1.02772	0.74082	0.91522	0.77622	0.80842	0.92082	1.02072	0.77322	0.92522	0.73642	0.73312	1.03922	0.92992	0.74422	0.69432	0.67192	0.72792	0.86992
10.7498	1.11376	1.00996	0.92206	0.75496	0.80966	0.80206	0.85826	0.84716	0.78556	0.70766	0.74286	0.59296	0.79286	0.91766	0.70056	0.73786	0.88826	0.84526	0.90806	1.01316	0.74336	0.70176	0.71556	0.73756	1.20226	1.12276	0.67176	0.72616	0.72966	0.64886	1.10526	1.03296	0.75126	0.92356	0.78666	0.81816	0.93416	1.02756	0.78266	0.93416	0.75016	0.74216	1.04336	0.93286	0.75476	0.70186	0.67866	0.73446	0.87796
10.9998	1.12374	1.02964	0.92684	0.76324	0.81824	0.80804	0.86954	0.85894	0.79324	0.71064	0.75064	0.59844	0.79644	0.92234	0.70684	0.74394	0.89014	0.85164	0.91564	1.02304	0.74774	0.70814	0.72014	0.74374	1.20434	1.12314	0.67554	0.72924	0.72944	0.65314	1.11424	1.04014	0.75854	0.92954	0.79114	0.82564	0.94404	1.03844	0.79014	0.94044	0.75734	0.75104	1.04674	0.93694	0.76014	0.70784	0.68714	0.74044	0.88194
11.2498	1.12548	1.02858	0.93488	0.77138	0.82958	0.81478	0.87618	0.86918	0.80318	0.71828	0.75778	0.60478	0.79718	0.92548	0.71238	0.74978	0.90038	0.85358	0.91848	1.02978	0.75548	0.71378	0.72818	0.75028	1.20178	1.12038	0.67788	0.73528	0.73908	0.65818	1.12088	1.04638	0.76868	0.93068	0.80008	0.83338	0.95248	1.04758	0.79698	0.94748	0.76638	0.75938	1.05028	0.93958	0.76558	0.71258	0.69068	0.74448	0.88618
11.4998	1.12974	1.04314	0.94214	0.77864	0.83954	0.82374	0.88444	0.88014	0.80724	0.72504	0.76784	0.61374	0.80054	0.92864	0.71644	0.75504	0.91344	0.86274	0.92304	1.03834	0.76004	0.71854	0.73334	0.75824	1.20094	1.12284	0.68064	0.73724	0.74514	0.66284	1.12564	1.05164	0.77604	0.93454	0.80794	0.84324	0.96144	1.05744	0.80144	0.95224	0.77194	0.76974	1.05124	0.94094	0.76934	0.71634	0.69704	0.74904	0.88684
11.7498	1.13464	1.04374	0.94544	0.78324	0.83754	0.82924	0.89174	0.88944	0.81524	0.72634	0.76764	0.62094	0.80074	0.93064	0.72024	0.75784	0.90984	0.86704	0.92644	1.04254	0.76564	0.72324	0.73594	0.76184	1.20044	1.11694	0.68024	0.74284	0.74474	0.66284	1.12934	1.05684	0.78544	0.93764	0.80814	0.85244	0.96804	1.06714	0.80914	0.95804	0.77644	0.77684	1.05164	0.94214	0.77004	0.71914	0.70154	0.75214	0.88964
11.9998	1.13236	1.05156	0.95316	0.79006	0.84256	0.83186	0.89716	0.89806	0.82176	0.73706	0.77706	0.62206	0.80206	0.93156	0.72356	0.76166	0.92836	0.87486	0.92966	1.04856	0.76846	0.72536	0.74416	0.76586	1.19746	1.11986	0.68546	0.74316	0.74606	0.66586	1.13386	1.05956	0.79106	0.94366	0.81826	0.85326	0.97656	1.07156	0.81606	0.96526	0.79456	0.78066	1.05206	0.94386	0.78026	0.72096	0.70716	0.75466	0.89036
12.2498	1.13532	1.05382	0.95402	0.79752	0.85602	0.84222	0.90462	0.90822	0.82652	0.74922	0.78792	0.63342	0.80242	0.93232	0.72452	0.76722	0.93032	0.88292	0.93192	1.04602	0.76882	0.73112	0.74712	0.77292	1.19412	1.11752	0.68682	0.75502	0.75292	0.66892	1.13512	1.06232	0.79492	0.95242	0.82272	0.86652	0.98202	1.07992	0.81642	0.97812	0.79432	0.79092	1.05102	0.94282	0.77972	0.72382	0.70882	0.75782	0.89142
12.4998	1.13714	1.06384	0.95494	0.80094	0.85864	0.84704	0.91034	0.91634	0.82994	0.74964	0.78914	0.63634	0.80354	0.93284	0.72724	0.76564	0.93084	0.88824	0.93314	1.05264	0.77284	0.73214	0.75034	0.77674	1.19224	1.11654	0.69074	0.75084	0.74764	0.67284	1.13874	1.05984	0.80254	0.95774	0.83064	0.86724	0.98944	1.08364	0.82554	0.97784	0.79984	0.79624	1.05134	0.94474	0.78724	0.72564	0.71364	0.75844	0.89104
12.7498	1.13944	1.06324	0.95674	0.80364	0.86244	0.85034	0.91474	0.92374	0.83584	0.75264	0.79164	0.63954	0.80424	0.93224	0.72664	0.76774	0.93174	0.88314	0.93584	1.04854	0.76974	0.73394	0.75174	0.77584	1.19234	1.11424	0.69044	0.75794	0.75474	0.67444	1.13824	1.06224	0.80584	0.94864	0.83154	0.87284	0.99484	1.08474	0.82574	0.98174	0.80174	0.80044	1.04834	0.94214	0.78594	0.72624	0.71674	0.75724	0.89104
12.9998	1.1428	1.0641	0.9534	0.807	0.8636	0.8573	0.9199	0.9294	0.839	0.7579	0.7953	0.6458	0.805	0.9306	0.7277	0.7688	0.9344	0.8877	0.9373	1.0517	0.7709	0.7335	0.7531	0.7811	1.192	1.1133	0.6927	0.7577	0.7563	0.6767	1.1396	1.0611	0.8111	0.9541	0.8355	0.8811	1.0017	1.0842	0.8313	0.9892	0.8053	0.8069	1.0448	0.9423	0.7818	0.726	0.7175	0.758	0.8892
13.2498	1.14072	1.06422	0.96432	0.81022	0.87212	0.85832	0.92212	0.93722	0.84572	0.76132	0.80242	0.64862	0.80292	0.92862	0.72792	0.76642	0.94062	0.89122	0.93602	1.05602	0.77502	0.73402	0.75492	0.77972	1.18882	1.11072	0.69292	0.75882	0.75822	0.67732	1.13952	1.06332	0.81972	0.95652	0.84042	0.87952	1.00272	1.08512	0.83822	0.99322	0.81822	0.80862	1.04112	0.93912	0.78852	0.72472	0.71602	0.75662	0.88972
13.4998	1.14796	1.07116	0.96396	0.81676	0.87626	0.86346	0.92556	0.93956	0.84886	0.76846	0.80566	0.65196	0.80206	0.92796	0.72866	0.76746	0.93526	0.88576	0.93726	1.05156	0.77556	0.73516	0.75526	0.78136	1.18696	1.10776	0.69546	0.76806	0.75976	0.67986	1.13996	1.06246	0.82556	0.96146	0.84266	0.88796	1.01076	1.08086	0.84206	1.00296	0.81686	0.81866	1.03846	0.93686	0.78276	0.72536	0.72106	0.75576	0.88786
13.7498	1.14584	1.06924	0.96724	0.81804	0.87574	0.86644	0.92264	0.94444	0.85314	0.77134	0.80464	0.65574	0.79964	0.92594	0.72934	0.76574	0.93354	0.87874	0.93814	1.05234	0.77454	0.73404	0.75694	0.78004	1.18774	1.10254	0.69544	0.76914	0.76244	0.68104	1.14004	1.06164	0.82984	0.96004	0.84434	0.88554	1.01184	1.07594	0.84324	1.00554	0.81534	0.82124	1.03304	0.93484	0.77964	0.72494	0.72084	0.75434	0.88614
13.9998	1.14422	1.06972	0.96322	0.82182	0.88102	0.87082	0.92512	0.94792	0.85422	0.77292	0.81042	0.65932	0.79922	0.92482	0.72802	0.76372	0.93602	0.88352	0.93832	1.05122	0.77352	0.73402	0.75722	0.77912	1.18612	1.10582	0.69882	0.76522	0.75992	0.68222	1.14052	1.06022	0.83102	0.95892	0.84802	0.88512	1.01382	1.07512	0.84322	1.00872	0.82842	0.82302	1.02882	0.93332	0.78412	0.72472	0.72192	0.75272	0.88302
14.2498	1.1488	1.0673	0.9628	0.8238	0.885	0.8739	0.9336	0.9524	0.8571	0.7747	0.8128	0.6623	0.7962	0.9235	0.7269	0.763	0.9331	0.8809	0.9387	1.052	0.7708	0.7336	0.7581	0.7809	1.1871	1.1027	0.6978	0.7712	0.7674	0.6833	1.1394	1.0599	0.8326	0.9548	0.8508	0.8882	1.0159	1.0715	0.8442	1.0091	0.8229	0.8288	1.0253	0.9318	0.7799	0.7223	0.7209	0.7522	0.88
14.4998	1.1463	1.0701	0.9666	0.8251	0.8933	0.8773	0.9317	0.9553	0.8578	0.7775	0.8153	0.6659	0.795	0.9208	0.7266	0.7618	0.9427	0.8888	0.9362	1.0546	0.7733	0.7318	0.7572	0.7854	1.1836	1.1042	0.6986	0.7703	0.767	0.6824	1.139	1.0583	0.8365	0.9651	0.8563	0.8929	1.016	1.0689	0.8485	1.0154	0.8318	0.8308	1.0205	0.929	0.7857	0.7228	0.7229	0.7521	0.8769
14.7498	1.15064	1.07284	0.97274	0.83214	0.89324	0.88304	0.93584	0.96254	0.86404	0.78444	0.81764	0.67004	0.79544	0.92104	0.72704	0.76154	0.93664	0.88594	0.93754	1.05714	0.77354	0.73224	0.75784	0.78074	1.19154	1.10324	0.69924	0.77954	0.76824	0.68504	1.14054	1.06444	0.84344	0.96224	0.85894	0.89264	1.01804	1.07264	0.85454	1.01914	0.83654	0.83354	1.01854	0.92964	0.78784	0.72144	0.72584	0.75014	0.87904
14.9998	1.14544	1.07184	0.96494	0.83034	0.89474	0.88244	0.93304	0.96214	0.86074	0.78334	0.82154	0.66994	0.79214	0.91844	0.72404	0.75774	0.94144	0.89124	0.93584	1.05754	0.76764	0.72944	0.75804	0.77974	1.18764	1.10184	0.69884	0.77344	0.76324	0.68434	1.14024	1.05994	0.83784	0.96404	0.85714	0.88754	1.01794	1.07054	0.85294	1.01844	0.84324	0.83034	1.01604	0.92784	0.78614	0.71984	0.72424	0.74684	0.87654
15.2497	1.14846	1.06806	0.96876	0.83386	0.89566	0.88696	0.93486	0.96726	0.86476	0.78566	0.82036	0.67356	0.78626	0.91986	0.72586	0.75666	0.92546	0.87636	0.93656	1.05026	0.76876	0.73126	0.76076	0.78126	1.18656	1.09306	0.69996	0.78136	0.77316	0.69096	1.13806	1.05956	0.84296	0.95446	0.85596	0.89296	1.01736	1.06536	0.85256	1.02106	0.83136	0.83896	1.01176	0.92606	0.77916	0.71986	0.72456	0.74666	0.87286
15.4997	1.1482	1.0688	0.9682	0.8343	0.898	0.8876	0.9355	0.9657	0.8613	0.7842	0.8234	0.6743	0.7848	0.9187	0.7254	0.752	0.9266	0.8808	0.9351	1.0559	0.7702	0.7291	0.7622	0.7808	1.1818	1.0944	0.7012	0.7775	0.7679	0.6966	1.1385	1.0561	0.8414	0.9599	0.8596	0.8903	1.0182	1.0626	0.8517	1.0227	0.8253	0.8415	1.0103	0.9252	0.7852	0.7192	0.7301	0.7465	0.8687
15.7497	1.14706	1.06676	0.96646	0.83616	0.89836	0.88916	0.93596	0.96826	0.86106	0.78546	0.82136	0.67536	0.78166	0.91756	0.72436	0.75116	0.91276	0.87036	0.93456	1.05196	0.76726	0.72946	0.76306	0.77736	1.18196	1.09386	0.70056	0.78196	0.77476	0.70056	1.13696	1.05656	0.84066	0.95426	0.86236	0.88786	1.01816	1.06016	0.85216	1.02296	0.82266	0.84286	1.00776	0.92386	0.77776	0.71836	0.72606	0.74296	0.86716
15.9997	1.14816	1.06876	0.96546	0.83676	0.90366	0.89066	0.93476	0.97056	0.86116	0.79266	0.82396	0.67696	0.77846	0.91906	0.72486	0.75116	0.91266	0.87196	0.93316	1.05076	0.76926	0.72896	0.76496	0.77796	1.18026	1.09156	0.70256	0.78656	0.77716	0.70816	1.13616	1.05756	0.84256	0.95656	0.86456	0.89006	1.01816	1.06206	0.85526	1.02846	0.82406	0.84476	1.00536	0.92396	0.77556	0.71816	0.72676	0.74246	0.86346
16.2497	1.14582	1.06662	0.96912	0.83722	0.90612	0.89322	0.93352	0.97142	0.86352	0.78972	0.82222	0.67822	0.77492	0.91682	0.72372	0.74882	0.90862	0.86942	0.93292	1.05202	0.76662	0.72772	0.76262	0.77842	1.18072	1.09112	0.70282	0.78562	0.78022	0.71042	1.13352	1.05492	0.83942	0.94582	0.86402	0.88752	1.01692	1.05762	0.85482	1.02572	0.82432	0.84732	1.00142	0.92222	0.77592	0.71572	0.72452	0.74282	0.86332
16.4997	1.1454	1.0643	0.9573	0.8376	0.9005	0.8913	0.9313	0.9715	0.8583	0.7874	0.8227	0.6773	0.7711	0.9166	0.7236	0.747	0.9008	0.8595	0.9309	1.0461	0.7652	0.7278	0.7653	0.7745	1.1825	1.0868	0.7046	0.7858	0.7759	0.7171	1.1342	1.0532	0.8368	0.9464	0.8645	0.8799	1.0167	1.0575	0.8537	1.0215	0.8187	0.8482	0.9999	0.9225	0.7731	0.7168	0.7278	0.7393	0.8603
16.7497	1.14204	1.06154	0.96074	0.83744	0.90394	0.89404	0.93014	0.97324	0.85704	0.79534	0.82544	0.67994	0.76714	0.91714	0.72224	0.74824	0.89494	0.85844	0.92854	1.04484	0.76344	0.72794	0.76704	0.77584	1.18044	1.08424	0.70504	0.79074	0.78104	0.72374	1.13134	1.05204	0.83734	0.94834	0.87014	0.87694	1.01384	1.05804	0.85014	1.02934	0.81734	0.84914	0.99794	0.92154	0.77144	0.71574	0.72594	0.73984	0.85894
16.9997	1.14054	1.06064	0.95714	0.83864	0.90774	0.89494	0.93254	0.97314	0.85364	0.78294	0.83094	0.67974	0.76554	0.91474	0.72214	0.74124	0.90484	0.86194	0.92944	1.05244	0.76034	0.72474	0.76694	0.77274	1.18104	1.08374	0.70684	0.77704	0.78494	0.71694	1.12994	1.05074	0.83164	0.94014	0.87244	0.87374	1.01364	1.05214	0.84574	1.01774	0.81624	0.84554	0.99724	0.92074	0.77574	0.71634	0.72704	0.73834	0.85504
17.2497	1.13848	1.06958	0.96058	0.83948	0.90598	0.89398	0.93118	0.97348	0.85188	0.78858	0.82258	0.67848	0.76288	0.91338	0.72088	0.74248	0.89888	0.85958	0.92848	1.05458	0.75948	0.72388	0.76258	0.77178	1.17808	1.08558	0.70768	0.78258	0.77468	0.71398	1.12808	1.04818	0.83068	0.95018	0.86998	0.87258	1.01188	1.04978	0.84518	1.02698	0.81878	0.84498	0.99438	0.91888	0.77548	0.71448	0.72628	0.73748	0.85208
17.4997	1.1359	1.0622	0.9553	0.8399	0.9037	0.8946	0.9287	0.9741	0.8514	0.7886	0.8194	0.6795	0.7581	0.9134	0.72	0.7405	0.886	0.85	0.9282	1.0476	0.7569	0.7231	0.7627	0.7693	1.1796	1.0839	0.7067	0.7802	0.7749	0.7192	1.1247	1.0489	0.8291	0.942	0.8695	0.8683	1.0093	1.0506	0.8389	1.0226	0.8113	0.8487	0.992	0.9193	0.7685	0.7133	0.7267	0.7376	0.8511
17.7497	1.13238	1.06128	0.95988	0.84238	0.91038	0.89678	0.92888	0.97558	0.85388	0.78188	0.82448	0.68178	0.75658	0.91158	0.72078	0.73848	0.90038	0.86258	0.92618	1.05368	0.76108	0.72228	0.76308	0.77118	1.17738	1.08328	0.70788	0.77378	0.77968	0.71348	1.12218	1.04628	0.82988	0.94098	0.87198	0.86898	1.00828	1.04558	0.84378	1.02168	0.81758	0.84498	0.99138	0.91788	0.77538	0.71258	0.72388	0.73818	0.84668
17.9997	1.13326	1.05946	0.96076	0.84396	0.90956	0.89696	0.92706	0.97746	0.85176	0.78776	0.82006	0.68236	0.75276	0.91296	0.72096	0.74056	0.88456	0.84996	0.92646	1.04726	0.76016	0.72326	0.76426	0.77106	1.17676	1.08416	0.70876	0.78246	0.77686	0.71876	1.12106	1.04726	0.83136	0.94166	0.87046	0.86736	1.00546	1.04736	0.84526	1.02856	0.81316	0.84756	0.98976	0.91866	0.77126	0.71246	0.72586	0.73856	0.84816
18.2497	1.1291	1.0578	0.9537	0.8417	0.9093	0.8983	0.9254	0.9773	0.8492	0.7848	0.8185	0.6805	0.7505	0.9131	0.7204	0.7394	0.8813	0.8486	0.9263	1.0487	0.7592	0.7229	0.7646	0.7692	1.1756	1.0824	0.7107	0.7808	0.7768	0.7229	1.1206	1.0443	0.8289	0.9412	0.8732	0.8628	1.004	1.0436	0.8385	1.0239	0.8108	0.8499	0.9911	0.9194	0.7685	0.7136	0.7323	0.74	0.8446
18.4997	1.12982	1.05482	0.95122	0.84342	0.90662	0.89502	0.92182	0.97522	0.84662	0.78672	0.81772	0.67882	0.74572	0.91492	0.72002	0.73932	0.86902	0.83742	0.92512	1.03972	0.75402	0.72162	0.77022	0.76732	1.17542	1.08202	0.71152	0.77632	0.77802	0.73962	1.11812	1.04092	0.82612	0.93832	0.87992	0.85772	1.00132	1.04242	0.83852	1.02042	0.81022	0.85082	0.98862	0.92002	0.76532	0.71322	0.72752	0.74142	0.84332
18.7497	1.12616	1.05196	0.95496	0.84166	0.90916	0.89796	0.92186	0.97526	0.84566	0.78616	0.81786	0.68176	0.74376	0.91266	0.72026	0.73626	0.87116	0.84376	0.92366	1.04056	0.75526	0.72166	0.76896	0.76976	1.17586	1.07916	0.71176	0.77106	0.77856	0.73976	1.11526	1.04136	0.82526	0.93806	0.88046	0.85606	0.99766	1.04046	0.83616	1.02116	0.80636	0.85316	0.98746	0.91936	0.76976	0.71236	0.73156	0.74356	0.83906
18.9997	1.12214	1.04864	0.94894	0.84024	0.91034	0.89504	0.91884	0.97464	0.84094	0.78004	0.81824	0.67834	0.73864	0.91084	0.71824	0.73574	0.86844	0.84054	0.92174	1.04214	0.74974	0.71984	0.76844	0.76524	1.17224	1.07964	0.71144	0.76904	0.77994	0.72834	1.11134	1.03894	0.81964	0.93874	0.87824	0.85204	0.99384	1.03664	0.83184	1.01924	0.80614	0.84774	0.98484	0.91654	0.76624	0.71084	0.72434	0.74114	0.83494
19.2497	1.1191	1.0469	0.9499	0.842	0.9072	0.895	0.9147	0.9754	0.8381	0.7786	0.8119	0.6767	0.7353	0.9134	0.7206	0.7368	0.8616	0.8378	0.9202	1.044	0.7534	0.7207	0.7659	0.7656	1.1739	1.0783	0.7126	0.7724	0.7758	0.7333	1.1089	1.0387	0.8219	0.9373	0.879	0.8493	0.9914	1.0365	0.8301	1.0174	0.8038	0.8488	0.984	0.9181	0.7656	0.7126	0.7279	0.7429	0.8364
19.4997	1.11624	1.04784	0.94704	0.84284	0.90974	0.89674	0.91244	0.97754	0.84034	0.77834	0.81424	0.67824	0.73344	0.91374	0.72014	0.73604	0.86194	0.83324	0.92044	1.03824	0.75104	0.72114	0.77134	0.76504	1.17054	1.08024	0.71474	0.76874	0.78214	0.74164	1.10804	1.03894	0.81934	0.93264	0.88514	0.84884	0.98854	1.03514	0.82774	1.01694	0.80204	0.85034	0.98344	0.91914	0.76554	0.71214	0.72874	0.74494	0.83294
19.7497	1.11526	1.04966	0.94186	0.84236	0.90776	0.89576	0.91246	0.97436	0.83486	0.78376	0.80956	0.67816	0.73206	0.91386	0.72106	0.73786	0.85436	0.83096	0.92196	1.03886	0.75326	0.72146	0.76936	0.76906	1.17386	1.08086	0.71526	0.77086	0.77626	0.74796	1.10716	1.03466	0.81986	0.93746	0.88316	0.84886	0.98766	1.03196	0.82846	1.01966	0.80216	0.85296	0.98466	0.92146	0.76216	0.71436	0.73376	0.74896	0.82976
19.9996	1.11198	1.04488	0.94878	0.83988	0.90768	0.89528	0.90908	0.97438	0.83688	0.77888	0.80728	0.67698	0.72948	0.91168	0.71988	0.73588	0.85028	0.82298	0.91888	1.03458	0.75338	0.71968	0.76938	0.76178	1.17398	1.07568	0.71518	0.76548	0.77828	0.74668	1.10278	1.03318	0.81718	0.92888	0.88368	0.84498	0.98338	1.02738	0.82588	1.01588	0.80028	0.85108	0.98288	0.91988	0.75858	0.71398	0.73098	0.74728	0.82918
20.2496	1.10842	1.04252	0.94472	0.84112	0.90752	0.89532	0.90882	0.97372	0.83312	0.77572	0.81002	0.67412	0.72672	0.91172	0.72162	0.73522	0.85582	0.82892	0.91782	1.04332	0.75482	0.71932	0.77062	0.76332	1.17302	1.07922	0.71612	0.76362	0.77812	0.74142	1.10162	1.03292	0.81812	0.93422	0.88432	0.84572	0.98092	1.02552	0.82682	1.01502	0.80172	0.84882	0.98312	0.92092	0.76492	0.71402	0.73052	0.74792	0.82682
20.4996	1.10532	1.04102	0.94612	0.83952	0.90742	0.89692	0.90412	0.97382	0.83282	0.77892	0.80592	0.67342	0.72412	0.91062	0.72132	0.73562	0.85402	0.83152	0.91652	1.04382	0.75302	0.72022	0.76902	0.76442	1.17182	1.07992	0.71672	0.76472	0.77572	0.74222	1.09832	1.03272	0.81602	0.93582	0.88462	0.84242	0.97732	1.02102	0.82622	1.02072	0.80122	0.84552	0.98042	0.91962	0.76532	0.71392	0.72902	0.74842	0.82502
20.7496	1.10006	1.03686	0.93826	0.83516	0.90636	0.89526	0.90066	0.97096	0.82726	0.77336	0.80536	0.67286	0.72096	0.91096	0.72046	0.73476	0.85866	0.83376	0.91556	1.04076	0.75206	0.72006	0.77206	0.76636	1.17106	1.07526	0.71626	0.76346	0.77726	0.75016	1.09486	1.02846	0.81416	0.93656	0.88396	0.84576	0.97496	1.01666	0.82466	1.01856	0.79576	0.84886	0.97936	0.91976	0.76806	0.71216	0.73066	0.74896	0.82236
20.9996	1.099	1.0351	0.9397	0.8398	0.9064	0.8949	0.8977	0.9701	0.8248	0.7724	0.8021	0.6709	0.7193	0.9121	0.7225	0.7349	0.8437	0.8224	0.9138	1.0346	0.7538	0.7209	0.7712	0.7643	1.1682	1.0778	0.7191	0.7626	0.778	0.7615	1.0946	1.0279	0.8135	0.9225	0.8837	0.8417	0.972	1.0183	0.8213	1.0099	0.7927	0.8495	0.9821	0.9245	0.7589	0.7136	0.7387	0.7519	0.8228
21.2496	1.09444	1.03214	0.93424	0.83984	0.90224	0.89374	0.89484	0.96964	0.82524	0.76694	0.79874	0.67154	0.71624	0.90844	0.72104	0.73434	0.84634	0.82744	0.91284	1.04234	0.75214	0.71904	0.77004	0.76374	1.17134	1.07674	0.71834	0.75734	0.77404	0.75164	1.09024	1.02584	0.81084	0.93224	0.88334	0.83974	0.96834	1.01164	0.82014	1.01024	0.79854	0.84274	0.97884	0.92154	0.76854	0.71414	0.73034	0.75104	0.81694
21.4996	1.09314	1.02824	0.93494	0.84034	0.90594	0.89494	0.89694	0.96814	0.82434	0.77004	0.79654	0.67004	0.71434	0.91004	0.72284	0.73474	0.83844	0.82014	0.91194	1.02934	0.75224	0.72014	0.77254	0.76504	1.16974	1.07704	0.71994	0.76264	0.77784	0.77234	1.08994	1.02484	0.81184	0.92634	0.88514	0.84454	0.96514	1.00974	0.81724	1.00904	0.79244	0.85074	0.98184	0.92534	0.75894	0.71454	0.74064	0.75414	0.81494
21.7496	1.0867	1.0254	0.9257	0.8376	0.907	0.8928	0.8907	0.969	0.8188	0.7602	0.8017	0.6675	0.7105	0.9083	0.7208	0.7348	0.8429	0.8197	0.9097	1.0393	0.7501	0.7192	0.7731	0.7618	1.1676	1.0707	0.7181	0.7585	0.7807	0.76	1.0851	1.0225	0.8064	0.9222	0.8828	0.8372	0.9617	1.0047	0.8156	1.0067	0.7911	0.8422	0.9784	0.9231	0.7673	0.7156	0.7388	0.751	0.8101
21.9996	1.08684	1.02444	0.92834	0.83764	0.90314	0.89314	0.88904	0.96814	0.81784	0.76374	0.79484	0.66614	0.71074	0.90884	0.72234	0.73524	0.84004	0.82524	0.91124	1.03784	0.74994	0.72104	0.77194	0.76314	1.17054	1.07434	0.72014	0.75914	0.77394	0.75414	1.08364	1.02404	0.80564	0.92544	0.88204	0.83894	0.95854	1.00374	0.81254	1.01104	0.79124	0.84304	0.97744	0.92414	0.76454	0.71624	0.73374	0.75294	0.80834
22.2496	1.08686	1.02366	0.92606	0.83856	0.89966	0.89146	0.88916	0.96676	0.81376	0.77146	0.79396	0.66646	0.70886	0.91136	0.72516	0.73766	0.83356	0.81706	0.91086	1.02686	0.75496	0.72216	0.77016	0.76366	1.17126	1.07526	0.72246	0.76566	0.77826	0.79196	1.08306	1.02026	0.80726	0.92436	0.88576	0.83866	0.95756	1.00396	0.81456	1.00976	0.78596	0.85146	0.98246	0.93036	0.75506	0.71806	0.74666	0.75626	0.80766
22.4996	1.08276	1.02446	0.92286	0.83656	0.90116	0.89236	0.88746	0.96396	0.80906	0.76546	0.79096	0.66516	0.70766	0.90876	0.72236	0.73576	0.83036	0.81586	0.90906	1.02836	0.75016	0.71986	0.77116	0.76546	1.17076	1.07366	0.72266	0.75916	0.77446	0.78026	1.07906	1.01906	0.80226	0.92726	0.88396	0.83896	0.95516	0.99636	0.80966	1.00576	0.78486	0.84916	0.98166	0.92866	0.76286	0.71746	0.74136	0.75696	0.80546
22.7496	1.08032	1.02182	0.92162	0.83652	0.90232	0.88912	0.88052	0.96492	0.81232	0.76712	0.79232	0.66142	0.70432	0.90932	0.72392	0.73672	0.83572	0.81312	0.90682	1.02462	0.75222	0.72002	0.77102	0.76142	1.17092	1.07142	0.72212	0.76132	0.77992	0.78932	1.07612	1.01872	0.80192	0.92142	0.88622	0.83762	0.95202	0.99662	0.80602	1.00762	0.78702	0.84972	0.98052	0.93062	0.75892	0.71692	0.74372	0.75672	0.80442
22.9996	1.079	1.0185	0.9168	0.8329	0.9025	0.8925	0.8813	0.9635	0.8074	0.7632	0.7905	0.6641	0.7048	0.9109	0.7246	0.7367	0.8325	0.8158	0.9075	1.0334	0.753	0.7198	0.7708	0.7673	1.1706	1.0753	0.7237	0.7596	0.7788	0.7888	1.0751	1.0162	0.8005	0.93	0.8848	0.8384	0.952	0.9924	0.8082	1.0038	0.7838	0.8497	0.984	0.934	0.7656	0.7197	0.7477	0.7597	0.8023
23.2496	1.0742	1.0144	0.9188	0.8327	0.8984	0.8886	0.8765	0.9599	0.805	0.767	0.7849	0.6588	0.7005	0.9081	0.7242	0.7364	0.8292	0.8143	0.9042	1.0295	0.7531	0.7216	0.769	0.7631	1.167	1.0725	0.722	0.7638	0.7771	0.7731	1.0697	1.014	0.7982	0.9273	0.8793	0.8357	0.9457	0.9874	0.8035	1.0107	0.784	0.8437	0.9802	0.9317	0.7624	0.7166	0.7376	0.7574	0.7989
23.4996	1.07196	1.01296	0.91026	0.83356	0.89896	0.88896	0.87276	0.95866	0.80206	0.76206	0.78666	0.65956	0.69946	0.90786	0.72416	0.73626	0.83516	0.81816	0.90296	1.03556	0.75186	0.72066	0.77066	0.76316	1.16556	1.07306	0.72236	0.75746	0.77566	0.77446	1.06896	1.01336	0.79556	0.92746	0.88076	0.83576	0.94486	0.98406	0.80286	1.01136	0.78266	0.84086	0.98186	0.93226	0.76496	0.71796	0.73866	0.75686	0.79926
23.7496	1.07276	1.00986	0.90776	0.83286	0.89436	0.88916	0.87496	0.96026	0.80056	0.75656	0.78076	0.65846	0.69956	0.91096	0.72586	0.73526	0.83156	0.82016	0.90376	1.02076	0.75136	0.72116	0.76986	0.76456	1.16806	1.07186	0.72336	0.75796	0.77946	0.80746	1.06876	1.01336	0.79546	0.91886	0.87966	0.83596	0.94376	0.98646	0.79926	0.99956	0.77996	0.84896	0.98496	0.93546	0.75696	0.71956	0.75036	0.75816	0.79676
23.9996	1.07112	1.00692	0.90592	0.83022	0.89222	0.88542	0.86862	0.95732	0.79842	0.75332	0.77632	0.65472	0.69612	0.90872	0.72352	0.73412	0.83032	0.81282	0.89922	1.01972	0.75042	0.71862	0.76732	0.76412	1.16432	1.07102	0.72212	0.75432	0.77422	0.81282	1.06492	1.00892	0.79202	0.91532	0.87642	0.83402	0.94112	0.97932	0.80142	0.99692	0.77822	0.84682	0.98432	0.93402	0.75402	0.71792	0.74582	0.75802	0.79122
24.2496	1.07172	1.00492	0.89742	0.83052	0.89292	0.88562	0.86892	0.95982	0.79582	0.75592	0.77692	0.65502	0.69602	0.91102	0.72432	0.73622	0.83382	0.81792	0.90002	1.01662	0.75042	0.72062	0.76672	0.76482	1.16702	1.07342	0.72442	0.75612	0.78022	0.81752	1.06572	1.01072	0.79172	0.91782	0.87702	0.83452	0.94072	0.98242	0.79832	0.99592	0.77622	0.84582	0.98832	0.93782	0.74462	0.72242	0.75002	0.75892	0.79092
24.4996	1.0726	1.0029	0.8947	0.8292	0.8967	0.8856	0.867	0.9596	0.7951	0.7531	0.7774	0.6538	0.6951	0.911	0.7245	0.7362	0.8357	0.8183	0.8991	1.0125	0.7528	0.7192	0.7701	0.7674	1.1657	1.0755	0.7251	0.7533	0.78	0.8243	1.0645	1.0079	0.7916	0.9142	0.8789	0.8362	0.9402	0.978	0.8011	0.9948	0.7802	0.8523	0.9903	0.9379	0.7486	0.7228	0.7621	0.7613	0.7858
24.7496	1.07062	0.99912	0.89412	0.82632	0.89182	0.88342	0.86462	0.95932	0.79322	0.75062	0.77322	0.65072	0.69322	0.91012	0.72522	0.73552	0.83352	0.81782	0.89822	1.01312	0.75062	0.72132	0.76592	0.76282	1.16592	1.07262	0.72412	0.75422	0.77832	0.81842	1.06292	1.00802	0.78782	0.91342	0.87492	0.83262	0.93772	0.97772	0.79422	0.99292	0.77422	0.84572	0.98912	0.93902	0.73602	0.72142	0.75352	0.75852	0.78522
24.9996	1.07222	0.99812	0.88252	0.82532	0.89172	0.88462	0.86452	0.95902	0.79042	0.75022	0.77052	0.65152	0.69342	0.91142	0.72462	0.73542	0.83332	0.82422	0.89842	1.00452	0.75152	0.71962	0.76612	0.76672	1.16892	1.07342	0.72532	0.75212	0.77912	0.82192	1.06252	1.00712	0.78662	0.91692	0.87552	0.83652	0.93742	0.97612	0.79222	0.99112	0.77532	0.85082	0.99272	0.93952	0.72902	0.72342	0.76312	0.76092	0.78282
25.2496	1.07058	0.99458	0.87998	0.82348	0.89208	0.88198	0.85998	0.95848	0.78928	0.74778	0.77148	0.65038	0.69128	0.91068	0.72508	0.73648	0.83748	0.82558	0.89658	1.00028	0.75148	0.71978	0.76758	0.76548	1.16658	1.07278	0.72558	0.74838	0.77868	0.82198	1.06238	1.00488	0.78488	0.91008	0.87508	0.83458	0.93568	0.97468	0.79158	0.98608	0.77828	0.84858	0.99428	0.93868	0.72748	0.72528	0.76698	0.75948	0.77988
25.4996	1.0712	0.9933	0.8853	0.8234	0.8926	0.879	0.8574	0.9561	0.7895	0.7511	0.7725	0.647	0.6895	0.9078	0.7254	0.7362	0.8371	0.8221	0.8935	1.0122	0.7524	0.7199	0.7641	0.7632	1.1625	1.0724	0.7247	0.7513	0.7799	0.8062	1.0607	1.004	0.7825	0.9155	0.8731	0.832	0.9341	0.9699	0.7912	0.9944	0.7748	0.8391	0.9911	0.9374	0.7363	0.7232	0.7442	0.7588	0.7779
[truncated: 11 more columns]
