# Supplementary material for: Incomplete lytic cycle of a widespread Bacteroides bacteriophage leads to the formation of defective viral particles
Source: PLoS Biol. 2025 Mar 31;23(3):e3002787. doi: 10.1371/journal.pbio.3002787 (PMC12135933; doi:10.1371/journal.pbio.3002787)
Supplement: S11 Data — (A) Raw values for S9a Fig. (B) Raw values for S9b Fig. (C) Raw values for S9c Fig. (D) Raw values for S9d Fig. (XLSX) [file pbio.3002787.s033.xlsx]

## Sheet: S11_data
Data S11A) Raw values for S9a Fig - Hankyphage encapsidated ends			Data S11B) Raw values for S9b Fig - Hankyphage encapsidated ends			Data S11C) Raw values for S9c Fig - Hankyphage encapsidated ends			Data S11D) Raw values for S9d Fig - Hankyphage encapsidated ends
position	coverage		position	coverage		fragment_size	count		position	coverage
144495	0		-50	0.0		1	14		0	33
144496	0		-49	0.0		2	5		1	33
144497	0		-48	0.0		3	8		2	32
144498	0		-47	0.0		4	14		3	31
144499	0		-46	0.0		5	8		4	32
144500	0		-45	0.0		6	3		5	32
144501	0		-44	0.0		7	2		6	32
144502	0		-43	0.0		8	8		7	32
144503	0		-42	0.0		9	2		8	32
144504	0		-41	0.0		10	8		9	32
144505	0		-40	0.0		11	10		10	32
144506	0		-39	0.0		12	6		11	32
144507	0		-38	0.0		13	6		12	32
144508	0		-37	0.0		14	3		13	32
144509	0		-36	0.0		15	10		14	32
144510	0		-35	0.0		16	3		15	32
144511	0		-34	0.0		17	7		16	32
144512	0		-33	0.0		18	6		17	32
144513	0		-32	0.0		19	5		18	32
144514	0		-31	3.0		20	3		19	31
144515	0		-30	166.0		21	6		20	31
144516	0		-29	173.0		22	7		21	31
144517	0		-28	184.0		23	5		22	32
144518	0		-27	188.0		24	3		23	32
144519	0		-26	188.0		25	7		24	32
144520	0		-25	188.0		26	14		25	32
144521	0		-24	189.0		27	28		26	32
144522	0		-23	190.0		28	61		27	31
144523	0		-22	190.0		29	315		28	31
144524	0		-21	191.0		30	1499		29	31
144525	0		-20	191.0		31	528		30	31
144526	0		-19	192.0		32	22		31	31
144527	0		-18	192.0		37	1		32	31
144528	0		-17	192.0		42	1		33	31
144529	0		-16	194.0		69	1		34	31
144530	0		-15	194.0					35	31
144531	0		-14	195.0					36	31
144532	0		-13	195.0					37	31
144533	0		-12	195.0					38	31
144534	0		-11	196.0					39	31
144535	0		-10	196.0					40	31
144536	0		-9	200.0					41	31
144537	0		-8	200.0					42	31
144538	0		-7	200.0					43	30
144539	0		-6	200.0					44	30
144540	0		-5	200.0					45	30
144541	0		-4	200.0					46	30
144542	0		-3	200.0					47	30
144543	0		-2	200.0					48	30
144544	0		-1	207.0					49	30
144545	0								50	30
144546	0								51	30
144547	0								52	30
144548	0								53	30
144549	0								54	30
144550	0								55	30
144551	0								56	30
144552	0								57	30
144553	0								58	30
144554	0								59	30
144555	0								60	30
144556	0								61	30
144557	0								62	30
144558	0								63	30
144559	0								64	30
144560	0								65	30
144561	0								66	30
144562	0								67	30
144563	0								68	30
144564	0								69	30
144565	0								70	30
144566	0								71	29
144567	0								72	29
144568	0								73	32
144569	0								74	31
144570	0								75	31
144571	0								76	31
144572	0								77	30
144573	0								78	30
144574	0								79	30
144575	0								80	27
144576	0								81	27
144577	0								82	27
144578	0								83	27
144579	0								84	27
144580	0								85	27
144581	0								86	27
144582	0								87	24
144583	0								88	24
144584	0								89	24
144585	0								90	24
144586	0								91	25
144587	0								92	25
144588	0								93	25
144589	0								94	25
144590	0								95	24
144591	0								96	24
144592	0								97	24
144593	0								98	24
144594	0								99	24
144595	0								100	24
144596	0								101	24
144597	0								102	24
144598	0								103	24
144599	0								104	24
144600	0								105	24
144601	0								106	24
144602	0								107	24
144603	0								108	24
144604	0								109	24
144605	0								110	24
144606	0								111	24
144607	0								112	24
144608	0								113	24
144609	0								114	23
144610	0								115	23
144611	0								116	23
144612	0								117	20
144613	0								118	21
144614	0								119	21
144615	0								120	21
144616	0								121	21
144617	0								122	21
144618	0								123	21
144619	0								124	21
144620	0								125	21
144621	0								126	20
144622	0								127	20
144623	0								128	20
144624	0								129	20
144625	0								130	20
144626	0								131	20
144627	0								132	20
144628	0								133	20
144629	0								134	20
144630	0								135	20
144631	0								136	20
144632	0								137	20
144633	0								138	20
144634	0								139	19
144635	0								140	19
144636	0								141	19
144637	0								142	20
144638	0								143	20
144639	0								144	20
144640	0								145	20
144641	0								146	20
144642	0								147	20
144643	0								148	20
144644	0								149	20
144645	0								150	20
144646	0								151	20
144647	0								152	20
144648	0								153	20
144649	0								154	20
144650	0								155	19
144651	0								156	21
144652	0								157	19
144653	0								158	19
144654	0								159	19
144655	0								160	19
144656	0								161	19
144657	0								162	19
144658	0								163	18
144659	0								164	17
144660	0								165	17
144661	0								166	17
144662	0								167	17
144663	0								168	17
144664	0								169	17
144665	0								170	17
144666	0								171	17
144667	0								172	17
144668	0								173	17
144669	0								174	17
144670	0								175	17
144671	0								176	17
144672	0								177	17
144673	0								178	17
144674	0								179	17
144675	0								180	17
144676	0								181	16
144677	0								182	16
144678	0								183	16
144679	0								184	16
144680	0								185	16
144681	0								186	16
144682	0								187	16
144683	0								188	16
144684	0								189	16
144685	0								190	16
144686	0								191	16
144687	0								192	16
144688	0								193	16
144689	0								194	16
144690	0								195	16
144691	0								196	16
144692	0								197	16
144693	0								198	16
144694	0								199	16
144695	0								200	16
144696	0								201	16
144697	0								202	16
144698	0								203	16
144699	0								204	17
144700	0								205	17
144701	0								206	17
144702	0								207	17
144703	0								208	17
144704	0								209	17
144705	0								210	17
144706	0								211	16
144707	0								212	16
144708	0								213	16
144709	0								214	16
144710	0								215	16
144711	0								216	15
144712	0								217	15
144713	0								218	15
144714	0								219	15
144715	0								220	16
144716	0								221	16
144717	0								222	16
144718	0								223	16
144719	0								224	16
144720	0								225	16
144721	0								226	16
144722	0								227	16
144723	0								228	16
144724	0								229	16
144725	0								230	16
144726	0								231	16
144727	0								232	16
144728	0								233	16
144729	0								234	16
144730	0								235	16
144731	0								236	16
144732	0								237	16
144733	0								238	16
144734	0								239	16
144735	0								240	16
144736	0								241	16
144737	0								242	16
144738	0								243	16
144739	0								244	16
144740	0								245	16
144741	0								246	16
144742	0								247	16
144743	0								248	16
144744	0								249	16
144745	0								250	16
144746	0								251	16
144747	0								252	16
144748	0								253	16
144749	0								254	16
144750	0								255	16
144751	0								256	16
144752	0								257	15
144753	0								258	15
144754	0								259	15
144755	0								260	15
144756	0								261	15
144757	0								262	15
144758	0								263	14
144759	0								264	14
144760	0								265	14
144761	0								266	14
144762	0								267	14
144763	0								268	14
144764	0								269	14
144765	0								270	14
144766	0								271	14
144767	0								272	14
144768	0								273	14
144769	0								274	14
144770	0								275	14
144771	0								276	14
144772	0								277	14
144773	0								278	14
144774	0								279	14
144775	0								280	14
144776	0								281	13
144777	0								282	12
144778	0								283	12
144779	0								284	12
144780	0								285	12
144781	0								286	12
144782	0								287	12
144783	0								288	12
144784	0								289	12
144785	0								290	12
144786	0								291	12
144787	0								292	12
144788	0								293	12
144789	0								294	12
144790	0								295	12
144791	0								296	12
144792	0								297	12
144793	0								298	12
144794	0								299	12
144795	0								300	12
144796	0								301	12
144797	0								302	12
144798	0								303	12
144799	0								304	12
144800	0								305	12
144801	0								306	12
144802	0								307	12
144803	0								308	12
144804	0								309	12
144805	0								310	12
144806	0								311	12
144807	0								312	12
144808	0								313	12
144809	0								314	12
144810	0								315	12
144811	0								316	12
144812	0								317	12
144813	0								318	12
144814	0								319	12
144815	0								320	12
144816	0								321	12
144817	0								322	12
144818	0								323	12
144819	0								324	12
144820	0								325	12
144821	0								326	12
144822	0								327	12
144823	0								328	10
144824	0								329	10
144825	0								330	10
144826	0								331	10
144827	0								332	10
144828	0								333	10
144829	0								334	10
144830	0								335	10
144831	0								336	10
144832	0								337	10
144833	0								338	11
144834	0								339	11
144835	0								340	11
144836	0								341	11
144837	0								342	11
144838	0								343	11
144839	0								344	11
144840	0								345	11
144841	0								346	11
144842	0								347	11
144843	0								348	11
144844	0								349	11
144845	0								350	12
144846	0								351	15
144847	0								352	15
144848	0								353	15
144849	0								354	15
144850	0								355	15
144851	0								356	15
144852	0								357	15
144853	0								358	15
144854	0								359	15
144855	0								360	15
144856	0								361	15
144857	0								362	15
144858	0								363	15
144859	0								364	15
144860	0								365	15
144861	0								366	15
144862	0								367	15
144863	0								368	15
144864	0								369	15
144865	0								370	15
144866	0								371	15
144867	0								372	15
144868	0								373	15
144869	0								374	15
144870	0								375	15
144871	0								376	15
144872	0								377	15
144873	0								378	15
144874	0								379	15
144875	0								380	15
144876	0								381	16
144877	0								382	16
144878	0								383	16
144879	0								384	16
144880	0								385	16
144881	0								386	16
144882	0								387	16
144883	0								388	17
144884	0								389	17
144885	0								390	17
144886	0								391	17
144887	0								392	17
144888	0								393	17
144889	0								394	17
144890	0								395	17
144891	0								396	17
144892	0								397	17
144893	0								398	17
144894	0								399	17
144895	0								400	17
144896	0								401	17
144897	0								402	17
144898	0								403	17
144899	0								404	17
144900	0								405	17
144901	0								406	17
144902	0								407	17
144903	0								408	17
144904	0								409	17
144905	0								410	17
144906	0								411	17
144907	0								412	17
144908	0								413	17
144909	0								414	17
144910	0								415	17
144911	0								416	17
144912	0								417	17
144913	0								418	17
144914	0								419	17
144915	0								420	17
144916	0								421	17
144917	0								422	17
144918	0								423	17
144919	0								424	17
144920	0								425	17
144921	0								426	17
144922	0								427	17
144923	0								428	17
144924	0								429	17
144925	0								430	17
144926	0								431	17
144927	0								432	17
144928	0								433	17
144929	0								434	17
144930	0								435	17
144931	0								436	17
144932	0								437	17
144933	0								438	17
144934	0								439	17
144935	0								440	16
144936	0								441	16
144937	0								442	16
144938	0								443	16
144939	0								444	16
144940	0								445	16
144941	0								446	16
144942	0								447	16
144943	0								448	16
144944	0								449	16
144945	0								450	16
144946	0								451	16
144947	0								452	16
144948	0								453	15
144949	0								454	15
144950	0								455	15
144951	0								456	15
144952	0								457	15
144953	0								458	14
144954	0								459	14
144955	0								460	14
144956	0								461	14
144957	0								462	14
144958	0								463	14
144959	0								464	14
144960	0								465	14
144961	0								466	14
144962	0								467	14
144963	0								468	14
144964	0								469	14
144965	0								470	14
144966	0								471	14
144967	0								472	14
144968	0								473	14
144969	0								474	14
144970	0								475	14
144971	0								476	14
144972	0								477	14
144973	0								478	14
144974	0								479	11
144975	0								480	11
144976	0								481	11
144977	0								482	11
144978	0								483	11
144979	0								484	11
144980	0								485	11
144981	0								486	11
144982	0								487	11
144983	0								488	11
144984	0								489	11
144985	0								490	11
144986	0								491	11
144987	0								492	11
144988	0								493	11
144989	0								494	11
144990	0								495	11
144991	0								496	10
144992	0								497	10
144993	0								498	9
144994	0								499	9
144995	0								500	9
144996	0								501	9
144997	0								502	9
144998	0								503	9
144999	0								504	9
145000	0								505	9
145001	0								506	9
145002	0								507	9
145003	0								508	9
145004	0								509	9
145005	0								510	9
145006	0								511	9
145007	0								512	9
145008	0								513	9
145009	0								514	9
145010	0								515	9
145011	0								516	9
145012	0								517	9
145013	0								518	9
145014	0								519	9
145015	0								520	9
145016	0								521	9
145017	0								522	9
145018	0								523	9
145019	0								524	10
145020	0								525	10
145021	0								526	10
145022	0								527	11
145023	0								528	10
145024	0								529	10
145025	0								530	10
145026	0								531	10
145027	0								532	10
145028	0								533	10
145029	0								534	10
145030	0								535	10
145031	0								536	10
145032	0								537	10
145033	0								538	10
145034	0								539	10
145035	0								540	10
145036	0								541	10
145037	0								542	10
145038	0								543	10
145039	0								544	10
145040	0								545	11
145041	0								546	11
145042	0								547	11
145043	0								548	12
145044	0								549	12
145045	0								550	12
145046	0								551	12
145047	0								552	12
145048	0								553	12
145049	0								554	12
145050	0								555	12
145051	0								556	12
145052	0								557	12
145053	0								558	12
145054	0								559	13
145055	0								560	13
145056	0								561	13
145057	0								562	13
145058	0								563	13
145059	0								564	13
145060	0								565	13
145061	0								566	13
145062	0								567	12
145063	0								568	12
145064	0								569	12
145065	0								570	12
145066	0								571	12
145067	0								572	12
145068	0								573	12
145069	0								574	12
145070	0								575	12
145071	0								576	12
145072	0								577	12
145073	0								578	12
145074	0								579	12
145075	0								580	12
145076	0								581	12
145077	0								582	12
145078	0								583	12
145079	0								584	12
145080	0								585	12
145081	0								586	12
145082	0								587	12
145083	0								588	11
145084	0								589	11
145085	0								590	11
145086	0								591	11
145087	0								592	11
145088	0								593	11
145089	0								594	11
145090	0								595	11
145091	0								596	11
145092	0								597	11
145093	0								598	11
145094	0								599	11
145095	0								600	11
145096	0								601	13
145097	0								602	13
145098	0								603	13
145099	0								604	13
145100	0								605	13
145101	0								606	13
145102	0								607	13
145103	0								608	13
145104	0								609	13
145105	0								610	13
145106	0								611	13
145107	0								612	13
145108	0								613	13
145109	0								614	13
145110	0								615	13
145111	0								616	13
145112	0								617	13
145113	0								618	13
145114	0								619	13
145115	0								620	13
145116	0								621	13
145117	0								622	13
145118	0								623	13
145119	0								624	13
145120	0								625	13
145121	0								626	13
145122	0								627	13
145123	0								628	13
145124	0								629	13
145125	0								630	13
145126	0								631	13
145127	0								632	13
145128	0								633	13
145129	0								634	13
145130	0								635	13
145131	0								636	13
145132	0								637	13
145133	0								638	13
145134	0								639	13
145135	0								640	13
145136	0								641	13
145137	0								642	13
145138	0								643	13
145139	0								644	13
145140	0								645	13
145141	0								646	13
145142	0								647	13
145143	0								648	13
145144	0								649	13
145145	0								650	13
145146	0								651	13
145147	0								652	13
145148	0								653	13
145149	0								654	15
145150	0								655	15
145151	0								656	15
145152	0								657	15
145153	0								658	15
145154	0								659	15
145155	0								660	15
145156	0								661	15
145157	0								662	15
145158	0								663	15
145159	0								664	15
145160	0								665	15
145161	0								666	15
145162	0								667	15
145163	0								668	15
145164	0								669	14
145165	0								670	14
145166	0								671	14
145167	0								672	14
145168	0								673	14
145169	0								674	14
145170	0								675	14
145171	0								676	14
145172	0								677	15
145173	0								678	15
145174	0								679	15
145175	0								680	15
145176	0								681	15
145177	0								682	15
145178	0								683	15
145179	0								684	15
145180	0								685	15
145181	0								686	15
145182	0								687	15
145183	0								688	15
145184	0								689	15
145185	0								690	15
145186	0								691	15
145187	0								692	15
145188	0								693	15
145189	0								694	15
145190	0								695	15
145191	0								696	15
145192	0								697	17
145193	0								698	17
145194	0								699	17
145195	0								700	17
145196	0								701	17
145197	0								702	17
145198	0								703	17
145199	0								704	17
145200	0								705	16
145201	0								706	16
145202	0								707	16
145203	0								708	16
145204	0								709	16
145205	0								710	16
145206	0								711	16
145207	0								712	16
145208	0								713	16
145209	0								714	16
145210	0								715	16
145211	0								716	16
145212	0								717	16
145213	0								718	16
145214	0								719	16
145215	0								720	16
145216	0								721	16
145217	0								722	16
145218	0								723	16
145219	0								724	15
145220	0								725	14
145221	0								726	14
145222	0								727	14
145223	0								728	14
145224	0								729	14
145225	0								730	14
145226	0								731	14
145227	0								732	14
145228	0								733	14
145229	0								734	14
145230	0								735	14
145231	0								736	14
145232	0								737	14
145233	0								738	14
145234	0								739	14
145235	0								740	14
145236	0								741	14
145237	0								742	14
145238	0								743	14
145239	0								744	14
145240	0								745	15
145241	0								746	15
145242	0								747	15
145243	0								748	15
145244	0								749	15
145245	0								750	15
145246	0								751	15
145247	0								752	15
145248	0								753	15
145249	0								754	15
145250	0								755	15
145251	0								756	15
145252	0								757	15
145253	0								758	15
145254	0								759	15
145255	0								760	15
145256	0								761	15
145257	0								762	15
145258	0								763	15
145259	0								764	15
145260	0								765	15
145261	0								766	15
145262	0								767	15
145263	0								768	14
145264	0								769	14
145265	0								770	14
145266	0								771	11
145267	0								772	11
145268	0								773	11
145269	0								774	11
145270	0								775	11
145271	0								776	12
145272	0								777	12
145273	0								778	12
145274	0								779	12
145275	0								780	12
145276	0								781	12
145277	0								782	13
145278	0								783	14
145279	0								784	14
145280	0								785	16
145281	0								786	16
145282	0								787	16
145283	0								788	17
145284	0								789	17
145285	0								790	19
145286	0								791	19
145287	0								792	19
145288	0								793	19
145289	0								794	19
145290	0								795	19
145291	0								796	19
145292	0								797	19
145293	0								798	19
145294	0								799	19
145295	0								800	19
145296	0								801	19
145297	0								802	20
145298	0								803	20
145299	0								804	20
145300	0								805	20
145301	0								806	20
145302	0								807	20
145303	0								808	20
145304	0								809	20
145305	0								810	20
145306	0								811	20
145307	0								812	20
145308	0								813	20
145309	0								814	20
145310	0								815	20
145311	0								816	20
145312	0								817	20
145313	0								818	20
145314	0								819	20
145315	0								820	20
145316	0								821	20
145317	0								822	20
145318	0								823	20
145319	0								824	20
145320	0								825	20
145321	0								826	20
145322	0								827	20
145323	0								828	20
145324	0								829	21
145325	0								830	21
145326	0								831	21
145327	0								832	21
145328	0								833	21
145329	0								834	21
145330	0								835	21
145331	0								836	21
145332	0								837	21
145333	0								838	21
145334	0								839	21
145335	0								840	21
145336	0								841	21
145337	0								842	21
145338	0								843	21
145339	0								844	21
145340	0								845	22
145341	0								846	22
145342	0								847	24
145343	0								848	24
145344	0								849	24
145345	0								850	24
145346	0								851	24
145347	0								852	24
145348	0								853	24
145349	0								854	24
145350	0								855	24
145351	0								856	24
145352	0								857	24
145353	0								858	24
145354	0								859	24
145355	0								860	24
145356	0								861	24
145357	0								862	24
145358	0								863	24
145359	0								864	24
145360	0								865	24
145361	0								866	24
145362	0								867	24
145363	0								868	24
145364	0								869	24
145365	0								870	24
145366	0								871	24
145367	0								872	24
145368	0								873	24
145369	0								874	22
145370	0								875	22
145371	0								876	22
145372	0								877	22
145373	0								878	22
145374	0								879	22
145375	0								880	22
145376	0								881	22
145377	0								882	22
145378	0								883	22
145379	0								884	22
145380	0								885	22
145381	0								886	22
145382	0								887	22
145383	0								888	22
145384	0								889	22
145385	0								890	22
145386	0								891	22
145387	0								892	22
145388	0								893	22
145389	0								894	22
145390	0								895	22
145391	0								896	22
145392	0								897	22
145393	0								898	22
145394	0								899	21
145395	0								900	21
145396	0								901	21
145397	0								902	21
145398	0								903	21
145399	0								904	21
145400	0								905	21
145401	0								906	21
145402	0								907	21
145403	0								908	21
145404	0								909	21
145405	0								910	22
145406	0								911	22
145407	0								912	22
145408	0								913	22
145409	0								914	22
145410	0								915	22
145411	0								916	22
145412	0								917	22
145413	0								918	22
145414	0								919	22
145415	0								920	22
145416	0								921	22
145417	0								922	22
145418	0								923	22
145419	0								924	22
145420	0								925	22
145421	0								926	22
145422	0								927	22
145423	0								928	22
145424	0								929	22
145425	0								930	22
145426	0								931	22
145427	0								932	22
145428	0								933	22
145429	0								934	22
145430	0								935	22
145431	0								936	22
145432	0								937	22
145433	0								938	22
145434	0								939	22
145435	0								940	22
145436	0								941	22
145437	0								942	22
145438	0								943	22
145439	0								944	22
145440	0								945	22
145441	0								946	22
145442	0								947	22
145443	0								948	22
145444	0								949	22
145445	0								950	23
145446	0								951	23
145447	0								952	23
145448	0								953	23
145449	0								954	23
145450	0								955	23
145451	0								956	23
145452	0								957	23
145453	0								958	23
145454	0								959	23
145455	0								960	23
145456	0								961	23
145457	0								962	23
145458	0								963	23
145459	0								964	23
145460	0								965	23
145461	0								966	23
145462	0								967	23
145463	0								968	23
145464	0								969	24
145465	0								970	24
145466	0								971	24
145467	0								972	24
145468	0								973	24
145469	0								974	24
145470	0								975	24
145471	0								976	24
145472	0								977	24
145473	0								978	24
145474	0								979	24
145475	0								980	24
145476	0								981	24
145477	0								982	24
145478	0								983	24
145479	0								984	24
145480	0								985	24
145481	0								986	24
145482	0								987	24
145483	0								988	24
145484	0								989	24
145485	0								990	24
145486	0								991	24
145487	0								992	24
145488	0								993	24
145489	0								994	24
145490	0								995	22
145491	0								996	22
145492	0								997	22
145493	0								998	22
145494	0								999	22
145495	0								1000	22
145496	0								1001	22
145497	0								1002	22
145498	0								1003	22
145499	0								1004	22
145500	0								1005	22
145501	0								1006	22
145502	0								1007	22
145503	0								1008	22
145504	0								1009	22
145505	0								1010	22
145506	0								1011	22
145507	0								1012	21
145508	0								1013	21
145509	0								1014	21
145510	0								1015	21
145511	0								1016	21
145512	0								1017	21
145513	0								1018	21
145514	0								1019	21
145515	0								1020	21
145516	0								1021	21
145517	0								1022	20
145518	0								1023	20
145519	0								1024	20
145520	0								1025	20
145521	0								1026	20
145522	0								1027	20
145523	0								1028	20
145524	0								1029	20
145525	0								1030	20
145526	0								1031	20
145527	0								1032	20
145528	0								1033	20
145529	0								1034	20
145530	0								1035	20
145531	0								1036	20
145532	0								1037	20
145533	0								1038	20
145534	0								1039	20
145535	0								1040	20
145536	0								1041	20
145537	0								1042	19
145538	0								1043	19
145539	0								1044	19
145540	0								1045	19
145541	0								1046	18
145542	0								1047	19
145543	0								1048	19
145544	0								1049	19
145545	0								1050	19
145546	0								1051	19
145547	0								1052	19
145548	0								1053	19
145549	0								1054	19
145550	0								1055	19
145551	0								1056	19
145552	0								1057	19
145553	0								1058	19
145554	0								1059	19
145555	0								1060	19
145556	0								1061	19
145557	0								1062	19
145558	0								1063	19
145559	0								1064	19
145560	0								1065	18
145561	0								1066	18
145562	0								1067	18
145563	0								1068	18
145564	0								1069	18
145565	0								1070	18
145566	0								1071	18
145567	0								1072	18
145568	0								1073	18
145569	0								1074	18
145570	0								1075	18
145571	0								1076	18
145572	0								1077	18
145573	0								1078	18
145574	0								1079	18
145575	0								1080	18
145576	0								1081	18
145577	0								1082	18
145578	0								1083	18
145579	0								1084	18
145580	0								1085	18
145581	0								1086	18
145582	0								1087	18
145583	0								1088	16
145584	0								1089	15
145585	0								1090	15
145586	0								1091	15
145587	0								1092	15
145588	0								1093	15
145589	0								1094	15
145590	0								1095	15
145591	0								1096	15
145592	0								1097	15
145593	0								1098	15
145594	0								1099	15
145595	0								1100	15
145596	0								1101	15
145597	0								1102	15
145598	0								1103	15
145599	0								1104	15
145600	0								1105	15
145601	0								1106	15
145602	0								1107	15
145603	0								1108	15
145604	0								1109	15
145605	0								1110	15
145606	0								1111	15
145607	0								1112	15
145608	0								1113	15
145609	0								1114	14
145610	0								1115	12
145611	0								1116	12
145612	0								1117	12
145613	0								1118	12
145614	0								1119	12
145615	0								1120	12
145616	0								1121	14
145617	0								1122	14
145618	0								1123	14
145619	0								1124	13
145620	0								1125	13
145621	0								1126	13
145622	0								1127	13
145623	0								1128	13
145624	0								1129	13
145625	0								1130	13
145626	0								1131	13
145627	0								1132	13
145628	0								1133	13
145629	0								1134	13
145630	0								1135	13
145631	0								1136	13
145632	0								1137	13
145633	0								1138	13
145634	0								1139	13
145635	0								1140	13
145636	0								1141	13
145637	0								1142	13
145638	0								1143	12
145639	0								1144	12
145640	0								1145	12
145641	0								1146	11
145642	0								1147	11
145643	0								1148	11
145644	0								1149	10
145645	0								1150	10
145646	0								1151	10
145647	0								1152	10
145648	0								1153	10
145649	0								1154	10
145650	0								1155	10
145651	0								1156	10
145652	0								1157	10
145653	0								1158	10
145654	0								1159	10
145655	0								1160	10
145656	0								1161	10
145657	0								1162	10
145658	0								1163	10
145659	0								1164	10
145660	0								1165	10
145661	0								1166	10
145662	0								1167	10
145663	0								1168	10
145664	0								1169	10
145665	0								1170	10
145666	0								1171	10
145667	0								1172	10
145668	0								1173	10
145669	0								1174	10
145670	0								1175	9
145671	0								1176	9
145672	0								1177	9
145673	0								1178	9
145674	0								1179	9
145675	0								1180	7
145676	0								1181	7
145677	0								1182	8
145678	0								1183	8
145679	0								1184	7
145680	0								1185	7
145681	0								1186	7
145682	0								1187	8
145683	0								1188	8
145684	0								1189	8
145685	0								1190	8
145686	0								1191	8
145687	0								1192	8
145688	0								1193	8
145689	0								1194	8
145690	0								1195	8
145691	0								1196	8
145692	0								1197	8
145693	0								1198	8
145694	0								1199	8
145695	0								1200	8
145696	0								1201	8
145697	0								1202	8
145698	0								1203	8
145699	0								1204	8
145700	0								1205	7
145701	0								1206	7
145702	0								1207	7
145703	0								1208	7
145704	0								1209	7
145705	0								1210	7
145706	0								1211	7
145707	0								1212	7
145708	0								1213	7
145709	0								1214	7
145710	0								1215	7
145711	0								1216	7
145712	0								1217	7
145713	0								1218	7
145714	0								1219	7
145715	0								1220	6
145716	0								1221	6
145717	0								1222	6
145718	0								1223	6
145719	0								1224	6
145720	0								1225	6
145721	0								1226	6
145722	0								1227	6
145723	0								1228	6
145724	0								1229	6
145725	0								1230	6
145726	0								1231	6
145727	0								1232	6
145728	0								1233	6
145729	0								1234	6
145730	0								1235	6
145731	0								1236	6
145732	0								1237	6
145733	0								1238	6
145734	0								1239	6
145735	0								1240	6
145736	0								1241	6
145737	0								1242	6
145738	0								1243	6
145739	0								1244	6
145740	0								1245	6
145741	0								1246	6
145742	0								1247	8
145743	0								1248	8
145744	0								1249	9
145745	0								1250	9
145746	0								1251	9
145747	0								1252	9
145748	0								1253	9
145749	0								1254	9
145750	0								1255	9
145751	0								1256	9
145752	0								1257	9
145753	0								1258	9
145754	0								1259	9
145755	0								1260	9
145756	0								1261	9
145757	0								1262	9
145758	0								1263	9
145759	0								1264	11
145760	0								1265	11
145761	0								1266	11
145762	0								1267	11
145763	0								1268	11
145764	0								1269	11
145765	0								1270	11
145766	0								1271	11
145767	0								1272	11
145768	0								1273	11
145769	0								1274	11
145770	0								1275	11
145771	0								1276	11
145772	0								1277	11
145773	0								1278	11
145774	0								1279	11
145775	0								1280	11
145776	0								1281	11
145777	0								1282	11
145778	0								1283	11
145779	0								1284	11
145780	0								1285	11
145781	0								1286	11
145782	0								1287	11
145783	0								1288	13
145784	0								1289	13
145785	0								1290	13
145786	0								1291	13
145787	0								1292	13
145788	0								1293	13
145789	0								1294	13
145790	0								1295	13
145791	0								1296	13
145792	0								1297	13
145793	0								1298	14
145794	0								1299	14
145795	0								1300	14
145796	0								1301	14
145797	0								1302	14
145798	0								1303	14
145799	0								1304	14
145800	0								1305	14
145801	0								1306	15
145802	0								1307	14
145803	0								1308	14
145804	0								1309	14
145805	0								1310	14
145806	0								1311	14
145807	0								1312	14
145808	0								1313	14
145809	0								1314	14
145810	0								1315	14
145811	0								1316	14
145812	0								1317	14
145813	0								1318	14
145814	0								1319	14
145815	0								1320	14
145816	0								1321	15
145817	0								1322	15
145818	0								1323	15
145819	0								1324	15
145820	0								1325	15
145821	0								1326	15
145822	0								1327	15
145823	0								1328	15
145824	0								1329	15
145825	0								1330	15
145826	0								1331	15
145827	0								1332	15
145828	0								1333	15
145829	0								1334	15
145830	0								1335	15
145831	0								1336	15
145832	0								1337	15
145833	0								1338	15
145834	0								1339	15
145835	0								1340	15
145836	0								1341	15
145837	0								1342	13
145838	0								1343	13
145839	0								1344	13
145840	0								1345	13
145841	0								1346	13
145842	0								1347	13
145843	0								1348	13
145844	0								1349	13
145845	0								1350	13
145846	0								1351	13
145847	0								1352	13
145848	0								1353	13
145849	0								1354	13
145850	0								1355	13
145851	0								1356	13
145852	0								1357	13
145853	0								1358	13
145854	0								1359	13
145855	0								1360	13
145856	0								1361	13
145857	0								1362	13
145858	0								1363	13
145859	0								1364	13
145860	0								1365	13
145861	0								1366	13
145862	0								1367	13
145863	0								1368	14
145864	0								1369	14
145865	0								1370	14
145866	0								1371	14
145867	0								1372	15
145868	0								1373	15
145869	0								1374	15
145870	0								1375	15
145871	0								1376	15
145872	0								1377	15
145873	0								1378	15
145874	0								1379	15
145875	0								1380	15
145876	0								1381	15
145877	0								1382	15
145878	0								1383	15
145879	0								1384	14
145880	0								1385	14
145881	0								1386	14
145882	0								1387	14
145883	0								1388	14
145884	0								1389	14
145885	0								1390	14
145886	0								1391	14
145887	0								1392	14
145888	0								1393	14
145889	0								1394	14
145890	0								1395	14
145891	0								1396	14
145892	0								1397	14
145893	0								1398	14
145894	0								1399	13
145895	0								1400	13
145896	0								1401	13
145897	0								1402	13
145898	0								1403	13
145899	0								1404	13
145900	0								1405	13
145901	0								1406	13
145902	0								1407	13
145903	0								1408	13
145904	0								1409	13
145905	0								1410	13
145906	0								1411	13
145907	0								1412	13
145908	0								1413	13
145909	0								1414	13
145910	0								1415	13
145911	0								1416	13
145912	0								1417	13
145913	0								1418	13
145914	0								1419	13
145915	0								1420	13
145916	0								1421	13
145917	0								1422	13
145918	0								1423	13
145919	0								1424	13
145920	0								1425	13
145921	0								1426	13
145922	0								1427	13
145923	0								1428	13
145924	0								1429	13
145925	0								1430	13
145926	0								1431	13
145927	0								1432	13
145928	0								1433	13
145929	0								1434	13
145930	0								1435	13
145931	0								1436	13
145932	0								1437	13
145933	0								1438	13
145934	0								1439	13
145935	0								1440	13
145936	0								1441	13
145937	0								1442	13
145938	0								1443	13
145939	0								1444	13
145940	0								1445	13
145941	0								1446	14
145942	0								1447	14
145943	0								1448	14
145944	0								1449	14
145945	0								1450	14
145946	0								1451	14
145947	0								1452	14
145948	0								1453	14
145949	0								1454	14
145950	0								1455	14
145951	0								1456	14
145952	0								1457	14
145953	0								1458	14
145954	0								1459	14
145955	0								1460	14
145956	0								1461	14
145957	0								1462	14
145958	0								1463	14
145959	0								1464	14
145960	0								1465	14
145961	0								1466	15
145962	0								1467	15
145963	0								1468	15
145964	0								1469	15
145965	0								1470	15
145966	0								1471	15
145967	0								1472	15
145968	0								1473	15
145969	0								1474	15
145970	0								1475	15
145971	0								1476	15
145972	0								1477	15
145973	0								1478	15
145974	0								1479	15
145975	0								1480	15
145976	0								1481	15
145977	0								1482	15
145978	0								1483	15
145979	0								1484	15
145980	0								1485	15
145981	0								1486	15
145982	0								1487	15
145983	0								1488	16
145984	0								1489	16
145985	0								1490	16
145986	0								1491	16
145987	0								1492	16
145988	0								1493	16
145989	0								1494	16
145990	0								1495	16
145991	0								1496	16
145992	0								1497	16
145993	0								1498	16
145994	0								1499	16
145995	0								1500	15
145996	0								1501	15
145997	0								1502	15
145998	0								1503	15
145999	0								1504	15
146000	0								1505	15
146001	0								1506	15
146002	0								1507	15
146003	0								1508	15
146004	0								1509	15
146005	0								1510	15
146006	0								1511	15
146007	0								1512	15
146008	0								1513	15
146009	0								1514	15
146010	0								1515	15
146011	0								1516	15
146012	0								1517	15
146013	0								1518	15
146014	0								1519	15
146015	0								1520	15
146016	0								1521	14
146017	0								1522	14
146018	0								1523	14
146019	0								1524	14
146020	0								1525	14
146021	0								1526	14
146022	0								1527	14
146023	0								1528	14
146024	0								1529	14
146025	0								1530	14
146026	0								1531	14
146027	0								1532	14
146028	0								1533	14
146029	0								1534	14
146030	0								1535	14
146031	0								1536	14
146032	0								1537	14
146033	0								1538	14
146034	0								1539	14
146035	0								1540	14
146036	0								1541	14
146037	0								1542	14
146038	0								1543	14
146039	0								1544	14
146040	0								1545	14
146041	0								1546	14
146042	0								1547	14
146043	0								1548	14
146044	0								1549	14
146045	0								1550	14
146046	0								1551	14
146047	0								1552	14
146048	0								1553	14
146049	0								1554	14
146050	0								1555	14
146051	0								1556	14
146052	0								1557	14
146053	0								1558	14
146054	0								1559	14
146055	0								1560	14
146056	0								1561	14
146057	0								1562	14
146058	0								1563	14
146059	0								1564	14
146060	0								1565	14
146061	0								1566	14
146062	0								1567	13
146063	0								1568	13
146064	0								1569	13
146065	0								1570	13
146066	0								1571	13
146067	0								1572	13
146068	0								1573	13
146069	0								1574	14
146070	0								1575	14
146071	0								1576	14
146072	0								1577	14
146073	0								1578	14
146074	0								1579	14
146075	0								1580	14
146076	0								1581	14
146077	0								1582	14
146078	0								1583	13
146079	0								1584	13
146080	0								1585	13
146081	0								1586	13
146082	0								1587	13
146083	0								1588	13
146084	0								1589	13
146085	0								1590	13
146086	0								1591	13
146087	0								1592	13
146088	0								1593	12
146089	0								1594	12
146090	0								1595	12
146091	0								1596	12
146092	0								1597	11
146093	0								1598	11
146094	0								1599	11
146095	0								1600	11
146096	0								1601	11
146097	0								1602	11
146098	0								1603	11
146099	0								1604	11
146100	0								1605	11
146101	0								1606	11
146102	0								1607	11
146103	0								1608	11
146104	0								1609	10
146105	0								1610	10
146106	0								1611	10
146107	0								1612	10
146108	0								1613	10
146109	0								1614	10
146110	0								1615	10
146111	0								1616	10
146112	0								1617	9
146113	0								1618	9
146114	0								1619	9
146115	0								1620	9
146116	0								1621	9
146117	0								1622	9
146118	0								1623	7
146119	0								1624	7
146120	0								1625	7
146121	0								1626	7
146122	0								1627	7
146123	0								1628	7
146124	0								1629	7
146125	0								1630	7
146126	0								1631	5
146127	0								1632	5
146128	0								1633	5
146129	0								1634	5
146130	0								1635	5
146131	0								1636	5
146132	0								1637	5
146133	0								1638	5
146134	0								1639	5
146135	0								1640	4
146136	0								1641	4
146137	0								1642	4
146138	0								1643	4
146139	0								1644	4
146140	0								1645	4
146141	0								1646	4
146142	0								1647	4
146143	0								1648	4
146144	0								1649	4
146145	0								1650	4
146146	0								1651	4
146147	0								1652	4
146148	0								1653	4
146149	0								1654	4
146150	0								1655	4
146151	0								1656	4
146152	0								1657	4
146153	0								1658	4
146154	0								1659	4
146155	0								1660	4
146156	0								1661	4
146157	0								1662	4
146158	0								1663	4
146159	0								1664	4
146160	0								1665	4
146161	0								1666	4
146162	0								1667	4
146163	0								1668	4
146164	0								1669	4
146165	0								1670	4
146166	0								1671	4
146167	0								1672	4
146168	0								1673	4
146169	0								1674	4
146170	0								1675	4
146171	0								1676	4
146172	0								1677	4
146173	0								1678	4
146174	0								1679	4
146175	0								1680	4
146176	0								1681	4
146177	0								1682	4
146178	0								1683	4
146179	0								1684	4
146180	0								1685	4
146181	0								1686	4
146182	0								1687	4
146183	0								1688	4
146184	0								1689	4
146185	0								1690	4
146186	0								1691	4
146187	0								1692	4
146188	0								1693	4
146189	0								1694	4
146190	0								1695	4
146191	0								1696	4
146192	0								1697	4
146193	0								1698	4
146194	0								1699	4
146195	0								1700	4
146196	0								1701	3
146197	0								1702	3
146198	0								1703	3
146199	0								1704	3
146200	0								1705	3
146201	0								1706	3
146202	0								1707	3
146203	0								1708	3
146204	0								1709	3
146205	0								1710	3
146206	0								1711	3
146207	0								1712	3
146208	0								1713	3
146209	0								1714	3
146210	0								1715	4
146211	0								1716	4
146212	0								1717	4
146213	0								1718	4
146214	0								1719	4
146215	0								1720	4
146216	0								1721	4
146217	0								1722	4
146218	0								1723	4
146219	0								1724	4
146220	0								1725	4
146221	0								1726	4
146222	0								1727	4
146223	0								1728	4
146224	0								1729	4
146225	0								1730	4
146226	0								1731	4
146227	0								1732	4
146228	0								1733	4
146229	0								1734	4
146230	0								1735	5
146231	0								1736	5
146232	0								1737	5
146233	0								1738	5
146234	0								1739	5
146235	0								1740	5
146236	0								1741	5
146237	0								1742	5
146238	0								1743	5
146239	0								1744	5
146240	0								1745	5
146241	0								1746	5
146242	0								1747	5
146243	0								1748	5
146244	0								1749	5
146245	0								1750	5
146246	0								1751	5
146247	0								1752	5
146248	0								1753	5
146249	0								1754	5
146250	0								1755	5
146251	0								1756	5
146252	0								1757	5
146253	0								1758	5
146254	0								1759	5
146255	0								1760	5
146256	0								1761	5
146257	0								1762	5
146258	0								1763	5
146259	0								1764	5
146260	0								1765	5
146261	0								1766	5
146262	0								1767	5
146263	0								1768	5
146264	0								1769	5
146265	0								1770	5
146266	0								1771	5
146267	0								1772	5
146268	0								1773	5
146269	0								1774	5
146270	0								1775	5
146271	0								1776	5
146272	0								1777	5
146273	0								1778	5
146274	0								1779	5
146275	0								1780	5
146276	0								1781	5
146277	0								1782	5
146278	0								1783	5
146279	0								1784	5
146280	0								1785	5
146281	0								1786	5
146282	0								1787	5
146283	0								1788	5
146284	0								1789	5
146285	0								1790	5
146286	0								1791	5
146287	0								1792	5
146288	0								1793	5
146289	0								1794	5
146290	0								1795	5
146291	0								1796	5
146292	0								1797	5
146293	0								1798	5
146294	0								1799	5
146295	0								1800	5
146296	0								1801	5
146297	0								1802	5
146298	0								1803	5
146299	0								1804	5
146300	0								1805	5
146301	0								1806	5
146302	0								1807	5
146303	0								1808	5
146304	0								1809	5
146305	0								1810	5
146306	0								1811	5
146307	0								1812	5
146308	0								1813	4
146309	0								1814	4
146310	0								1815	4
146311	0								1816	4
146312	0								1817	4
146313	0								1818	4
146314	0								1819	4
146315	0								1820	4
146316	0								1821	4
146317	0								1822	4
146318	0								1823	4
146319	0								1824	4
146320	0								1825	4
146321	0								1826	4
146322	0								1827	4
146323	0								1828	4
146324	0								1829	4
146325	0								1830	4
146326	0								1831	4
146327	0								1832	4
146328	0								1833	4
146329	0								1834	4
146330	0								1835	4
146331	0								1836	3
146332	0								1837	3
146333	0								1838	3
146334	0								1839	3
146335	0								1840	3
146336	0								1841	3
146337	0								1842	3
146338	0								1843	3
146339	0								1844	3
146340	0								1845	2
146341	0								1846	2
146342	0								1847	2
146343	0								1848	2
146344	0								1849	2
146345	0								1850	2
146346	0								1851	2
146347	0								1852	2
146348	0								1853	2
146349	0								1854	3
146350	0								1855	3
146351	0								1856	3
146352	0								1857	3
146353	0								1858	3
146354	0								1859	3
146355	0								1860	3
146356	0								1861	3
146357	0								1862	3
146358	0								1863	3
146359	0								1864	3
146360	0								1865	3
146361	0								1866	3
146362	0								1867	3
146363	0								1868	3
146364	0								1869	3
146365	0								1870	3
146366	0								1871	3
146367	0								1872	3
146368	0								1873	3
146369	0								1874	4
146370	0								1875	4
146371	0								1876	4
146372	0								1877	4
146373	0								1878	4
146374	0								1879	4
146375	0								1880	4
146376	0								1881	4
146377	0								1882	4
146378	0								1883	4
146379	0								1884	4
146380	0								1885	4
146381	0								1886	4
146382	0								1887	4
146383	0								1888	4
146384	0								1889	4
146385	0								1890	4
146386	0								1891	4
146387	0								1892	4
146388	0								1893	4
146389	0								1894	4
146390	0								1895	4
146391	0								1896	4
146392	0								1897	4
146393	0								1898	4
146394	0								1899	4
146395	0								1900	4
146396	0								1901	4
146397	0								1902	4
146398	0								1903	4
146399	0								1904	4
146400	0								1905	4
146401	0								1906	4
146402	0								1907	4
146403	0								1908	4
146404	0								1909	4
146405	0								1910	4
146406	0								1911	4
146407	0								1912	4
146408	0								1913	4
146409	0								1914	4
146410	0								1915	4
146411	0								1916	4
146412	0								1917	4
146413	0								1918	4
146414	0								1919	4
146415	0								1920	4
146416	0								1921	4
146417	0								1922	4
146418	0								1923	4
146419	0								1924	4
146420	0								1925	4
146421	0								1926	4
146422	0								1927	4
146423	0								1928	4
146424	0								1929	4
146425	0								1930	4
146426	0								1931	4
146427	0								1932	3
146428	0								1933	3
146429	0								1934	3
146430	0								1935	3
146431	0								1936	3
146432	0								1937	3
146433	0								1938	3
146434	0								1939	3
146435	0								1940	3
146436	0								1941	3
146437	0								1942	3
146438	0								1943	3
146439	0								1944	4
146440	0								1945	4
146441	0								1946	4
146442	0								1947	4
146443	0								1948	4
146444	0								1949	4
146445	0								1950	4
146446	0								1951	4
146447	0								1952	4
146448	0								1953	4
146449	0								1954	4
146450	0								1955	4
146451	0								1956	4
146452	0								1957	4
146453	0								1958	4
146454	0								1959	4
146455	0								1960	4
146456	0								1961	4
146457	0								1962	4
146458	0								1963	4
146459	0								1964	4
146460	0								1965	4
146461	0								1966	4
146462	0								1967	4
146463	0								1968	4
146464	0								1969	4
146465	0								1970	4
146466	0								1971	4
146467	0								1972	4
146468	0								1973	4
146469	0								1974	4
146470	0								1975	4
146471	0								1976	4
146472	0								1977	4
146473	0								1978	4
146474	0								1979	4
146475	0								1980	4
146476	0								1981	4
146477	0								1982	4
146478	0								1983	4
146479	0								1984	4
146480	0								1985	4
146481	0								1986	4
146482	0								1987	4
146483	0								1988	4
146484	0								1989	4
146485	0								1990	4
146486	0								1991	4
146487	0								1992	4
146488	0								1993	4
146489	0								1994	4
146490	0								1995	4
146491	0								1996	4
146492	0								1997	4
[truncated: 50,833 more rows]
