# Supplementary material for: Incomplete lytic cycle of a widespread Bacteroides bacteriophage leads to the formation of defective viral particles
Source: PLoS Biol. 2025 Mar 31;23(3):e3002787. doi: 10.1371/journal.pbio.3002787 (PMC12135933; doi:10.1371/journal.pbio.3002787)
Supplement: S12 Data — (XLSX) [file pbio.3002787.s034.xlsx]

## Sheet: S12_data
Data S12) Raw values for S10 Fig - ddPCR PEG-precipitated capsids
Sample	replicate 1	replicate 2	replicate 3
HM719	3.24122	19.5947	3.99959
jmh42	3.24122		16.4876
jmh43	4.70201		2.29238
jmh47	16.2985		21.9202
jmh51	14.2527	34.5472
jmh72	26.7371	24.9879	12.8251
jmh79		17.3118	12.8251
