# Supplementary material for: Incomplete lytic cycle of a widespread Bacteroides bacteriophage leads to the formation of defective viral particles
Source: PLoS Biol. 2025 Mar 31;23(3):e3002787. doi: 10.1371/journal.pbio.3002787 (PMC12135933; doi:10.1371/journal.pbio.3002787)
Supplement: S13 Data — (XLSX) [file pbio.3002787.s035.xlsx]

## Sheet: S13_data
Data S13) Raw values for S11 Fig - Growth curves
	jmh43			jmh43ΔHP			jmh72			jmh72ΔHP			hm719			hm719ΔHP
Time (h)	replicate 1	replicate 2	replicate 3	replicate 1	replicate 2	replicate 3	replicate 1	replicate 2	replicate 3	replicate 1	replicate 2	replicate 3	replicate 1	replicate 2	replicate 3	replicate 1	replicate 2	replicate 3
0	0.01305	0.03425	0.02115	0.0259	0.0197	0.02305	0.0305	0.0196	0.02975	0.0274	0.0297	0.03165	0.0191	0.01915	0.0114	0.02235	0.01765	0.0265
0.25	0.01355	0.0421	0.0223	0.03135	0.0254	0.0272	0.03255	0.02655	0.0358	0.03265	0.03815	0.02685	0.021	0.0228	0.0128	0.02495	0.02085	0.02855
0.5	0.0154	0.0502	0.02415	0.0377	0.0305	0.02985	0.037	0.03245	0.0404	0.0394	0.04555	0.03045	0.02265	0.0246	0.0124	0.02715	0.02375	0.02805
0.75	0.01885	0.06065	0.02925	0.046	0.0381	0.0364	0.04455	0.0389	0.04925	0.04885	0.05575	0.03875	0.0263	0.0279	0.01685	0.03225	0.0273	0.03265
1	0.0222	0.07165	0.0341	0.05475	0.0451	0.0441	0.05225	0.0473	0.0581	0.0581	0.0657	0.04595	0.0291	0.03175	0.0177	0.0364	0.02925	0.0353
1.25	0.02675	0.08385	0.04065	0.06465	0.0537	0.05175	0.0619	0.0558	0.06905	0.0696	0.077	0.056	0.03235	0.03725	0.0221	0.04185	0.03235	0.0407
1.5	0.03155	0.0964	0.04585	0.0753	0.0628	0.0599	0.0726	0.06375	0.079	0.08015	0.08875	0.064	0.0362	0.04285	0.0249	0.048	0.03595	0.04465
1.75	0.0365	0.1118	0.0535	0.0862	0.07385	0.0697	0.0836	0.0744	0.09045	0.09205	0.1019	0.0732	0.04025	0.05075	0.02745	0.05525	0.0411	0.0499
2	0.04155	0.12745	0.06125	0.0981	0.08495	0.0817	0.09565	0.0837	0.105	0.1052	0.1162	0.08465	0.04465	0.0585	0.0307	0.0626	0.0459	0.05655
2.25	0.0477	0.14505	0.068	0.11255	0.0973	0.0923	0.1105	0.0945	0.11885	0.12025	0.13035	0.095	0.0504	0.06735	0.0348	0.0707	0.0502	0.0622
2.5	0.05335	0.16725	0.0766	0.1265	0.112	0.10535	0.1244	0.1072	0.1359	0.13445	0.1481	0.1081	0.05595	0.07905	0.0398	0.07915	0.05605	0.0702
2.75	0.05955	0.18805	0.0849	0.14205	0.12505	0.1189	0.1397	0.1198	0.15215	0.1511	0.16615	0.12125	0.0621	0.09175	0.0443	0.0897	0.0621	0.0792
3	0.0668	0.21285	0.09445	0.1588	0.14205	0.1332	0.1594	0.13585	0.17165	0.17095	0.1855	0.1364	0.07045	0.10625	0.05075	0.1015	0.06995	0.08855
3.25	0.07285	0.2414	0.10415	0.17665	0.16025	0.1494	0.18025	0.1527	0.19385	0.1926	0.20895	0.1535	0.0793	0.12515	0.0576	0.1162	0.0783	0.09985
3.5	0.08165	0.27055	0.11395	0.19965	0.18085	0.1668	0.206	0.1722	0.2193	0.21885	0.2355	0.173	0.09145	0.14525	0.0653	0.13475	0.08725	0.1138
3.75	0.08955	0.30135	0.12435	0.22115	0.20375	0.1856	0.22975	0.1944	0.2466	0.24435	0.26605	0.19455	0.1027	0.172	0.07495	0.1534	0.1007	0.13025
4	0.0987	0.3292	0.1365	0.2457	0.2259	0.2071	0.26045	0.21745	0.27715	0.275	0.2959	0.2193	0.1192	0.1992	0.0864	0.1762	0.1139	0.15135
4.25	0.1075	0.35265	0.14915	0.2699	0.25175	0.22925	0.28875	0.244	0.30705	0.30435	0.32795	0.2443	0.13525	0.22875	0.09865	0.20065	0.12865	0.1721
4.5	0.1179	0.3739	0.1633	0.2961	0.2784	0.25275	0.3176	0.2703	0.33605	0.33165	0.35565	0.2693	0.15345	0.25785	0.1136	0.2243	0.14675	0.19625
4.75	0.12855	0.39005	0.17695	0.3183	0.30005	0.2738	0.3429	0.293	0.3632	0.35525	0.37985	0.29215	0.1714	0.2833	0.12645	0.2461	0.1646	0.21805
5	0.14115	0.41135	0.19175	0.341	0.3249	0.29705	0.3697	0.317	0.39255	0.37965	0.40535	0.31825	0.19035	0.3078	0.14445	0.26615	0.18295	0.2441
5.25	0.15265	0.42855	0.20765	0.3609	0.3482	0.3203	0.3946	0.33985	0.41935	0.4029	0.4324	0.34215	0.2098	0.32735	0.16245	0.2824	0.19955	0.26435
5.5	0.1649	0.44215	0.22415	0.38005	0.36945	0.34215	0.4165	0.36125	0.4415	0.4236	0.45695	0.3636	0.22815	0.3451	0.1782	0.2984	0.21705	0.2825
5.75	0.18055	0.4548	0.2408	0.4008	0.3915	0.36295	0.43675	0.3822	0.46005	0.4427	0.47765	0.3834	0.2451	0.361	0.19335	0.31215	0.23185	0.29775
6	0.1923	0.4658	0.25835	0.41605	0.41045	0.3835	0.4517	0.3995	0.47665	0.45565	0.4951	0.401	0.2579	0.3735	0.20775	0.31865	0.2478	0.31105
6.25	0.2061	0.47675	0.27525	0.4327	0.42865	0.4009	0.46505	0.41435	0.4901	0.4693	0.51065	0.4177	0.27225	0.3859	0.21915	0.3281	0.26015	0.32235
6.5	0.22025	0.4865	0.28915	0.4455	0.4477	0.4158	0.47595	0.42715	0.5021	0.4809	0.5252	0.43415	0.28395	0.39865	0.2285	0.335	0.27205	0.33005
6.75	0.235	0.4979	0.30505	0.4577	0.4648	0.4314	0.48725	0.4395	0.51295	0.4924	0.5399	0.44855	0.2942	0.4093	0.23655	0.3415	0.2827	0.3387
7	0.25055	0.50635	0.3184	0.46865	0.4786	0.44325	0.4977	0.44885	0.52295	0.5025	0.5518	0.45945	0.30135	0.41705	0.2412	0.3467	0.2897	0.3435
7.25	0.26695	0.5155	0.3333	0.4787	0.4928	0.4547	0.5066	0.45875	0.5324	0.5127	0.5639	0.4706	0.30975	0.42625	0.24735	0.3523	0.29665	0.3495
7.5	0.28495	0.52305	0.34675	0.4895	0.5049	0.46485	0.5152	0.4664	0.54185	0.52265	0.57305	0.4795	0.3161	0.43105	0.2512	0.3583	0.302	0.355
7.75	0.30215	0.5328	0.3597	0.4996	0.519	0.47505	0.52435	0.47655	0.55175	0.5316	0.5846	0.4893	0.32025	0.438	0.2562	0.362	0.3072	0.36015
8	0.31685	0.54015	0.37105	0.50855	0.5298	0.48485	0.53215	0.48425	0.55995	0.53985	0.5931	0.4975	0.3249	0.44345	0.25995	0.3666	0.31165	0.36435
8.25	0.3319	0.547	0.38245	0.5183	0.54025	0.49445	0.5403	0.49205	0.5685	0.54835	0.60055	0.50575	0.3287	0.4471	0.26355	0.36975	0.315	0.3688
8.5	0.3467	0.55385	0.39305	0.52805	0.55	0.5027	0.5479	0.4999	0.57635	0.55575	0.6079	0.513	0.3314	0.45135	0.26685	0.3733	0.31905	0.3729
8.75	0.35995	0.55895	0.4029	0.53545	0.55895	0.5105	0.55495	0.50715	0.58235	0.5624	0.61525	0.51935	0.33545	0.4561	0.2698	0.3776	0.32285	0.376
9	0.37265	0.56405	0.41305	0.54305	0.5671	0.51875	0.5614	0.51295	0.58985	0.5692	0.62035	0.526	0.33755	0.4584	0.2721	0.3798	0.32505	0.37925
9.25	0.38165	0.56765	0.42305	0.5504	0.57355	0.52685	0.5677	0.5191	0.5959	0.5746	0.62565	0.53225	0.34025	0.4615	0.2744	0.3835	0.32785	0.3826
9.5	0.3911	0.5706	0.43165	0.5575	0.5812	0.5344	0.57355	0.52515	0.60185	0.5798	0.6313	0.539	0.34305	0.46455	0.2777	0.38525	0.33055	0.38545
9.75	0.3974	0.573	0.43865	0.56205	0.5865	0.54055	0.57825	0.52985	0.606	0.5832	0.63375	0.5432	0.34475	0.4663	0.27895	0.38765	0.3325	0.38715
10	0.4042	0.5738	0.4465	0.5685	0.5914	0.5468	0.58215	0.5345	0.6107	0.5865	0.63675	0.54815	0.34725	0.46765	0.28085	0.3897	0.33425	0.39095
10.25	0.4102	0.57585	0.45275	0.57115	0.59725	0.55245	0.5857	0.5401	0.61505	0.58895	0.6396	0.55275	0.349	0.47045	0.28225	0.3914	0.33675	0.3936
10.5	0.4167	0.57615	0.4603	0.57515	0.6006	0.55815	0.58915	0.5428	0.61785	0.5913	0.6416	0.5565	0.35125	0.47165	0.28555	0.39345	0.3378	0.397
10.75	0.42215	0.57505	0.46575	0.57685	0.60265	0.5611	0.5907	0.54455	0.61945	0.5911	0.6424	0.5589	0.35215	0.47295	0.28485	0.39435	0.3394	0.39855
11	0.42715	0.57605	0.4724	0.57865	0.6055	0.56585	0.59225	0.54805	0.62215	0.59175	0.64375	0.563	0.35325	0.47415	0.28715	0.3959	0.34065	0.4016
11.25	0.4327	0.5748	0.47775	0.57945	0.6063	0.56845	0.59325	0.5498	0.6232	0.5923	0.6434	0.5655	0.3545	0.4751	0.28855	0.39665	0.34115	0.4037
11.5	0.4379	0.5762	0.484	0.58195	0.6086	0.5719	0.595	0.55235	0.62585	0.5924	0.6441	0.569	0.3563	0.47695	0.29065	0.3993	0.3437	0.4067
11.75	0.4432	0.57435	0.488	0.5805	0.60965	0.57345	0.59515	0.55415	0.6257	0.59225	0.64395	0.5694	0.3593	0.47675	0.2911	0.39915	0.3445	0.40695
12	0.4479	0.57275	0.49255	0.5802	0.6091	0.57455	0.5952	0.55425	0.6255	0.59225	0.64355	0.57075	0.36145	0.4761	0.2911	0.39955	0.34485	0.4076
12.25	0.45365	0.57305	0.4967	0.58115	0.6098	0.5761	0.59675	0.55625	0.6255	0.59345	0.6437	0.5722	0.36355	0.4769	0.2923	0.402	0.3463	0.40925
12.5	0.45845	0.5717	0.49975	0.5806	0.6097	0.5764	0.59675	0.55545	0.6261	0.5927	0.64325	0.57275	0.36475	0.47715	0.29305	0.40165	0.34715	0.4107
12.75	0.46205	0.5709	0.50355	0.57945	0.6097	0.5775	0.59595	0.55595	0.62685	0.5916	0.6431	0.57445	0.36585	0.47685	0.2952	0.40185	0.3475	0.41265
13	0.4668	0.5699	0.50675	0.57965	0.6097	0.5782	0.59745	0.55615	0.6274	0.5923	0.642	0.5758	0.36775	0.4767	0.296	0.40455	0.3479	0.4143
13.25	0.4713	0.56765	0.5082	0.57975	0.6074	0.5769	0.59715	0.55505	0.62575	0.59175	0.64055	0.5749	0.36925	0.47635	0.29575	0.405	0.3479	0.41395
13.5	0.47395	0.56755	0.51125	0.5784	0.6086	0.5776	0.5962	0.556	0.6268	0.59205	0.6405	0.57595	0.37035	0.47615	0.2973	0.4059	0.3479	0.4158
13.75	0.47785	0.56685	0.5126	0.57735	0.60775	0.57595	0.59545	0.5564	0.6254	0.59025	0.6404	0.57545	0.3707	0.47695	0.29735	0.40525	0.34975	0.41505
14	0.48125	0.56585	0.5145	0.5766	0.6072	0.57635	0.59505	0.55685	0.6258	0.5901	0.64025	0.57565	0.37225	0.4769	0.29825	0.40645	0.3499	0.4162
14.25	0.48405	0.565	0.51575	0.5749	0.60725	0.5754	0.5953	0.55705	0.62505	0.58925	0.63995	0.5759	0.3732	0.47635	0.2986	0.40675	0.35	0.41665
14.5	0.4871	0.5632	0.5172	0.5748	0.60685	0.57535	0.59385	0.5577	0.62535	0.58835	0.6396	0.5759	0.37425	0.4761	0.3	0.40715	0.3503	0.4173
14.75	0.49015	0.5632	0.5189	0.57465	0.6072	0.575	0.5953	0.5581	0.62515	0.58965	0.63945	0.5756	0.3754	0.4762	0.29935	0.40815	0.35135	0.4173
15	0.49215	0.5612	0.51885	0.5725	0.60545	0.5734	0.59385	0.5576	0.624	0.5886	0.63755	0.57505	0.3757	0.47605	0.29995	0.409	0.351	0.41775
15.25	0.4934	0.55955	0.52055	0.572	0.60415	0.5732	0.59345	0.55635	0.62425	0.5871	0.6366	0.57565	0.3756	0.47535	0.3008	0.40865	0.35085	0.4177
15.5	0.49425	0.55825	0.51965	0.5704	0.6037	0.5718	0.59235	0.5564	0.6226	0.586	0.6363	0.57425	0.37725	0.4754	0.30005	0.409	0.3516	0.4172
15.75	0.496	0.55685	0.519	0.5693	0.6026	0.57005	0.5921	0.5556	0.6213	0.58555	0.6353	0.57295	0.37695	0.4748	0.2994	0.40945	0.351	0.4171
16	0.49625	0.5552	0.5197	0.5684	0.602	0.5701	0.59015	0.55565	0.6216	0.58365	0.63395	0.5739	0.3772	0.4738	0.3007	0.40935	0.35095	0.41805
16.25	0.49705	0.55425	0.5191	0.5659	0.6008	0.5692	0.58965	0.5554	0.62075	0.5831	0.63405	0.5727	0.3774	0.4741	0.30045	0.4088	0.35115	0.41795
16.5	0.49745	0.5534	0.5187	0.56625	0.5997	0.56755	0.5886	0.55455	0.61985	0.58215	0.6322	0.57185	0.37785	0.474	0.30105	0.4091	0.35115	0.41805
16.75	0.49765	0.5517	0.5192	0.5644	0.59845	0.56695	0.58755	0.55425	0.6191	0.58075	0.63165	0.5721	0.378	0.47375	0.3007	0.40935	0.35105	0.4176
17	0.49755	0.54905	0.51865	0.56115	0.5969	0.5654	0.58615	0.5522	0.6175	0.57915	0.6293	0.57045	0.37795	0.47285	0.3007	0.40875	0.3508	0.4174
17.25	0.4977	0.54835	0.5175	0.56065	0.59635	0.56415	0.58635	0.55275	0.61685	0.57905	0.62935	0.56915	0.37905	0.47185	0.30075	0.40975	0.3502	0.4172
17.5	0.49755	0.547	0.51655	0.55885	0.5959	0.5629	0.585	0.5524	0.61575	0.57745	0.6286	0.56895	0.37885	0.4725	0.30055	0.40965	0.3511	0.41705
17.75	0.4975	0.5457	0.51635	0.5586	0.59455	0.56245	0.5844	0.55285	0.61595	0.57655	0.6277	0.5691	0.379	0.47215	0.30095	0.40975	0.35115	0.4177
18	0.4971	0.54435	0.5158	0.55665	0.59395	0.56125	0.58325	0.55215	0.61415	0.5756	0.6266	0.56775	0.37945	0.47135	0.30025	0.4099	0.35045	0.41705
18.25	0.49635	0.5423	0.5146	0.555	0.5921	0.5591	0.58145	0.5508	0.6135	0.5734	0.6255	0.5671	0.37895	0.47055	0.29995	0.4093	0.3504	0.41705
18.5	0.49635	0.54135	0.5141	0.55305	0.59165	0.55905	0.58045	0.5502	0.6123	0.5727	0.62405	0.56695	0.3786	0.47085	0.3003	0.40925	0.35065	0.4173
18.75	0.49585	0.54055	0.51295	0.55275	0.59045	0.55745	0.5804	0.5493	0.61165	0.5721	0.622	0.5657	0.37955	0.4707	0.2997	0.40985	0.3505	0.4172
19	0.49555	0.53865	0.5119	0.5514	0.58885	0.55605	0.57875	0.5483	0.61125	0.5702	0.62055	0.56495	0.3795	0.46965	0.30045	0.4103	0.3503	0.41805
19.25	0.4953	0.5368	0.5117	0.5501	0.5877	0.5551	0.5772	0.5477	0.6101	0.56895	0.6198	0.565	0.3797	0.46925	0.3009	0.4094	0.34935	0.41695
19.5	0.49495	0.53555	0.5111	0.5484	0.5864	0.5537	0.5756	0.54725	0.6082	0.56715	0.6187	0.56295	0.3797	0.4688	0.2992	0.41	0.34995	0.417
19.75	0.49405	0.53435	0.51015	0.5472	0.58615	0.5524	0.5743	0.54665	0.60725	0.5657	0.6177	0.56255	0.3801	0.46895	0.3	0.4105	0.35015	0.4166
20	0.4928	0.53235	0.50915	0.54455	0.58525	0.55145	0.57205	0.5462	0.60655	0.5642	0.61635	0.56175	0.3788	0.4685	0.3002	0.40905	0.35	0.41685
20.25	0.49285	0.53115	0.5089	0.54375	0.58345	0.5503	0.57125	0.54475	0.6043	0.5632	0.6145	0.5601	0.37905	0.46825	0.2994	0.40925	0.3496	0.4159
20.5	0.492	0.53055	0.5066	0.54185	0.5833	0.5486	0.5696	0.54445	0.60365	0.56055	0.614	0.55945	0.37875	0.4678	0.2991	0.4093	0.3495	0.41645
20.75	0.49115	0.52795	0.50635	0.54075	0.58155	0.54745	0.5681	0.5427	0.60185	0.55915	0.61225	0.5581	0.37925	0.46675	0.29835	0.40925	0.349	0.41575
21	0.4901	0.5268	0.50415	0.53885	0.58065	0.5455	0.56585	0.54255	0.6015	0.55705	0.61055	0.5573	0.37915	0.46645	0.29845	0.4092	0.34865	0.41505
21.25	0.48935	0.52545	0.50335	0.5374	0.57925	0.54405	0.5639	0.5412	0.5985	0.55455	0.60925	0.55495	0.3785	0.4658	0.2973	0.4087	0.34865	0.41435
21.5	0.4891	0.52395	0.503	0.53595	0.57775	0.5433	0.5629	0.5399	0.5976	0.55345	0.60725	0.554	0.37855	0.4656	0.2984	0.4088	0.3481	0.41545
21.75	0.48735	0.52175	0.5016	0.53405	0.57615	0.5412	0.5602	0.5391	0.5957	0.5508	0.6059	0.55245	0.378	0.465	0.298	0.40815	0.3482	0.414
22	0.48635	0.521	0.50115	0.53235	0.57555	0.5402	0.5583	0.53765	0.5944	0.5492	0.6049	0.5519	0.3782	0.46515	0.2987	0.40885	0.34795	0.41465
22.25	0.4857	0.51875	0.4997	0.5311	0.57385	0.53845	0.5558	0.5366	0.59185	0.5467	0.60315	0.54995	0.3812	0.4638	0.2984	0.4086	0.34705	0.4144
22.5	0.48475	0.5177	0.4974	0.52895	0.5725	0.5361	0.5541	0.5351	0.59005	0.5444	0.60155	0.54845	0.38025	0.46405	0.29755	0.4082	0.34745	0.4134
22.75	0.48405	0.5158	0.49655	0.5271	0.57205	0.53605	0.55175	0.53345	0.58865	0.54215	0.59945	0.54775	0.38055	0.4633	0.29835	0.40775	0.347	0.4137
23	0.4825	0.51455	0.4959	0.52555	0.57065	0.53535	0.54905	0.53265	0.58775	0.53955	0.59855	0.54615	0.37975	0.4632	0.2971	0.40755	0.3471	0.41335
23.25	0.4825	0.5131	0.4943	0.52465	0.5687	0.53265	0.5479	0.5301	0.5833	0.53885	0.5953	0.54105	0.3802	0.4625	0.2957	0.40765	0.34625	0.41115
23.5	0.4803	0.51135	0.49225	0.52185	0.56725	0.5306	0.5448	0.5293	0.58245	0.53485	0.5935	0.5422	0.3797	0.46165	0.29615	0.4064	0.34615	0.412
23.75	0.4791	0.5086	0.4907	0.52	0.5652	0.52975	0.54205	0.52695	0.5806	0.53235	0.59105	0.5403	0.37895	0.4603	0.29615	0.40585	0.34485	0.41145
24	0.47805	0.5072	0.48945	0.51825	0.5641	0.5277	0.53955	0.52585	0.5781	0.53055	0.58915	0.5385	0.3793	0.45975	0.2955	0.4055	0.3442	0.41095
