# Supplementary material for: Incomplete lytic cycle of a widespread Bacteroides bacteriophage leads to the formation of defective viral particles
Source: PLoS Biol. 2025 Mar 31;23(3):e3002787. doi: 10.1371/journal.pbio.3002787 (PMC12135933; doi:10.1371/journal.pbio.3002787)
Supplement: S14 Data — (XLSX) [file pbio.3002787.s036.xlsx]

## Sheet: S14_data
Data S14) Raw values for S11 Fig - Hankyphage coverage in metagenomic data
contig	position	coverage	metagenome
NODE_27978+_length_43228_cov_31.1095	1	2	SRR5088937
NODE_27978+_length_43228_cov_31.1095	2	2	SRR5088937
NODE_27978+_length_43228_cov_31.1095	3	2	SRR5088937
NODE_27978+_length_43228_cov_31.1095	4	2	SRR5088937
NODE_27978+_length_43228_cov_31.1095	5	2	SRR5088937
NODE_27978+_length_43228_cov_31.1095	6	2	SRR5088937
NODE_27978+_length_43228_cov_31.1095	7	2	SRR5088937
NODE_27978+_length_43228_cov_31.1095	8	2	SRR5088937
NODE_27978+_length_43228_cov_31.1095	9	2	SRR5088937
NODE_27978+_length_43228_cov_31.1095	10	2	SRR5088937
NODE_27978+_length_43228_cov_31.1095	11	2	SRR5088937
NODE_27978+_length_43228_cov_31.1095	12	2	SRR5088937
NODE_27978+_length_43228_cov_31.1095	13	2	SRR5088937
NODE_27978+_length_43228_cov_31.1095	14	2	SRR5088937
NODE_27978+_length_43228_cov_31.1095	15	2	SRR5088937
NODE_27978+_length_43228_cov_31.1095	16	2	SRR5088937
NODE_27978+_length_43228_cov_31.1095	17	2	SRR5088937
NODE_27978+_length_43228_cov_31.1095	18	2	SRR5088937
NODE_27978+_length_43228_cov_31.1095	19	2	SRR5088937
NODE_27978+_length_43228_cov_31.1095	20	2	SRR5088937
NODE_27978+_length_43228_cov_31.1095	21	2	SRR5088937
NODE_27978+_length_43228_cov_31.1095	22	2	SRR5088937
NODE_27978+_length_43228_cov_31.1095	23	2	SRR5088937
NODE_27978+_length_43228_cov_31.1095	24	2	SRR5088937
NODE_27978+_length_43228_cov_31.1095	25	2	SRR5088937
NODE_27978+_length_43228_cov_31.1095	26	2	SRR5088937
NODE_27978+_length_43228_cov_31.1095	27	2	SRR5088937
NODE_27978+_length_43228_cov_31.1095	28	2	SRR5088937
NODE_27978+_length_43228_cov_31.1095	29	2	SRR5088937
NODE_27978+_length_43228_cov_31.1095	30	2	SRR5088937
NODE_27978+_length_43228_cov_31.1095	31	2	SRR5088937
NODE_27978+_length_43228_cov_31.1095	32	2	SRR5088937
NODE_27978+_length_43228_cov_31.1095	33	2	SRR5088937
NODE_27978+_length_43228_cov_31.1095	34	2	SRR5088937
NODE_27978+_length_43228_cov_31.1095	35	2	SRR5088937
NODE_27978+_length_43228_cov_31.1095	36	2	SRR5088937
NODE_27978+_length_43228_cov_31.1095	37	2	SRR5088937
NODE_27978+_length_43228_cov_31.1095	38	2	SRR5088937
NODE_27978+_length_43228_cov_31.1095	39	2	SRR5088937
NODE_27978+_length_43228_cov_31.1095	40	2	SRR5088937
NODE_27978+_length_43228_cov_31.1095	41	2	SRR5088937
NODE_27978+_length_43228_cov_31.1095	42	2	SRR5088937
NODE_27978+_length_43228_cov_31.1095	43	2	SRR5088937
NODE_27978+_length_43228_cov_31.1095	44	2	SRR5088937
NODE_27978+_length_43228_cov_31.1095	45	2	SRR5088937
NODE_27978+_length_43228_cov_31.1095	46	2	SRR5088937
NODE_27978+_length_43228_cov_31.1095	47	2	SRR5088937
NODE_27978+_length_43228_cov_31.1095	48	2	SRR5088937
NODE_27978+_length_43228_cov_31.1095	49	2	SRR5088937
NODE_27978+_length_43228_cov_31.1095	50	2	SRR5088937
NODE_27978+_length_43228_cov_31.1095	51	2	SRR5088937
NODE_27978+_length_43228_cov_31.1095	52	2	SRR5088937
NODE_27978+_length_43228_cov_31.1095	53	4	SRR5088937
NODE_27978+_length_43228_cov_31.1095	54	4	SRR5088937
NODE_27978+_length_43228_cov_31.1095	55	4	SRR5088937
NODE_27978+_length_43228_cov_31.1095	56	4	SRR5088937
NODE_27978+_length_43228_cov_31.1095	57	4	SRR5088937
NODE_27978+_length_43228_cov_31.1095	58	4	SRR5088937
NODE_27978+_length_43228_cov_31.1095	59	4	SRR5088937
NODE_27978+_length_43228_cov_31.1095	60	4	SRR5088937
NODE_27978+_length_43228_cov_31.1095	61	4	SRR5088937
NODE_27978+_length_43228_cov_31.1095	62	4	SRR5088937
NODE_27978+_length_43228_cov_31.1095	63	4	SRR5088937
NODE_27978+_length_43228_cov_31.1095	64	4	SRR5088937
NODE_27978+_length_43228_cov_31.1095	65	4	SRR5088937
NODE_27978+_length_43228_cov_31.1095	66	4	SRR5088937
NODE_27978+_length_43228_cov_31.1095	67	4	SRR5088937
NODE_27978+_length_43228_cov_31.1095	68	4	SRR5088937
NODE_27978+_length_43228_cov_31.1095	69	4	SRR5088937
NODE_27978+_length_43228_cov_31.1095	70	4	SRR5088937
NODE_27978+_length_43228_cov_31.1095	71	4	SRR5088937
NODE_27978+_length_43228_cov_31.1095	72	4	SRR5088937
NODE_27978+_length_43228_cov_31.1095	73	4	SRR5088937
NODE_27978+_length_43228_cov_31.1095	74	4	SRR5088937
NODE_27978+_length_43228_cov_31.1095	75	4	SRR5088937
NODE_27978+_length_43228_cov_31.1095	76	4	SRR5088937
NODE_27978+_length_43228_cov_31.1095	77	4	SRR5088937
NODE_27978+_length_43228_cov_31.1095	78	4	SRR5088937
NODE_27978+_length_43228_cov_31.1095	79	4	SRR5088937
NODE_27978+_length_43228_cov_31.1095	80	4	SRR5088937
NODE_27978+_length_43228_cov_31.1095	81	4	SRR5088937
NODE_27978+_length_43228_cov_31.1095	82	4	SRR5088937
NODE_27978+_length_43228_cov_31.1095	83	4	SRR5088937
NODE_27978+_length_43228_cov_31.1095	84	4	SRR5088937
NODE_27978+_length_43228_cov_31.1095	85	4	SRR5088937
NODE_27978+_length_43228_cov_31.1095	86	4	SRR5088937
NODE_27978+_length_43228_cov_31.1095	87	4	SRR5088937
NODE_27978+_length_43228_cov_31.1095	88	4	SRR5088937
NODE_27978+_length_43228_cov_31.1095	89	4	SRR5088937
NODE_27978+_length_43228_cov_31.1095	90	6	SRR5088937
NODE_27978+_length_43228_cov_31.1095	91	6	SRR5088937
NODE_27978+_length_43228_cov_31.1095	92	6	SRR5088937
NODE_27978+_length_43228_cov_31.1095	93	6	SRR5088937
NODE_27978+_length_43228_cov_31.1095	94	6	SRR5088937
NODE_27978+_length_43228_cov_31.1095	95	6	SRR5088937
NODE_27978+_length_43228_cov_31.1095	96	6	SRR5088937
NODE_27978+_length_43228_cov_31.1095	97	6	SRR5088937
NODE_27978+_length_43228_cov_31.1095	98	6	SRR5088937
NODE_27978+_length_43228_cov_31.1095	99	6	SRR5088937
NODE_27978+_length_43228_cov_31.1095	100	6	SRR5088937
NODE_27978+_length_43228_cov_31.1095	101	6	SRR5088937
NODE_27978+_length_43228_cov_31.1095	102	4	SRR5088937
NODE_27978+_length_43228_cov_31.1095	103	4	SRR5088937
NODE_27978+_length_43228_cov_31.1095	104	4	SRR5088937
NODE_27978+_length_43228_cov_31.1095	105	4	SRR5088937
NODE_27978+_length_43228_cov_31.1095	106	4	SRR5088937
NODE_27978+_length_43228_cov_31.1095	107	4	SRR5088937
NODE_27978+_length_43228_cov_31.1095	108	4	SRR5088937
NODE_27978+_length_43228_cov_31.1095	109	4	SRR5088937
NODE_27978+_length_43228_cov_31.1095	110	4	SRR5088937
NODE_27978+_length_43228_cov_31.1095	111	4	SRR5088937
NODE_27978+_length_43228_cov_31.1095	112	4	SRR5088937
NODE_27978+_length_43228_cov_31.1095	113	4	SRR5088937
NODE_27978+_length_43228_cov_31.1095	114	4	SRR5088937
NODE_27978+_length_43228_cov_31.1095	115	4	SRR5088937
NODE_27978+_length_43228_cov_31.1095	116	4	SRR5088937
NODE_27978+_length_43228_cov_31.1095	117	4	SRR5088937
NODE_27978+_length_43228_cov_31.1095	118	4	SRR5088937
NODE_27978+_length_43228_cov_31.1095	119	4	SRR5088937
NODE_27978+_length_43228_cov_31.1095	120	4	SRR5088937
NODE_27978+_length_43228_cov_31.1095	121	4	SRR5088937
NODE_27978+_length_43228_cov_31.1095	122	4	SRR5088937
NODE_27978+_length_43228_cov_31.1095	123	4	SRR5088937
NODE_27978+_length_43228_cov_31.1095	124	4	SRR5088937
NODE_27978+_length_43228_cov_31.1095	125	4	SRR5088937
NODE_27978+_length_43228_cov_31.1095	126	4	SRR5088937
NODE_27978+_length_43228_cov_31.1095	127	4	SRR5088937
NODE_27978+_length_43228_cov_31.1095	128	4	SRR5088937
NODE_27978+_length_43228_cov_31.1095	129	4	SRR5088937
NODE_27978+_length_43228_cov_31.1095	130	4	SRR5088937
NODE_27978+_length_43228_cov_31.1095	131	4	SRR5088937
NODE_27978+_length_43228_cov_31.1095	132	4	SRR5088937
NODE_27978+_length_43228_cov_31.1095	133	4	SRR5088937
NODE_27978+_length_43228_cov_31.1095	134	4	SRR5088937
NODE_27978+_length_43228_cov_31.1095	135	4	SRR5088937
NODE_27978+_length_43228_cov_31.1095	136	4	SRR5088937
NODE_27978+_length_43228_cov_31.1095	137	6	SRR5088937
NODE_27978+_length_43228_cov_31.1095	138	6	SRR5088937
NODE_27978+_length_43228_cov_31.1095	139	6	SRR5088937
NODE_27978+_length_43228_cov_31.1095	140	6	SRR5088937
NODE_27978+_length_43228_cov_31.1095	141	6	SRR5088937
NODE_27978+_length_43228_cov_31.1095	142	6	SRR5088937
NODE_27978+_length_43228_cov_31.1095	143	6	SRR5088937
NODE_27978+_length_43228_cov_31.1095	144	6	SRR5088937
NODE_27978+_length_43228_cov_31.1095	145	6	SRR5088937
NODE_27978+_length_43228_cov_31.1095	146	6	SRR5088937
NODE_27978+_length_43228_cov_31.1095	147	6	SRR5088937
NODE_27978+_length_43228_cov_31.1095	148	4	SRR5088937
NODE_27978+_length_43228_cov_31.1095	149	4	SRR5088937
NODE_27978+_length_43228_cov_31.1095	150	4	SRR5088937
NODE_27978+_length_43228_cov_31.1095	151	4	SRR5088937
NODE_27978+_length_43228_cov_31.1095	152	4	SRR5088937
NODE_27978+_length_43228_cov_31.1095	153	4	SRR5088937
NODE_27978+_length_43228_cov_31.1095	154	4	SRR5088937
NODE_27978+_length_43228_cov_31.1095	155	4	SRR5088937
NODE_27978+_length_43228_cov_31.1095	156	4	SRR5088937
NODE_27978+_length_43228_cov_31.1095	157	4	SRR5088937
NODE_27978+_length_43228_cov_31.1095	158	4	SRR5088937
NODE_27978+_length_43228_cov_31.1095	159	4	SRR5088937
NODE_27978+_length_43228_cov_31.1095	160	4	SRR5088937
NODE_27978+_length_43228_cov_31.1095	161	6	SRR5088937
NODE_27978+_length_43228_cov_31.1095	162	6	SRR5088937
NODE_27978+_length_43228_cov_31.1095	163	6	SRR5088937
NODE_27978+_length_43228_cov_31.1095	164	6	SRR5088937
NODE_27978+_length_43228_cov_31.1095	165	6	SRR5088937
NODE_27978+_length_43228_cov_31.1095	166	6	SRR5088937
NODE_27978+_length_43228_cov_31.1095	167	6	SRR5088937
NODE_27978+_length_43228_cov_31.1095	168	10	SRR5088937
NODE_27978+_length_43228_cov_31.1095	169	10	SRR5088937
NODE_27978+_length_43228_cov_31.1095	170	10	SRR5088937
NODE_27978+_length_43228_cov_31.1095	171	10	SRR5088937
NODE_27978+_length_43228_cov_31.1095	172	8	SRR5088937
NODE_27978+_length_43228_cov_31.1095	173	8	SRR5088937
NODE_27978+_length_43228_cov_31.1095	174	8	SRR5088937
NODE_27978+_length_43228_cov_31.1095	175	10	SRR5088937
NODE_27978+_length_43228_cov_31.1095	176	10	SRR5088937
NODE_27978+_length_43228_cov_31.1095	177	10	SRR5088937
NODE_27978+_length_43228_cov_31.1095	178	10	SRR5088937
NODE_27978+_length_43228_cov_31.1095	179	10	SRR5088937
NODE_27978+_length_43228_cov_31.1095	180	10	SRR5088937
NODE_27978+_length_43228_cov_31.1095	181	10	SRR5088937
NODE_27978+_length_43228_cov_31.1095	182	10	SRR5088937
NODE_27978+_length_43228_cov_31.1095	183	12	SRR5088937
NODE_27978+_length_43228_cov_31.1095	184	12	SRR5088937
NODE_27978+_length_43228_cov_31.1095	185	12	SRR5088937
NODE_27978+_length_43228_cov_31.1095	186	12	SRR5088937
NODE_27978+_length_43228_cov_31.1095	187	14	SRR5088937
NODE_27978+_length_43228_cov_31.1095	188	14	SRR5088937
NODE_27978+_length_43228_cov_31.1095	189	14	SRR5088937
NODE_27978+_length_43228_cov_31.1095	190	14	SRR5088937
NODE_27978+_length_43228_cov_31.1095	191	14	SRR5088937
NODE_27978+_length_43228_cov_31.1095	192	14	SRR5088937
NODE_27978+_length_43228_cov_31.1095	193	14	SRR5088937
NODE_27978+_length_43228_cov_31.1095	194	14	SRR5088937
NODE_27978+_length_43228_cov_31.1095	195	14	SRR5088937
NODE_27978+_length_43228_cov_31.1095	196	14	SRR5088937
NODE_27978+_length_43228_cov_31.1095	197	14	SRR5088937
NODE_27978+_length_43228_cov_31.1095	198	14	SRR5088937
NODE_27978+_length_43228_cov_31.1095	199	14	SRR5088937
NODE_27978+_length_43228_cov_31.1095	200	16	SRR5088937
NODE_27978+_length_43228_cov_31.1095	201	16	SRR5088937
NODE_27978+_length_43228_cov_31.1095	202	18	SRR5088937
NODE_27978+_length_43228_cov_31.1095	203	18	SRR5088937
NODE_27978+_length_43228_cov_31.1095	204	18	SRR5088937
NODE_27978+_length_43228_cov_31.1095	205	18	SRR5088937
NODE_27978+_length_43228_cov_31.1095	206	18	SRR5088937
NODE_27978+_length_43228_cov_31.1095	207	18	SRR5088937
NODE_27978+_length_43228_cov_31.1095	208	18	SRR5088937
NODE_27978+_length_43228_cov_31.1095	209	18	SRR5088937
NODE_27978+_length_43228_cov_31.1095	210	18	SRR5088937
NODE_27978+_length_43228_cov_31.1095	211	18	SRR5088937
NODE_27978+_length_43228_cov_31.1095	212	18	SRR5088937
NODE_27978+_length_43228_cov_31.1095	213	18	SRR5088937
NODE_27978+_length_43228_cov_31.1095	214	18	SRR5088937
NODE_27978+_length_43228_cov_31.1095	215	18	SRR5088937
NODE_27978+_length_43228_cov_31.1095	216	16	SRR5088937
NODE_27978+_length_43228_cov_31.1095	217	16	SRR5088937
NODE_27978+_length_43228_cov_31.1095	218	16	SRR5088937
NODE_27978+_length_43228_cov_31.1095	219	16	SRR5088937
NODE_27978+_length_43228_cov_31.1095	220	16	SRR5088937
NODE_27978+_length_43228_cov_31.1095	221	16	SRR5088937
NODE_27978+_length_43228_cov_31.1095	222	16	SRR5088937
NODE_27978+_length_43228_cov_31.1095	223	16	SRR5088937
NODE_27978+_length_43228_cov_31.1095	224	16	SRR5088937
NODE_27978+_length_43228_cov_31.1095	225	16	SRR5088937
NODE_27978+_length_43228_cov_31.1095	226	16	SRR5088937
NODE_27978+_length_43228_cov_31.1095	227	16	SRR5088937
NODE_27978+_length_43228_cov_31.1095	228	16	SRR5088937
NODE_27978+_length_43228_cov_31.1095	229	16	SRR5088937
NODE_27978+_length_43228_cov_31.1095	230	16	SRR5088937
NODE_27978+_length_43228_cov_31.1095	231	16	SRR5088937
NODE_27978+_length_43228_cov_31.1095	232	16	SRR5088937
NODE_27978+_length_43228_cov_31.1095	233	16	SRR5088937
NODE_27978+_length_43228_cov_31.1095	234	16	SRR5088937
NODE_27978+_length_43228_cov_31.1095	235	16	SRR5088937
NODE_27978+_length_43228_cov_31.1095	236	16	SRR5088937
NODE_27978+_length_43228_cov_31.1095	237	16	SRR5088937
NODE_27978+_length_43228_cov_31.1095	238	16	SRR5088937
NODE_27978+_length_43228_cov_31.1095	239	16	SRR5088937
NODE_27978+_length_43228_cov_31.1095	240	16	SRR5088937
NODE_27978+_length_43228_cov_31.1095	241	16	SRR5088937
NODE_27978+_length_43228_cov_31.1095	242	16	SRR5088937
NODE_27978+_length_43228_cov_31.1095	243	16	SRR5088937
NODE_27978+_length_43228_cov_31.1095	244	16	SRR5088937
NODE_27978+_length_43228_cov_31.1095	245	16	SRR5088937
NODE_27978+_length_43228_cov_31.1095	246	16	SRR5088937
NODE_27978+_length_43228_cov_31.1095	247	16	SRR5088937
NODE_27978+_length_43228_cov_31.1095	248	16	SRR5088937
NODE_27978+_length_43228_cov_31.1095	249	16	SRR5088937
NODE_27978+_length_43228_cov_31.1095	250	16	SRR5088937
NODE_27978+_length_43228_cov_31.1095	251	16	SRR5088937
NODE_27978+_length_43228_cov_31.1095	252	16	SRR5088937
NODE_27978+_length_43228_cov_31.1095	253	16	SRR5088937
NODE_27978+_length_43228_cov_31.1095	254	16	SRR5088937
NODE_27978+_length_43228_cov_31.1095	255	16	SRR5088937
NODE_27978+_length_43228_cov_31.1095	256	16	SRR5088937
NODE_27978+_length_43228_cov_31.1095	257	16	SRR5088937
NODE_27978+_length_43228_cov_31.1095	258	16	SRR5088937
NODE_27978+_length_43228_cov_31.1095	259	16	SRR5088937
NODE_27978+_length_43228_cov_31.1095	260	16	SRR5088937
NODE_27978+_length_43228_cov_31.1095	261	16	SRR5088937
NODE_27978+_length_43228_cov_31.1095	262	18	SRR5088937
NODE_27978+_length_43228_cov_31.1095	263	18	SRR5088937
NODE_27978+_length_43228_cov_31.1095	264	18	SRR5088937
NODE_27978+_length_43228_cov_31.1095	265	18	SRR5088937
NODE_27978+_length_43228_cov_31.1095	266	18	SRR5088937
NODE_27978+_length_43228_cov_31.1095	267	18	SRR5088937
NODE_27978+_length_43228_cov_31.1095	268	22	SRR5088937
NODE_27978+_length_43228_cov_31.1095	269	18	SRR5088937
NODE_27978+_length_43228_cov_31.1095	270	18	SRR5088937
NODE_27978+_length_43228_cov_31.1095	271	20	SRR5088937
NODE_27978+_length_43228_cov_31.1095	272	20	SRR5088937
NODE_27978+_length_43228_cov_31.1095	273	20	SRR5088937
NODE_27978+_length_43228_cov_31.1095	274	20	SRR5088937
NODE_27978+_length_43228_cov_31.1095	275	20	SRR5088937
NODE_27978+_length_43228_cov_31.1095	276	18	SRR5088937
NODE_27978+_length_43228_cov_31.1095	277	18	SRR5088937
NODE_27978+_length_43228_cov_31.1095	278	18	SRR5088937
NODE_27978+_length_43228_cov_31.1095	279	18	SRR5088937
NODE_27978+_length_43228_cov_31.1095	280	18	SRR5088937
NODE_27978+_length_43228_cov_31.1095	281	18	SRR5088937
NODE_27978+_length_43228_cov_31.1095	282	18	SRR5088937
NODE_27978+_length_43228_cov_31.1095	283	18	SRR5088937
NODE_27978+_length_43228_cov_31.1095	284	18	SRR5088937
NODE_27978+_length_43228_cov_31.1095	285	18	SRR5088937
NODE_27978+_length_43228_cov_31.1095	286	18	SRR5088937
NODE_27978+_length_43228_cov_31.1095	287	18	SRR5088937
NODE_27978+_length_43228_cov_31.1095	288	16	SRR5088937
NODE_27978+_length_43228_cov_31.1095	289	16	SRR5088937
NODE_27978+_length_43228_cov_31.1095	290	16	SRR5088937
NODE_27978+_length_43228_cov_31.1095	291	16	SRR5088937
NODE_27978+_length_43228_cov_31.1095	292	16	SRR5088937
NODE_27978+_length_43228_cov_31.1095	293	16	SRR5088937
NODE_27978+_length_43228_cov_31.1095	294	16	SRR5088937
NODE_27978+_length_43228_cov_31.1095	295	16	SRR5088937
NODE_27978+_length_43228_cov_31.1095	296	16	SRR5088937
NODE_27978+_length_43228_cov_31.1095	297	16	SRR5088937
NODE_27978+_length_43228_cov_31.1095	298	16	SRR5088937
NODE_27978+_length_43228_cov_31.1095	299	16	SRR5088937
NODE_27978+_length_43228_cov_31.1095	300	16	SRR5088937
NODE_27978+_length_43228_cov_31.1095	301	14	SRR5088937
NODE_27978+_length_43228_cov_31.1095	302	14	SRR5088937
NODE_27978+_length_43228_cov_31.1095	303	12	SRR5088937
NODE_27978+_length_43228_cov_31.1095	304	12	SRR5088937
NODE_27978+_length_43228_cov_31.1095	305	12	SRR5088937
NODE_27978+_length_43228_cov_31.1095	306	12	SRR5088937
NODE_27978+_length_43228_cov_31.1095	307	12	SRR5088937
NODE_27978+_length_43228_cov_31.1095	308	12	SRR5088937
NODE_27978+_length_43228_cov_31.1095	309	12	SRR5088937
NODE_27978+_length_43228_cov_31.1095	310	12	SRR5088937
NODE_27978+_length_43228_cov_31.1095	311	14	SRR5088937
NODE_27978+_length_43228_cov_31.1095	312	14	SRR5088937
NODE_27978+_length_43228_cov_31.1095	313	14	SRR5088937
NODE_27978+_length_43228_cov_31.1095	314	14	SRR5088937
NODE_27978+_length_43228_cov_31.1095	315	14	SRR5088937
NODE_27978+_length_43228_cov_31.1095	316	14	SRR5088937
NODE_27978+_length_43228_cov_31.1095	317	14	SRR5088937
NODE_27978+_length_43228_cov_31.1095	318	16	SRR5088937
NODE_27978+_length_43228_cov_31.1095	319	16	SRR5088937
NODE_27978+_length_43228_cov_31.1095	320	16	SRR5088937
NODE_27978+_length_43228_cov_31.1095	321	16	SRR5088937
NODE_27978+_length_43228_cov_31.1095	322	16	SRR5088937
NODE_27978+_length_43228_cov_31.1095	323	16	SRR5088937
NODE_27978+_length_43228_cov_31.1095	324	20	SRR5088937
NODE_27978+_length_43228_cov_31.1095	325	20	SRR5088937
NODE_27978+_length_43228_cov_31.1095	326	20	SRR5088937
NODE_27978+_length_43228_cov_31.1095	327	22	SRR5088937
NODE_27978+_length_43228_cov_31.1095	328	22	SRR5088937
NODE_27978+_length_43228_cov_31.1095	329	22	SRR5088937
NODE_27978+_length_43228_cov_31.1095	330	22	SRR5088937
NODE_27978+_length_43228_cov_31.1095	331	22	SRR5088937
NODE_27978+_length_43228_cov_31.1095	332	22	SRR5088937
NODE_27978+_length_43228_cov_31.1095	333	22	SRR5088937
NODE_27978+_length_43228_cov_31.1095	334	22	SRR5088937
NODE_27978+_length_43228_cov_31.1095	335	20	SRR5088937
NODE_27978+_length_43228_cov_31.1095	336	20	SRR5088937
NODE_27978+_length_43228_cov_31.1095	337	20	SRR5088937
NODE_27978+_length_43228_cov_31.1095	338	20	SRR5088937
NODE_27978+_length_43228_cov_31.1095	339	18	SRR5088937
NODE_27978+_length_43228_cov_31.1095	340	18	SRR5088937
NODE_27978+_length_43228_cov_31.1095	341	18	SRR5088937
NODE_27978+_length_43228_cov_31.1095	342	18	SRR5088937
NODE_27978+_length_43228_cov_31.1095	343	18	SRR5088937
NODE_27978+_length_43228_cov_31.1095	344	20	SRR5088937
NODE_27978+_length_43228_cov_31.1095	345	20	SRR5088937
NODE_27978+_length_43228_cov_31.1095	346	20	SRR5088937
NODE_27978+_length_43228_cov_31.1095	347	20	SRR5088937
NODE_27978+_length_43228_cov_31.1095	348	20	SRR5088937
NODE_27978+_length_43228_cov_31.1095	349	20	SRR5088937
NODE_27978+_length_43228_cov_31.1095	350	22	SRR5088937
NODE_27978+_length_43228_cov_31.1095	351	22	SRR5088937
NODE_27978+_length_43228_cov_31.1095	352	24	SRR5088937
NODE_27978+_length_43228_cov_31.1095	353	24	SRR5088937
NODE_27978+_length_43228_cov_31.1095	354	24	SRR5088937
NODE_27978+_length_43228_cov_31.1095	355	24	SRR5088937
NODE_27978+_length_43228_cov_31.1095	356	22	SRR5088937
NODE_27978+_length_43228_cov_31.1095	357	22	SRR5088937
NODE_27978+_length_43228_cov_31.1095	358	22	SRR5088937
NODE_27978+_length_43228_cov_31.1095	359	22	SRR5088937
NODE_27978+_length_43228_cov_31.1095	360	22	SRR5088937
NODE_27978+_length_43228_cov_31.1095	361	22	SRR5088937
NODE_27978+_length_43228_cov_31.1095	362	22	SRR5088937
NODE_27978+_length_43228_cov_31.1095	363	20	SRR5088937
NODE_27978+_length_43228_cov_31.1095	364	20	SRR5088937
NODE_27978+_length_43228_cov_31.1095	365	20	SRR5088937
NODE_27978+_length_43228_cov_31.1095	366	20	SRR5088937
NODE_27978+_length_43228_cov_31.1095	367	20	SRR5088937
NODE_27978+_length_43228_cov_31.1095	368	22	SRR5088937
NODE_27978+_length_43228_cov_31.1095	369	20	SRR5088937
NODE_27978+_length_43228_cov_31.1095	370	20	SRR5088937
NODE_27978+_length_43228_cov_31.1095	371	20	SRR5088937
NODE_27978+_length_43228_cov_31.1095	372	18	SRR5088937
NODE_27978+_length_43228_cov_31.1095	373	18	SRR5088937
NODE_27978+_length_43228_cov_31.1095	374	18	SRR5088937
NODE_27978+_length_43228_cov_31.1095	375	18	SRR5088937
NODE_27978+_length_43228_cov_31.1095	376	18	SRR5088937
NODE_27978+_length_43228_cov_31.1095	377	18	SRR5088937
NODE_27978+_length_43228_cov_31.1095	378	16	SRR5088937
NODE_27978+_length_43228_cov_31.1095	379	16	SRR5088937
NODE_27978+_length_43228_cov_31.1095	380	16	SRR5088937
NODE_27978+_length_43228_cov_31.1095	381	16	SRR5088937
NODE_27978+_length_43228_cov_31.1095	382	18	SRR5088937
NODE_27978+_length_43228_cov_31.1095	383	18	SRR5088937
NODE_27978+_length_43228_cov_31.1095	384	18	SRR5088937
NODE_27978+_length_43228_cov_31.1095	385	18	SRR5088937
NODE_27978+_length_43228_cov_31.1095	386	18	SRR5088937
NODE_27978+_length_43228_cov_31.1095	387	18	SRR5088937
NODE_27978+_length_43228_cov_31.1095	388	18	SRR5088937
NODE_27978+_length_43228_cov_31.1095	389	18	SRR5088937
NODE_27978+_length_43228_cov_31.1095	390	18	SRR5088937
NODE_27978+_length_43228_cov_31.1095	391	18	SRR5088937
NODE_27978+_length_43228_cov_31.1095	392	18	SRR5088937
NODE_27978+_length_43228_cov_31.1095	393	18	SRR5088937
NODE_27978+_length_43228_cov_31.1095	394	18	SRR5088937
NODE_27978+_length_43228_cov_31.1095	395	20	SRR5088937
NODE_27978+_length_43228_cov_31.1095	396	20	SRR5088937
NODE_27978+_length_43228_cov_31.1095	397	22	SRR5088937
NODE_27978+_length_43228_cov_31.1095	398	22	SRR5088937
NODE_27978+_length_43228_cov_31.1095	399	22	SRR5088937
NODE_27978+_length_43228_cov_31.1095	400	22	SRR5088937
NODE_27978+_length_43228_cov_31.1095	401	22	SRR5088937
NODE_27978+_length_43228_cov_31.1095	402	20	SRR5088937
NODE_27978+_length_43228_cov_31.1095	403	20	SRR5088937
NODE_27978+_length_43228_cov_31.1095	404	20	SRR5088937
NODE_27978+_length_43228_cov_31.1095	405	20	SRR5088937
NODE_27978+_length_43228_cov_31.1095	406	20	SRR5088937
NODE_27978+_length_43228_cov_31.1095	407	20	SRR5088937
NODE_27978+_length_43228_cov_31.1095	408	20	SRR5088937
NODE_27978+_length_43228_cov_31.1095	409	18	SRR5088937
NODE_27978+_length_43228_cov_31.1095	410	18	SRR5088937
NODE_27978+_length_43228_cov_31.1095	411	18	SRR5088937
NODE_27978+_length_43228_cov_31.1095	412	16	SRR5088937
NODE_27978+_length_43228_cov_31.1095	413	16	SRR5088937
NODE_27978+_length_43228_cov_31.1095	414	16	SRR5088937
NODE_27978+_length_43228_cov_31.1095	415	16	SRR5088937
NODE_27978+_length_43228_cov_31.1095	416	16	SRR5088937
NODE_27978+_length_43228_cov_31.1095	417	16	SRR5088937
NODE_27978+_length_43228_cov_31.1095	418	16	SRR5088937
NODE_27978+_length_43228_cov_31.1095	419	18	SRR5088937
NODE_27978+_length_43228_cov_31.1095	420	18	SRR5088937
NODE_27978+_length_43228_cov_31.1095	421	18	SRR5088937
NODE_27978+_length_43228_cov_31.1095	422	18	SRR5088937
NODE_27978+_length_43228_cov_31.1095	423	18	SRR5088937
NODE_27978+_length_43228_cov_31.1095	424	18	SRR5088937
NODE_27978+_length_43228_cov_31.1095	425	18	SRR5088937
NODE_27978+_length_43228_cov_31.1095	426	18	SRR5088937
NODE_27978+_length_43228_cov_31.1095	427	18	SRR5088937
NODE_27978+_length_43228_cov_31.1095	428	16	SRR5088937
NODE_27978+_length_43228_cov_31.1095	429	16	SRR5088937
NODE_27978+_length_43228_cov_31.1095	430	16	SRR5088937
NODE_27978+_length_43228_cov_31.1095	431	16	SRR5088937
NODE_27978+_length_43228_cov_31.1095	432	18	SRR5088937
NODE_27978+_length_43228_cov_31.1095	433	18	SRR5088937
NODE_27978+_length_43228_cov_31.1095	434	18	SRR5088937
NODE_27978+_length_43228_cov_31.1095	435	18	SRR5088937
NODE_27978+_length_43228_cov_31.1095	436	18	SRR5088937
NODE_27978+_length_43228_cov_31.1095	437	18	SRR5088937
NODE_27978+_length_43228_cov_31.1095	438	18	SRR5088937
NODE_27978+_length_43228_cov_31.1095	439	20	SRR5088937
NODE_27978+_length_43228_cov_31.1095	440	22	SRR5088937
NODE_27978+_length_43228_cov_31.1095	441	24	SRR5088937
NODE_27978+_length_43228_cov_31.1095	442	24	SRR5088937
NODE_27978+_length_43228_cov_31.1095	443	24	SRR5088937
NODE_27978+_length_43228_cov_31.1095	444	24	SRR5088937
NODE_27978+_length_43228_cov_31.1095	445	22	SRR5088937
NODE_27978+_length_43228_cov_31.1095	446	22	SRR5088937
NODE_27978+_length_43228_cov_31.1095	447	22	SRR5088937
NODE_27978+_length_43228_cov_31.1095	448	22	SRR5088937
NODE_27978+_length_43228_cov_31.1095	449	22	SRR5088937
NODE_27978+_length_43228_cov_31.1095	450	22	SRR5088937
NODE_27978+_length_43228_cov_31.1095	451	22	SRR5088937
NODE_27978+_length_43228_cov_31.1095	452	24	SRR5088937
NODE_27978+_length_43228_cov_31.1095	453	22	SRR5088937
NODE_27978+_length_43228_cov_31.1095	454	22	SRR5088937
NODE_27978+_length_43228_cov_31.1095	455	22	SRR5088937
NODE_27978+_length_43228_cov_31.1095	456	24	SRR5088937
NODE_27978+_length_43228_cov_31.1095	457	24	SRR5088937
NODE_27978+_length_43228_cov_31.1095	458	24	SRR5088937
NODE_27978+_length_43228_cov_31.1095	459	24	SRR5088937
NODE_27978+_length_43228_cov_31.1095	460	24	SRR5088937
NODE_27978+_length_43228_cov_31.1095	461	24	SRR5088937
NODE_27978+_length_43228_cov_31.1095	462	24	SRR5088937
NODE_27978+_length_43228_cov_31.1095	463	24	SRR5088937
NODE_27978+_length_43228_cov_31.1095	464	24	SRR5088937
NODE_27978+_length_43228_cov_31.1095	465	24	SRR5088937
NODE_27978+_length_43228_cov_31.1095	466	24	SRR5088937
NODE_27978+_length_43228_cov_31.1095	467	24	SRR5088937
NODE_27978+_length_43228_cov_31.1095	468	26	SRR5088937
NODE_27978+_length_43228_cov_31.1095	469	24	SRR5088937
NODE_27978+_length_43228_cov_31.1095	470	24	SRR5088937
NODE_27978+_length_43228_cov_31.1095	471	22	SRR5088937
NODE_27978+_length_43228_cov_31.1095	472	22	SRR5088937
NODE_27978+_length_43228_cov_31.1095	473	22	SRR5088937
NODE_27978+_length_43228_cov_31.1095	474	22	SRR5088937
NODE_27978+_length_43228_cov_31.1095	475	22	SRR5088937
NODE_27978+_length_43228_cov_31.1095	476	22	SRR5088937
NODE_27978+_length_43228_cov_31.1095	477	22	SRR5088937
NODE_27978+_length_43228_cov_31.1095	478	22	SRR5088937
NODE_27978+_length_43228_cov_31.1095	479	22	SRR5088937
NODE_27978+_length_43228_cov_31.1095	480	22	SRR5088937
NODE_27978+_length_43228_cov_31.1095	481	22	SRR5088937
NODE_27978+_length_43228_cov_31.1095	482	24	SRR5088937
NODE_27978+_length_43228_cov_31.1095	483	22	SRR5088937
NODE_27978+_length_43228_cov_31.1095	484	22	SRR5088937
NODE_27978+_length_43228_cov_31.1095	485	22	SRR5088937
NODE_27978+_length_43228_cov_31.1095	486	22	SRR5088937
NODE_27978+_length_43228_cov_31.1095	487	22	SRR5088937
NODE_27978+_length_43228_cov_31.1095	488	22	SRR5088937
NODE_27978+_length_43228_cov_31.1095	489	22	SRR5088937
NODE_27978+_length_43228_cov_31.1095	490	22	SRR5088937
NODE_27978+_length_43228_cov_31.1095	491	22	SRR5088937
NODE_27978+_length_43228_cov_31.1095	492	22	SRR5088937
NODE_27978+_length_43228_cov_31.1095	493	24	SRR5088937
NODE_27978+_length_43228_cov_31.1095	494	24	SRR5088937
NODE_27978+_length_43228_cov_31.1095	495	24	SRR5088937
NODE_27978+_length_43228_cov_31.1095	496	26	SRR5088937
NODE_27978+_length_43228_cov_31.1095	497	26	SRR5088937
NODE_27978+_length_43228_cov_31.1095	498	26	SRR5088937
NODE_27978+_length_43228_cov_31.1095	499	26	SRR5088937
NODE_27978+_length_43228_cov_31.1095	500	26	SRR5088937
NODE_27978+_length_43228_cov_31.1095	501	26	SRR5088937
NODE_27978+_length_43228_cov_31.1095	502	26	SRR5088937
NODE_27978+_length_43228_cov_31.1095	503	26	SRR5088937
NODE_27978+_length_43228_cov_31.1095	504	26	SRR5088937
NODE_27978+_length_43228_cov_31.1095	505	26	SRR5088937
NODE_27978+_length_43228_cov_31.1095	506	30	SRR5088937
NODE_27978+_length_43228_cov_31.1095	507	30	SRR5088937
NODE_27978+_length_43228_cov_31.1095	508	32	SRR5088937
NODE_27978+_length_43228_cov_31.1095	509	32	SRR5088937
NODE_27978+_length_43228_cov_31.1095	510	32	SRR5088937
NODE_27978+_length_43228_cov_31.1095	511	32	SRR5088937
NODE_27978+_length_43228_cov_31.1095	512	32	SRR5088937
NODE_27978+_length_43228_cov_31.1095	513	32	SRR5088937
NODE_27978+_length_43228_cov_31.1095	514	32	SRR5088937
NODE_27978+_length_43228_cov_31.1095	515	32	SRR5088937
NODE_27978+_length_43228_cov_31.1095	516	32	SRR5088937
NODE_27978+_length_43228_cov_31.1095	517	32	SRR5088937
NODE_27978+_length_43228_cov_31.1095	518	32	SRR5088937
NODE_27978+_length_43228_cov_31.1095	519	32	SRR5088937
NODE_27978+_length_43228_cov_31.1095	520	30	SRR5088937
NODE_27978+_length_43228_cov_31.1095	521	30	SRR5088937
NODE_27978+_length_43228_cov_31.1095	522	28	SRR5088937
NODE_27978+_length_43228_cov_31.1095	523	28	SRR5088937
NODE_27978+_length_43228_cov_31.1095	524	28	SRR5088937
NODE_27978+_length_43228_cov_31.1095	525	26	SRR5088937
NODE_27978+_length_43228_cov_31.1095	526	26	SRR5088937
NODE_27978+_length_43228_cov_31.1095	527	26	SRR5088937
NODE_27978+_length_43228_cov_31.1095	528	26	SRR5088937
NODE_27978+_length_43228_cov_31.1095	529	26	SRR5088937
NODE_27978+_length_43228_cov_31.1095	530	26	SRR5088937
NODE_27978+_length_43228_cov_31.1095	531	26	SRR5088937
NODE_27978+_length_43228_cov_31.1095	532	26	SRR5088937
NODE_27978+_length_43228_cov_31.1095	533	26	SRR5088937
NODE_27978+_length_43228_cov_31.1095	534	26	SRR5088937
NODE_27978+_length_43228_cov_31.1095	535	26	SRR5088937
NODE_27978+_length_43228_cov_31.1095	536	26	SRR5088937
NODE_27978+_length_43228_cov_31.1095	537	26	SRR5088937
NODE_27978+_length_43228_cov_31.1095	538	26	SRR5088937
NODE_27978+_length_43228_cov_31.1095	539	26	SRR5088937
NODE_27978+_length_43228_cov_31.1095	540	24	SRR5088937
NODE_27978+_length_43228_cov_31.1095	541	20	SRR5088937
NODE_27978+_length_43228_cov_31.1095	542	20	SRR5088937
NODE_27978+_length_43228_cov_31.1095	543	20	SRR5088937
NODE_27978+_length_43228_cov_31.1095	544	20	SRR5088937
NODE_27978+_length_43228_cov_31.1095	545	20	SRR5088937
NODE_27978+_length_43228_cov_31.1095	546	20	SRR5088937
NODE_27978+_length_43228_cov_31.1095	547	20	SRR5088937
NODE_27978+_length_43228_cov_31.1095	548	20	SRR5088937
NODE_27978+_length_43228_cov_31.1095	549	20	SRR5088937
NODE_27978+_length_43228_cov_31.1095	550	20	SRR5088937
NODE_27978+_length_43228_cov_31.1095	551	20	SRR5088937
NODE_27978+_length_43228_cov_31.1095	552	18	SRR5088937
NODE_27978+_length_43228_cov_31.1095	553	18	SRR5088937
NODE_27978+_length_43228_cov_31.1095	554	18	SRR5088937
NODE_27978+_length_43228_cov_31.1095	555	18	SRR5088937
NODE_27978+_length_43228_cov_31.1095	556	18	SRR5088937
NODE_27978+_length_43228_cov_31.1095	557	16	SRR5088937
NODE_27978+_length_43228_cov_31.1095	558	18	SRR5088937
NODE_27978+_length_43228_cov_31.1095	559	18	SRR5088937
NODE_27978+_length_43228_cov_31.1095	560	18	SRR5088937
NODE_27978+_length_43228_cov_31.1095	561	18	SRR5088937
NODE_27978+_length_43228_cov_31.1095	562	18	SRR5088937
NODE_27978+_length_43228_cov_31.1095	563	18	SRR5088937
NODE_27978+_length_43228_cov_31.1095	564	18	SRR5088937
NODE_27978+_length_43228_cov_31.1095	565	18	SRR5088937
NODE_27978+_length_43228_cov_31.1095	566	18	SRR5088937
NODE_27978+_length_43228_cov_31.1095	567	18	SRR5088937
NODE_27978+_length_43228_cov_31.1095	568	18	SRR5088937
NODE_27978+_length_43228_cov_31.1095	569	16	SRR5088937
NODE_27978+_length_43228_cov_31.1095	570	20	SRR5088937
NODE_27978+_length_43228_cov_31.1095	571	20	SRR5088937
NODE_27978+_length_43228_cov_31.1095	572	20	SRR5088937
NODE_27978+_length_43228_cov_31.1095	573	20	SRR5088937
NODE_27978+_length_43228_cov_31.1095	574	20	SRR5088937
NODE_27978+_length_43228_cov_31.1095	575	20	SRR5088937
NODE_27978+_length_43228_cov_31.1095	576	20	SRR5088937
NODE_27978+_length_43228_cov_31.1095	577	20	SRR5088937
NODE_27978+_length_43228_cov_31.1095	578	22	SRR5088937
NODE_27978+_length_43228_cov_31.1095	579	22	SRR5088937
NODE_27978+_length_43228_cov_31.1095	580	22	SRR5088937
NODE_27978+_length_43228_cov_31.1095	581	22	SRR5088937
NODE_27978+_length_43228_cov_31.1095	582	22	SRR5088937
NODE_27978+_length_43228_cov_31.1095	583	22	SRR5088937
NODE_27978+_length_43228_cov_31.1095	584	24	SRR5088937
NODE_27978+_length_43228_cov_31.1095	585	24	SRR5088937
NODE_27978+_length_43228_cov_31.1095	586	24	SRR5088937
NODE_27978+_length_43228_cov_31.1095	587	26	SRR5088937
NODE_27978+_length_43228_cov_31.1095	588	30	SRR5088937
NODE_27978+_length_43228_cov_31.1095	589	30	SRR5088937
NODE_27978+_length_43228_cov_31.1095	590	30	SRR5088937
NODE_27978+_length_43228_cov_31.1095	591	30	SRR5088937
NODE_27978+_length_43228_cov_31.1095	592	32	SRR5088937
NODE_27978+_length_43228_cov_31.1095	593	32	SRR5088937
NODE_27978+_length_43228_cov_31.1095	594	30	SRR5088937
NODE_27978+_length_43228_cov_31.1095	595	30	SRR5088937
NODE_27978+_length_43228_cov_31.1095	596	30	SRR5088937
NODE_27978+_length_43228_cov_31.1095	597	28	SRR5088937
NODE_27978+_length_43228_cov_31.1095	598	28	SRR5088937
NODE_27978+_length_43228_cov_31.1095	599	26	SRR5088937
NODE_27978+_length_43228_cov_31.1095	600	26	SRR5088937
NODE_27978+_length_43228_cov_31.1095	601	26	SRR5088937
NODE_27978+_length_43228_cov_31.1095	602	26	SRR5088937
NODE_27978+_length_43228_cov_31.1095	603	26	SRR5088937
NODE_27978+_length_43228_cov_31.1095	604	26	SRR5088937
NODE_27978+_length_43228_cov_31.1095	605	26	SRR5088937
NODE_27978+_length_43228_cov_31.1095	606	26	SRR5088937
NODE_27978+_length_43228_cov_31.1095	607	22	SRR5088937
NODE_27978+_length_43228_cov_31.1095	608	22	SRR5088937
NODE_27978+_length_43228_cov_31.1095	609	20	SRR5088937
NODE_27978+_length_43228_cov_31.1095	610	20	SRR5088937
NODE_27978+_length_43228_cov_31.1095	611	22	SRR5088937
NODE_27978+_length_43228_cov_31.1095	612	22	SRR5088937
NODE_27978+_length_43228_cov_31.1095	613	22	SRR5088937
NODE_27978+_length_43228_cov_31.1095	614	22	SRR5088937
NODE_27978+_length_43228_cov_31.1095	615	22	SRR5088937
NODE_27978+_length_43228_cov_31.1095	616	22	SRR5088937
NODE_27978+_length_43228_cov_31.1095	617	22	SRR5088937
NODE_27978+_length_43228_cov_31.1095	618	22	SRR5088937
NODE_27978+_length_43228_cov_31.1095	619	22	SRR5088937
NODE_27978+_length_43228_cov_31.1095	620	26	SRR5088937
NODE_27978+_length_43228_cov_31.1095	621	26	SRR5088937
NODE_27978+_length_43228_cov_31.1095	622	26	SRR5088937
NODE_27978+_length_43228_cov_31.1095	623	26	SRR5088937
NODE_27978+_length_43228_cov_31.1095	624	26	SRR5088937
NODE_27978+_length_43228_cov_31.1095	625	26	SRR5088937
NODE_27978+_length_43228_cov_31.1095	626	26	SRR5088937
NODE_27978+_length_43228_cov_31.1095	627	26	SRR5088937
NODE_27978+_length_43228_cov_31.1095	628	26	SRR5088937
NODE_27978+_length_43228_cov_31.1095	629	26	SRR5088937
NODE_27978+_length_43228_cov_31.1095	630	26	SRR5088937
NODE_27978+_length_43228_cov_31.1095	631	26	SRR5088937
NODE_27978+_length_43228_cov_31.1095	632	26	SRR5088937
NODE_27978+_length_43228_cov_31.1095	633	26	SRR5088937
NODE_27978+_length_43228_cov_31.1095	634	26	SRR5088937
NODE_27978+_length_43228_cov_31.1095	635	26	SRR5088937
NODE_27978+_length_43228_cov_31.1095	636	28	SRR5088937
NODE_27978+_length_43228_cov_31.1095	637	28	SRR5088937
NODE_27978+_length_43228_cov_31.1095	638	28	SRR5088937
NODE_27978+_length_43228_cov_31.1095	639	28	SRR5088937
NODE_27978+_length_43228_cov_31.1095	640	28	SRR5088937
NODE_27978+_length_43228_cov_31.1095	641	28	SRR5088937
NODE_27978+_length_43228_cov_31.1095	642	28	SRR5088937
NODE_27978+_length_43228_cov_31.1095	643	28	SRR5088937
NODE_27978+_length_43228_cov_31.1095	644	28	SRR5088937
NODE_27978+_length_43228_cov_31.1095	645	34	SRR5088937
NODE_27978+_length_43228_cov_31.1095	646	36	SRR5088937
NODE_27978+_length_43228_cov_31.1095	647	36	SRR5088937
NODE_27978+_length_43228_cov_31.1095	648	38	SRR5088937
NODE_27978+_length_43228_cov_31.1095	649	38	SRR5088937
NODE_27978+_length_43228_cov_31.1095	650	38	SRR5088937
NODE_27978+_length_43228_cov_31.1095	651	40	SRR5088937
NODE_27978+_length_43228_cov_31.1095	652	40	SRR5088937
NODE_27978+_length_43228_cov_31.1095	653	40	SRR5088937
NODE_27978+_length_43228_cov_31.1095	654	38	SRR5088937
NODE_27978+_length_43228_cov_31.1095	655	40	SRR5088937
NODE_27978+_length_43228_cov_31.1095	656	40	SRR5088937
NODE_27978+_length_43228_cov_31.1095	657	40	SRR5088937
NODE_27978+_length_43228_cov_31.1095	658	40	SRR5088937
NODE_27978+_length_43228_cov_31.1095	659	38	SRR5088937
NODE_27978+_length_43228_cov_31.1095	660	38	SRR5088937
NODE_27978+_length_43228_cov_31.1095	661	38	SRR5088937
NODE_27978+_length_43228_cov_31.1095	662	38	SRR5088937
NODE_27978+_length_43228_cov_31.1095	663	38	SRR5088937
NODE_27978+_length_43228_cov_31.1095	664	38	SRR5088937
NODE_27978+_length_43228_cov_31.1095	665	38	SRR5088937
NODE_27978+_length_43228_cov_31.1095	666	38	SRR5088937
NODE_27978+_length_43228_cov_31.1095	667	38	SRR5088937
NODE_27978+_length_43228_cov_31.1095	668	38	SRR5088937
NODE_27978+_length_43228_cov_31.1095	669	38	SRR5088937
NODE_27978+_length_43228_cov_31.1095	670	38	SRR5088937
NODE_27978+_length_43228_cov_31.1095	671	34	SRR5088937
NODE_27978+_length_43228_cov_31.1095	672	34	SRR5088937
NODE_27978+_length_43228_cov_31.1095	673	34	SRR5088937
NODE_27978+_length_43228_cov_31.1095	674	34	SRR5088937
NODE_27978+_length_43228_cov_31.1095	675	38	SRR5088937
NODE_27978+_length_43228_cov_31.1095	676	38	SRR5088937
NODE_27978+_length_43228_cov_31.1095	677	38	SRR5088937
NODE_27978+_length_43228_cov_31.1095	678	38	SRR5088937
NODE_27978+_length_43228_cov_31.1095	679	36	SRR5088937
NODE_27978+_length_43228_cov_31.1095	680	36	SRR5088937
NODE_27978+_length_43228_cov_31.1095	681	36	SRR5088937
NODE_27978+_length_43228_cov_31.1095	682	36	SRR5088937
NODE_27978+_length_43228_cov_31.1095	683	36	SRR5088937
NODE_27978+_length_43228_cov_31.1095	684	36	SRR5088937
NODE_27978+_length_43228_cov_31.1095	685	34	SRR5088937
NODE_27978+_length_43228_cov_31.1095	686	34	SRR5088937
NODE_27978+_length_43228_cov_31.1095	687	34	SRR5088937
NODE_27978+_length_43228_cov_31.1095	688	34	SRR5088937
NODE_27978+_length_43228_cov_31.1095	689	30	SRR5088937
NODE_27978+_length_43228_cov_31.1095	690	30	SRR5088937
NODE_27978+_length_43228_cov_31.1095	691	30	SRR5088937
NODE_27978+_length_43228_cov_31.1095	692	30	SRR5088937
NODE_27978+_length_43228_cov_31.1095	693	28	SRR5088937
NODE_27978+_length_43228_cov_31.1095	694	26	SRR5088937
NODE_27978+_length_43228_cov_31.1095	695	26	SRR5088937
NODE_27978+_length_43228_cov_31.1095	696	26	SRR5088937
NODE_27978+_length_43228_cov_31.1095	697	26	SRR5088937
NODE_27978+_length_43228_cov_31.1095	698	26	SRR5088937
NODE_27978+_length_43228_cov_31.1095	699	26	SRR5088937
NODE_27978+_length_43228_cov_31.1095	700	26	SRR5088937
NODE_27978+_length_43228_cov_31.1095	701	28	SRR5088937
NODE_27978+_length_43228_cov_31.1095	702	28	SRR5088937
NODE_27978+_length_43228_cov_31.1095	703	28	SRR5088937
NODE_27978+_length_43228_cov_31.1095	704	30	SRR5088937
NODE_27978+_length_43228_cov_31.1095	705	32	SRR5088937
NODE_27978+_length_43228_cov_31.1095	706	32	SRR5088937
NODE_27978+_length_43228_cov_31.1095	707	32	SRR5088937
NODE_27978+_length_43228_cov_31.1095	708	32	SRR5088937
NODE_27978+_length_43228_cov_31.1095	709	32	SRR5088937
NODE_27978+_length_43228_cov_31.1095	710	32	SRR5088937
NODE_27978+_length_43228_cov_31.1095	711	34	SRR5088937
NODE_27978+_length_43228_cov_31.1095	712	34	SRR5088937
NODE_27978+_length_43228_cov_31.1095	713	34	SRR5088937
NODE_27978+_length_43228_cov_31.1095	714	34	SRR5088937
NODE_27978+_length_43228_cov_31.1095	715	34	SRR5088937
NODE_27978+_length_43228_cov_31.1095	716	34	SRR5088937
NODE_27978+_length_43228_cov_31.1095	717	34	SRR5088937
NODE_27978+_length_43228_cov_31.1095	718	34	SRR5088937
NODE_27978+_length_43228_cov_31.1095	719	34	SRR5088937
NODE_27978+_length_43228_cov_31.1095	720	34	SRR5088937
NODE_27978+_length_43228_cov_31.1095	721	30	SRR5088937
NODE_27978+_length_43228_cov_31.1095	722	30	SRR5088937
NODE_27978+_length_43228_cov_31.1095	723	32	SRR5088937
NODE_27978+_length_43228_cov_31.1095	724	32	SRR5088937
NODE_27978+_length_43228_cov_31.1095	725	32	SRR5088937
NODE_27978+_length_43228_cov_31.1095	726	34	SRR5088937
NODE_27978+_length_43228_cov_31.1095	727	34	SRR5088937
NODE_27978+_length_43228_cov_31.1095	728	34	SRR5088937
NODE_27978+_length_43228_cov_31.1095	729	34	SRR5088937
NODE_27978+_length_43228_cov_31.1095	730	34	SRR5088937
NODE_27978+_length_43228_cov_31.1095	731	34	SRR5088937
NODE_27978+_length_43228_cov_31.1095	732	34	SRR5088937
NODE_27978+_length_43228_cov_31.1095	733	34	SRR5088937
NODE_27978+_length_43228_cov_31.1095	734	34	SRR5088937
NODE_27978+_length_43228_cov_31.1095	735	34	SRR5088937
NODE_27978+_length_43228_cov_31.1095	736	34	SRR5088937
NODE_27978+_length_43228_cov_31.1095	737	32	SRR5088937
NODE_27978+_length_43228_cov_31.1095	738	38	SRR5088937
NODE_27978+_length_43228_cov_31.1095	739	38	SRR5088937
NODE_27978+_length_43228_cov_31.1095	740	38	SRR5088937
NODE_27978+_length_43228_cov_31.1095	741	38	SRR5088937
NODE_27978+_length_43228_cov_31.1095	742	38	SRR5088937
NODE_27978+_length_43228_cov_31.1095	743	42	SRR5088937
NODE_27978+_length_43228_cov_31.1095	744	42	SRR5088937
NODE_27978+_length_43228_cov_31.1095	745	42	SRR5088937
NODE_27978+_length_43228_cov_31.1095	746	36	SRR5088937
NODE_27978+_length_43228_cov_31.1095	747	34	SRR5088937
NODE_27978+_length_43228_cov_31.1095	748	34	SRR5088937
NODE_27978+_length_43228_cov_31.1095	749	32	SRR5088937
NODE_27978+_length_43228_cov_31.1095	750	32	SRR5088937
NODE_27978+_length_43228_cov_31.1095	751	32	SRR5088937
NODE_27978+_length_43228_cov_31.1095	752	30	SRR5088937
NODE_27978+_length_43228_cov_31.1095	753	30	SRR5088937
NODE_27978+_length_43228_cov_31.1095	754	30	SRR5088937
NODE_27978+_length_43228_cov_31.1095	755	30	SRR5088937
NODE_27978+_length_43228_cov_31.1095	756	28	SRR5088937
NODE_27978+_length_43228_cov_31.1095	757	28	SRR5088937
NODE_27978+_length_43228_cov_31.1095	758	28	SRR5088937
NODE_27978+_length_43228_cov_31.1095	759	28	SRR5088937
NODE_27978+_length_43228_cov_31.1095	760	28	SRR5088937
NODE_27978+_length_43228_cov_31.1095	761	28	SRR5088937
NODE_27978+_length_43228_cov_31.1095	762	28	SRR5088937
NODE_27978+_length_43228_cov_31.1095	763	28	SRR5088937
NODE_27978+_length_43228_cov_31.1095	764	28	SRR5088937
NODE_27978+_length_43228_cov_31.1095	765	28	SRR5088937
NODE_27978+_length_43228_cov_31.1095	766	28	SRR5088937
NODE_27978+_length_43228_cov_31.1095	767	28	SRR5088937
NODE_27978+_length_43228_cov_31.1095	768	28	SRR5088937
NODE_27978+_length_43228_cov_31.1095	769	30	SRR5088937
NODE_27978+_length_43228_cov_31.1095	770	32	SRR5088937
NODE_27978+_length_43228_cov_31.1095	771	32	SRR5088937
NODE_27978+_length_43228_cov_31.1095	772	34	SRR5088937
NODE_27978+_length_43228_cov_31.1095	773	34	SRR5088937
NODE_27978+_length_43228_cov_31.1095	774	34	SRR5088937
NODE_27978+_length_43228_cov_31.1095	775	36	SRR5088937
NODE_27978+_length_43228_cov_31.1095	776	32	SRR5088937
NODE_27978+_length_43228_cov_31.1095	777	32	SRR5088937
NODE_27978+_length_43228_cov_31.1095	778	32	SRR5088937
NODE_27978+_length_43228_cov_31.1095	779	32	SRR5088937
NODE_27978+_length_43228_cov_31.1095	780	32	SRR5088937
NODE_27978+_length_43228_cov_31.1095	781	32	SRR5088937
NODE_27978+_length_43228_cov_31.1095	782	32	SRR5088937
NODE_27978+_length_43228_cov_31.1095	783	32	SRR5088937
NODE_27978+_length_43228_cov_31.1095	784	32	SRR5088937
NODE_27978+_length_43228_cov_31.1095	785	32	SRR5088937
NODE_27978+_length_43228_cov_31.1095	786	32	SRR5088937
NODE_27978+_length_43228_cov_31.1095	787	36	SRR5088937
NODE_27978+_length_43228_cov_31.1095	788	36	SRR5088937
NODE_27978+_length_43228_cov_31.1095	789	34	SRR5088937
NODE_27978+_length_43228_cov_31.1095	790	34	SRR5088937
NODE_27978+_length_43228_cov_31.1095	791	34	SRR5088937
NODE_27978+_length_43228_cov_31.1095	792	34	SRR5088937
NODE_27978+_length_43228_cov_31.1095	793	36	SRR5088937
NODE_27978+_length_43228_cov_31.1095	794	36	SRR5088937
NODE_27978+_length_43228_cov_31.1095	795	38	SRR5088937
NODE_27978+_length_43228_cov_31.1095	796	38	SRR5088937
NODE_27978+_length_43228_cov_31.1095	797	36	SRR5088937
NODE_27978+_length_43228_cov_31.1095	798	36	SRR5088937
NODE_27978+_length_43228_cov_31.1095	799	36	SRR5088937
NODE_27978+_length_43228_cov_31.1095	800	36	SRR5088937
NODE_27978+_length_43228_cov_31.1095	801	36	SRR5088937
NODE_27978+_length_43228_cov_31.1095	802	34	SRR5088937
NODE_27978+_length_43228_cov_31.1095	803	34	SRR5088937
NODE_27978+_length_43228_cov_31.1095	804	34	SRR5088937
NODE_27978+_length_43228_cov_31.1095	805	34	SRR5088937
NODE_27978+_length_43228_cov_31.1095	806	34	SRR5088937
NODE_27978+_length_43228_cov_31.1095	807	34	SRR5088937
NODE_27978+_length_43228_cov_31.1095	808	34	SRR5088937
NODE_27978+_length_43228_cov_31.1095	809	34	SRR5088937
NODE_27978+_length_43228_cov_31.1095	810	36	SRR5088937
NODE_27978+_length_43228_cov_31.1095	811	36	SRR5088937
NODE_27978+_length_43228_cov_31.1095	812	34	SRR5088937
NODE_27978+_length_43228_cov_31.1095	813	34	SRR5088937
NODE_27978+_length_43228_cov_31.1095	814	34	SRR5088937
NODE_27978+_length_43228_cov_31.1095	815	34	SRR5088937
NODE_27978+_length_43228_cov_31.1095	816	34	SRR5088937
NODE_27978+_length_43228_cov_31.1095	817	32	SRR5088937
NODE_27978+_length_43228_cov_31.1095	818	34	SRR5088937
NODE_27978+_length_43228_cov_31.1095	819	34	SRR5088937
NODE_27978+_length_43228_cov_31.1095	820	34	SRR5088937
NODE_27978+_length_43228_cov_31.1095	821	34	SRR5088937
NODE_27978+_length_43228_cov_31.1095	822	34	SRR5088937
NODE_27978+_length_43228_cov_31.1095	823	34	SRR5088937
NODE_27978+_length_43228_cov_31.1095	824	32	SRR5088937
NODE_27978+_length_43228_cov_31.1095	825	32	SRR5088937
NODE_27978+_length_43228_cov_31.1095	826	32	SRR5088937
NODE_27978+_length_43228_cov_31.1095	827	30	SRR5088937
NODE_27978+_length_43228_cov_31.1095	828	30	SRR5088937
NODE_27978+_length_43228_cov_31.1095	829	30	SRR5088937
NODE_27978+_length_43228_cov_31.1095	830	30	SRR5088937
NODE_27978+_length_43228_cov_31.1095	831	30	SRR5088937
NODE_27978+_length_43228_cov_31.1095	832	30	SRR5088937
NODE_27978+_length_43228_cov_31.1095	833	30	SRR5088937
NODE_27978+_length_43228_cov_31.1095	834	30	SRR5088937
NODE_27978+_length_43228_cov_31.1095	835	32	SRR5088937
NODE_27978+_length_43228_cov_31.1095	836	32	SRR5088937
NODE_27978+_length_43228_cov_31.1095	837	32	SRR5088937
NODE_27978+_length_43228_cov_31.1095	838	32	SRR5088937
NODE_27978+_length_43228_cov_31.1095	839	26	SRR5088937
NODE_27978+_length_43228_cov_31.1095	840	26	SRR5088937
NODE_27978+_length_43228_cov_31.1095	841	26	SRR5088937
NODE_27978+_length_43228_cov_31.1095	842	26	SRR5088937
NODE_27978+_length_43228_cov_31.1095	843	26	SRR5088937
NODE_27978+_length_43228_cov_31.1095	844	22	SRR5088937
NODE_27978+_length_43228_cov_31.1095	845	22	SRR5088937
NODE_27978+_length_43228_cov_31.1095	846	22	SRR5088937
NODE_27978+_length_43228_cov_31.1095	847	22	SRR5088937
NODE_27978+_length_43228_cov_31.1095	848	26	SRR5088937
NODE_27978+_length_43228_cov_31.1095	849	26	SRR5088937
NODE_27978+_length_43228_cov_31.1095	850	28	SRR5088937
NODE_27978+_length_43228_cov_31.1095	851	28	SRR5088937
NODE_27978+_length_43228_cov_31.1095	852	28	SRR5088937
NODE_27978+_length_43228_cov_31.1095	853	30	SRR5088937
NODE_27978+_length_43228_cov_31.1095	854	32	SRR5088937
NODE_27978+_length_43228_cov_31.1095	855	32	SRR5088937
NODE_27978+_length_43228_cov_31.1095	856	34	SRR5088937
NODE_27978+_length_43228_cov_31.1095	857	34	SRR5088937
NODE_27978+_length_43228_cov_31.1095	858	34	SRR5088937
NODE_27978+_length_43228_cov_31.1095	859	34	SRR5088937
NODE_27978+_length_43228_cov_31.1095	860	36	SRR5088937
NODE_27978+_length_43228_cov_31.1095	861	36	SRR5088937
NODE_27978+_length_43228_cov_31.1095	862	36	SRR5088937
NODE_27978+_length_43228_cov_31.1095	863	36	SRR5088937
NODE_27978+_length_43228_cov_31.1095	864	36	SRR5088937
NODE_27978+_length_43228_cov_31.1095	865	34	SRR5088937
NODE_27978+_length_43228_cov_31.1095	866	34	SRR5088937
NODE_27978+_length_43228_cov_31.1095	867	34	SRR5088937
NODE_27978+_length_43228_cov_31.1095	868	34	SRR5088937
NODE_27978+_length_43228_cov_31.1095	869	34	SRR5088937
NODE_27978+_length_43228_cov_31.1095	870	36	SRR5088937
NODE_27978+_length_43228_cov_31.1095	871	34	SRR5088937
NODE_27978+_length_43228_cov_31.1095	872	34	SRR5088937
NODE_27978+_length_43228_cov_31.1095	873	34	SRR5088937
NODE_27978+_length_43228_cov_31.1095	874	34	SRR5088937
NODE_27978+_length_43228_cov_31.1095	875	34	SRR5088937
NODE_27978+_length_43228_cov_31.1095	876	32	SRR5088937
NODE_27978+_length_43228_cov_31.1095	877	32	SRR5088937
NODE_27978+_length_43228_cov_31.1095	878	32	SRR5088937
NODE_27978+_length_43228_cov_31.1095	879	32	SRR5088937
NODE_27978+_length_43228_cov_31.1095	880	32	SRR5088937
NODE_27978+_length_43228_cov_31.1095	881	32	SRR5088937
NODE_27978+_length_43228_cov_31.1095	882	32	SRR5088937
NODE_27978+_length_43228_cov_31.1095	883	32	SRR5088937
NODE_27978+_length_43228_cov_31.1095	884	32	SRR5088937
NODE_27978+_length_43228_cov_31.1095	885	34	SRR5088937
NODE_27978+_length_43228_cov_31.1095	886	34	SRR5088937
NODE_27978+_length_43228_cov_31.1095	887	36	SRR5088937
NODE_27978+_length_43228_cov_31.1095	888	34	SRR5088937
NODE_27978+_length_43228_cov_31.1095	889	34	SRR5088937
NODE_27978+_length_43228_cov_31.1095	890	34	SRR5088937
NODE_27978+_length_43228_cov_31.1095	891	34	SRR5088937
NODE_27978+_length_43228_cov_31.1095	892	36	SRR5088937
NODE_27978+_length_43228_cov_31.1095	893	36	SRR5088937
NODE_27978+_length_43228_cov_31.1095	894	32	SRR5088937
NODE_27978+_length_43228_cov_31.1095	895	32	SRR5088937
NODE_27978+_length_43228_cov_31.1095	896	32	SRR5088937
NODE_27978+_length_43228_cov_31.1095	897	32	SRR5088937
NODE_27978+_length_43228_cov_31.1095	898	32	SRR5088937
NODE_27978+_length_43228_cov_31.1095	899	32	SRR5088937
NODE_27978+_length_43228_cov_31.1095	900	32	SRR5088937
NODE_27978+_length_43228_cov_31.1095	901	32	SRR5088937
NODE_27978+_length_43228_cov_31.1095	902	32	SRR5088937
NODE_27978+_length_43228_cov_31.1095	903	32	SRR5088937
NODE_27978+_length_43228_cov_31.1095	904	32	SRR5088937
NODE_27978+_length_43228_cov_31.1095	905	32	SRR5088937
NODE_27978+_length_43228_cov_31.1095	906	32	SRR5088937
NODE_27978+_length_43228_cov_31.1095	907	32	SRR5088937
NODE_27978+_length_43228_cov_31.1095	908	32	SRR5088937
NODE_27978+_length_43228_cov_31.1095	909	32	SRR5088937
NODE_27978+_length_43228_cov_31.1095	910	32	SRR5088937
NODE_27978+_length_43228_cov_31.1095	911	30	SRR5088937
NODE_27978+_length_43228_cov_31.1095	912	30	SRR5088937
NODE_27978+_length_43228_cov_31.1095	913	30	SRR5088937
NODE_27978+_length_43228_cov_31.1095	914	28	SRR5088937
NODE_27978+_length_43228_cov_31.1095	915	30	SRR5088937
NODE_27978+_length_43228_cov_31.1095	916	30	SRR5088937
NODE_27978+_length_43228_cov_31.1095	917	30	SRR5088937
NODE_27978+_length_43228_cov_31.1095	918	30	SRR5088937
NODE_27978+_length_43228_cov_31.1095	919	28	SRR5088937
NODE_27978+_length_43228_cov_31.1095	920	28	SRR5088937
NODE_27978+_length_43228_cov_31.1095	921	28	SRR5088937
NODE_27978+_length_43228_cov_31.1095	922	30	SRR5088937
NODE_27978+_length_43228_cov_31.1095	923	32	SRR5088937
NODE_27978+_length_43228_cov_31.1095	924	32	SRR5088937
NODE_27978+_length_43228_cov_31.1095	925	32	SRR5088937
NODE_27978+_length_43228_cov_31.1095	926	32	SRR5088937
NODE_27978+_length_43228_cov_31.1095	927	32	SRR5088937
NODE_27978+_length_43228_cov_31.1095	928	32	SRR5088937
NODE_27978+_length_43228_cov_31.1095	929	36	SRR5088937
NODE_27978+_length_43228_cov_31.1095	930	36	SRR5088937
NODE_27978+_length_43228_cov_31.1095	931	36	SRR5088937
NODE_27978+_length_43228_cov_31.1095	932	36	SRR5088937
NODE_27978+_length_43228_cov_31.1095	933	36	SRR5088937
NODE_27978+_length_43228_cov_31.1095	934	36	SRR5088937
NODE_27978+_length_43228_cov_31.1095	935	36	SRR5088937
NODE_27978+_length_43228_cov_31.1095	936	34	SRR5088937
NODE_27978+_length_43228_cov_31.1095	937	34	SRR5088937
NODE_27978+_length_43228_cov_31.1095	938	34	SRR5088937
NODE_27978+_length_43228_cov_31.1095	939	34	SRR5088937
NODE_27978+_length_43228_cov_31.1095	940	34	SRR5088937
NODE_27978+_length_43228_cov_31.1095	941	34	SRR5088937
NODE_27978+_length_43228_cov_31.1095	942	34	SRR5088937
NODE_27978+_length_43228_cov_31.1095	943	34	SRR5088937
NODE_27978+_length_43228_cov_31.1095	944	34	SRR5088937
NODE_27978+_length_43228_cov_31.1095	945	34	SRR5088937
NODE_27978+_length_43228_cov_31.1095	946	34	SRR5088937
NODE_27978+_length_43228_cov_31.1095	947	34	SRR5088937
NODE_27978+_length_43228_cov_31.1095	948	34	SRR5088937
NODE_27978+_length_43228_cov_31.1095	949	32	SRR5088937
NODE_27978+_length_43228_cov_31.1095	950	30	SRR5088937
NODE_27978+_length_43228_cov_31.1095	951	34	SRR5088937
NODE_27978+_length_43228_cov_31.1095	952	36	SRR5088937
NODE_27978+_length_43228_cov_31.1095	953	36	SRR5088937
NODE_27978+_length_43228_cov_31.1095	954	34	SRR5088937
NODE_27978+_length_43228_cov_31.1095	955	30	SRR5088937
NODE_27978+_length_43228_cov_31.1095	956	30	SRR5088937
NODE_27978+_length_43228_cov_31.1095	957	28	SRR5088937
NODE_27978+_length_43228_cov_31.1095	958	28	SRR5088937
NODE_27978+_length_43228_cov_31.1095	959	30	SRR5088937
NODE_27978+_length_43228_cov_31.1095	960	30	SRR5088937
NODE_27978+_length_43228_cov_31.1095	961	30	SRR5088937
NODE_27978+_length_43228_cov_31.1095	962	30	SRR5088937
NODE_27978+_length_43228_cov_31.1095	963	30	SRR5088937
NODE_27978+_length_43228_cov_31.1095	964	28	SRR5088937
NODE_27978+_length_43228_cov_31.1095	965	28	SRR5088937
NODE_27978+_length_43228_cov_31.1095	966	28	SRR5088937
NODE_27978+_length_43228_cov_31.1095	967	28	SRR5088937
NODE_27978+_length_43228_cov_31.1095	968	26	SRR5088937
NODE_27978+_length_43228_cov_31.1095	969	26	SRR5088937
NODE_27978+_length_43228_cov_31.1095	970	26	SRR5088937
NODE_27978+_length_43228_cov_31.1095	971	24	SRR5088937
NODE_27978+_length_43228_cov_31.1095	972	24	SRR5088937
NODE_27978+_length_43228_cov_31.1095	973	24	SRR5088937
NODE_27978+_length_43228_cov_31.1095	974	24	SRR5088937
NODE_27978+_length_43228_cov_31.1095	975	24	SRR5088937
NODE_27978+_length_43228_cov_31.1095	976	24	SRR5088937
NODE_27978+_length_43228_cov_31.1095	977	24	SRR5088937
NODE_27978+_length_43228_cov_31.1095	978	26	SRR5088937
NODE_27978+_length_43228_cov_31.1095	979	26	SRR5088937
NODE_27978+_length_43228_cov_31.1095	980	26	SRR5088937
NODE_27978+_length_43228_cov_31.1095	981	26	SRR5088937
NODE_27978+_length_43228_cov_31.1095	982	28	SRR5088937
NODE_27978+_length_43228_cov_31.1095	983	28	SRR5088937
NODE_27978+_length_43228_cov_31.1095	984	28	SRR5088937
NODE_27978+_length_43228_cov_31.1095	985	28	SRR5088937
NODE_27978+_length_43228_cov_31.1095	986	26	SRR5088937
NODE_27978+_length_43228_cov_31.1095	987	26	SRR5088937
NODE_27978+_length_43228_cov_31.1095	988	26	SRR5088937
NODE_27978+_length_43228_cov_31.1095	989	26	SRR5088937
NODE_27978+_length_43228_cov_31.1095	990	26	SRR5088937
NODE_27978+_length_43228_cov_31.1095	991	26	SRR5088937
NODE_27978+_length_43228_cov_31.1095	992	28	SRR5088937
NODE_27978+_length_43228_cov_31.1095	993	26	SRR5088937
NODE_27978+_length_43228_cov_31.1095	994	26	SRR5088937
NODE_27978+_length_43228_cov_31.1095	995	26	SRR5088937
NODE_27978+_length_43228_cov_31.1095	996	26	SRR5088937
NODE_27978+_length_43228_cov_31.1095	997	26	SRR5088937
NODE_27978+_length_43228_cov_31.1095	998	26	SRR5088937
NODE_27978+_length_43228_cov_31.1095	999	32	SRR5088937
NODE_27978+_length_43228_cov_31.1095	1000	32	SRR5088937
NODE_27978+_length_43228_cov_31.1095	1001	34	SRR5088937
NODE_27978+_length_43228_cov_31.1095	1002	34	SRR5088937
NODE_27978+_length_43228_cov_31.1095	1003	34	SRR5088937
NODE_27978+_length_43228_cov_31.1095	1004	36	SRR5088937
NODE_27978+_length_43228_cov_31.1095	1005	36	SRR5088937
NODE_27978+_length_43228_cov_31.1095	1006	36	SRR5088937
NODE_27978+_length_43228_cov_31.1095	1007	38	SRR5088937
NODE_27978+_length_43228_cov_31.1095	1008	36	SRR5088937
NODE_27978+_length_43228_cov_31.1095	1009	36	SRR5088937
NODE_27978+_length_43228_cov_31.1095	1010	36	SRR5088937
NODE_27978+_length_43228_cov_31.1095	1011	36	SRR5088937
NODE_27978+_length_43228_cov_31.1095	1012	36	SRR5088937
NODE_27978+_length_43228_cov_31.1095	1013	36	SRR5088937
NODE_27978+_length_43228_cov_31.1095	1014	36	SRR5088937
NODE_27978+_length_43228_cov_31.1095	1015	36	SRR5088937
NODE_27978+_length_43228_cov_31.1095	1016	36	SRR5088937
NODE_27978+_length_43228_cov_31.1095	1017	36	SRR5088937
NODE_27978+_length_43228_cov_31.1095	1018	36	SRR5088937
NODE_27978+_length_43228_cov_31.1095	1019	36	SRR5088937
NODE_27978+_length_43228_cov_31.1095	1020	36	SRR5088937
NODE_27978+_length_43228_cov_31.1095	1021	36	SRR5088937
NODE_27978+_length_43228_cov_31.1095	1022	38	SRR5088937
NODE_27978+_length_43228_cov_31.1095	1023	36	SRR5088937
NODE_27978+_length_43228_cov_31.1095	1024	34	SRR5088937
NODE_27978+_length_43228_cov_31.1095	1025	38	SRR5088937
NODE_27978+_length_43228_cov_31.1095	1026	38	SRR5088937
NODE_27978+_length_43228_cov_31.1095	1027	40	SRR5088937
NODE_27978+_length_43228_cov_31.1095	1028	40	SRR5088937
NODE_27978+_length_43228_cov_31.1095	1029	40	SRR5088937
NODE_27978+_length_43228_cov_31.1095	1030	38	SRR5088937
NODE_27978+_length_43228_cov_31.1095	1031	38	SRR5088937
NODE_27978+_length_43228_cov_31.1095	1032	38	SRR5088937
NODE_27978+_length_43228_cov_31.1095	1033	40	SRR5088937
NODE_27978+_length_43228_cov_31.1095	1034	40	SRR5088937
NODE_27978+_length_43228_cov_31.1095	1035	40	SRR5088937
NODE_27978+_length_43228_cov_31.1095	1036	40	SRR5088937
NODE_27978+_length_43228_cov_31.1095	1037	40	SRR5088937
NODE_27978+_length_43228_cov_31.1095	1038	40	SRR5088937
NODE_27978+_length_43228_cov_31.1095	1039	40	SRR5088937
NODE_27978+_length_43228_cov_31.1095	1040	42	SRR5088937
NODE_27978+_length_43228_cov_31.1095	1041	42	SRR5088937
NODE_27978+_length_43228_cov_31.1095	1042	42	SRR5088937
NODE_27978+_length_43228_cov_31.1095	1043	44	SRR5088937
NODE_27978+_length_43228_cov_31.1095	1044	46	SRR5088937
NODE_27978+_length_43228_cov_31.1095	1045	46	SRR5088937
NODE_27978+_length_43228_cov_31.1095	1046	46	SRR5088937
NODE_27978+_length_43228_cov_31.1095	1047	46	SRR5088937
NODE_27978+_length_43228_cov_31.1095	1048	46	SRR5088937
NODE_27978+_length_43228_cov_31.1095	1049	46	SRR5088937
NODE_27978+_length_43228_cov_31.1095	1050	46	SRR5088937
NODE_27978+_length_43228_cov_31.1095	1051	48	SRR5088937
NODE_27978+_length_43228_cov_31.1095	1052	44	SRR5088937
NODE_27978+_length_43228_cov_31.1095	1053	42	SRR5088937
NODE_27978+_length_43228_cov_31.1095	1054	42	SRR5088937
NODE_27978+_length_43228_cov_31.1095	1055	42	SRR5088937
NODE_27978+_length_43228_cov_31.1095	1056	42	SRR5088937
NODE_27978+_length_43228_cov_31.1095	1057	46	SRR5088937
NODE_27978+_length_43228_cov_31.1095	1058	46	SRR5088937
NODE_27978+_length_43228_cov_31.1095	1059	50	SRR5088937
NODE_27978+_length_43228_cov_31.1095	1060	50	SRR5088937
NODE_27978+_length_43228_cov_31.1095	1061	50	SRR5088937
NODE_27978+_length_43228_cov_31.1095	1062	50	SRR5088937
NODE_27978+_length_43228_cov_31.1095	1063	50	SRR5088937
NODE_27978+_length_43228_cov_31.1095	1064	50	SRR5088937
NODE_27978+_length_43228_cov_31.1095	1065	50	SRR5088937
NODE_27978+_length_43228_cov_31.1095	1066	50	SRR5088937
NODE_27978+_length_43228_cov_31.1095	1067	50	SRR5088937
NODE_27978+_length_43228_cov_31.1095	1068	50	SRR5088937
NODE_27978+_length_43228_cov_31.1095	1069	50	SRR5088937
NODE_27978+_length_43228_cov_31.1095	1070	50	SRR5088937
NODE_27978+_length_43228_cov_31.1095	1071	50	SRR5088937
NODE_27978+_length_43228_cov_31.1095	1072	50	SRR5088937
NODE_27978+_length_43228_cov_31.1095	1073	50	SRR5088937
NODE_27978+_length_43228_cov_31.1095	1074	50	SRR5088937
NODE_27978+_length_43228_cov_31.1095	1075	50	SRR5088937
NODE_27978+_length_43228_cov_31.1095	1076	50	SRR5088937
NODE_27978+_length_43228_cov_31.1095	1077	50	SRR5088937
NODE_27978+_length_43228_cov_31.1095	1078	50	SRR5088937
NODE_27978+_length_43228_cov_31.1095	1079	50	SRR5088937
NODE_27978+_length_43228_cov_31.1095	1080	50	SRR5088937
NODE_27978+_length_43228_cov_31.1095	1081	50	SRR5088937
NODE_27978+_length_43228_cov_31.1095	1082	52	SRR5088937
NODE_27978+_length_43228_cov_31.1095	1083	50	SRR5088937
NODE_27978+_length_43228_cov_31.1095	1084	50	SRR5088937
NODE_27978+_length_43228_cov_31.1095	1085	50	SRR5088937
NODE_27978+_length_43228_cov_31.1095	1086	50	SRR5088937
NODE_27978+_length_43228_cov_31.1095	1087	50	SRR5088937
NODE_27978+_length_43228_cov_31.1095	1088	50	SRR5088937
NODE_27978+_length_43228_cov_31.1095	1089	50	SRR5088937
NODE_27978+_length_43228_cov_31.1095	1090	50	SRR5088937
NODE_27978+_length_43228_cov_31.1095	1091	50	SRR5088937
NODE_27978+_length_43228_cov_31.1095	1092	48	SRR5088937
NODE_27978+_length_43228_cov_31.1095	1093	46	SRR5088937
NODE_27978+_length_43228_cov_31.1095	1094	46	SRR5088937
NODE_27978+_length_43228_cov_31.1095	1095	46	SRR5088937
NODE_27978+_length_43228_cov_31.1095	1096	46	SRR5088937
NODE_27978+_length_43228_cov_31.1095	1097	46	SRR5088937
NODE_27978+_length_43228_cov_31.1095	1098	52	SRR5088937
NODE_27978+_length_43228_cov_31.1095	1099	52	SRR5088937
NODE_27978+_length_43228_cov_31.1095	1100	46	SRR5088937
NODE_27978+_length_43228_cov_31.1095	1101	46	SRR5088937
NODE_27978+_length_43228_cov_31.1095	1102	44	SRR5088937
NODE_27978+_length_43228_cov_31.1095	1103	44	SRR5088937
NODE_27978+_length_43228_cov_31.1095	1104	44	SRR5088937
NODE_27978+_length_43228_cov_31.1095	1105	42	SRR5088937
NODE_27978+_length_43228_cov_31.1095	1106	42	SRR5088937
NODE_27978+_length_43228_cov_31.1095	1107	42	SRR5088937
NODE_27978+_length_43228_cov_31.1095	1108	40	SRR5088937
NODE_27978+_length_43228_cov_31.1095	1109	40	SRR5088937
NODE_27978+_length_43228_cov_31.1095	1110	40	SRR5088937
NODE_27978+_length_43228_cov_31.1095	1111	40	SRR5088937
NODE_27978+_length_43228_cov_31.1095	1112	42	SRR5088937
NODE_27978+_length_43228_cov_31.1095	1113	42	SRR5088937
NODE_27978+_length_43228_cov_31.1095	1114	44	SRR5088937
NODE_27978+_length_43228_cov_31.1095	1115	46	SRR5088937
NODE_27978+_length_43228_cov_31.1095	1116	46	SRR5088937
NODE_27978+_length_43228_cov_31.1095	1117	46	SRR5088937
NODE_27978+_length_43228_cov_31.1095	1118	46	SRR5088937
NODE_27978+_length_43228_cov_31.1095	1119	46	SRR5088937
NODE_27978+_length_43228_cov_31.1095	1120	50	SRR5088937
NODE_27978+_length_43228_cov_31.1095	1121	50	SRR5088937
NODE_27978+_length_43228_cov_31.1095	1122	50	SRR5088937
NODE_27978+_length_43228_cov_31.1095	1123	48	SRR5088937
NODE_27978+_length_43228_cov_31.1095	1124	54	SRR5088937
NODE_27978+_length_43228_cov_31.1095	1125	56	SRR5088937
NODE_27978+_length_43228_cov_31.1095	1126	50	SRR5088937
NODE_27978+_length_43228_cov_31.1095	1127	50	SRR5088937
NODE_27978+_length_43228_cov_31.1095	1128	48	SRR5088937
NODE_27978+_length_43228_cov_31.1095	1129	48	SRR5088937
NODE_27978+_length_43228_cov_31.1095	1130	54	SRR5088937
NODE_27978+_length_43228_cov_31.1095	1131	56	SRR5088937
NODE_27978+_length_43228_cov_31.1095	1132	56	SRR5088937
NODE_27978+_length_43228_cov_31.1095	1133	60	SRR5088937
NODE_27978+_length_43228_cov_31.1095	1134	56	SRR5088937
NODE_27978+_length_43228_cov_31.1095	1135	56	SRR5088937
NODE_27978+_length_43228_cov_31.1095	1136	56	SRR5088937
NODE_27978+_length_43228_cov_31.1095	1137	54	SRR5088937
NODE_27978+_length_43228_cov_31.1095	1138	54	SRR5088937
NODE_27978+_length_43228_cov_31.1095	1139	54	SRR5088937
NODE_27978+_length_43228_cov_31.1095	1140	54	SRR5088937
NODE_27978+_length_43228_cov_31.1095	1141	56	SRR5088937
NODE_27978+_length_43228_cov_31.1095	1142	56	SRR5088937
NODE_27978+_length_43228_cov_31.1095	1143	56	SRR5088937
NODE_27978+_length_43228_cov_31.1095	1144	56	SRR5088937
NODE_27978+_length_43228_cov_31.1095	1145	56	SRR5088937
NODE_27978+_length_43228_cov_31.1095	1146	56	SRR5088937
NODE_27978+_length_43228_cov_31.1095	1147	56	SRR5088937
NODE_27978+_length_43228_cov_31.1095	1148	56	SRR5088937
NODE_27978+_length_43228_cov_31.1095	1149	56	SRR5088937
NODE_27978+_length_43228_cov_31.1095	1150	56	SRR5088937
NODE_27978+_length_43228_cov_31.1095	1151	56	SRR5088937
NODE_27978+_length_43228_cov_31.1095	1152	56	SRR5088937
NODE_27978+_length_43228_cov_31.1095	1153	54	SRR5088937
NODE_27978+_length_43228_cov_31.1095	1154	56	SRR5088937
NODE_27978+_length_43228_cov_31.1095	1155	56	SRR5088937
NODE_27978+_length_43228_cov_31.1095	1156	58	SRR5088937
NODE_27978+_length_43228_cov_31.1095	1157	58	SRR5088937
NODE_27978+_length_43228_cov_31.1095	1158	54	SRR5088937
NODE_27978+_length_43228_cov_31.1095	1159	54	SRR5088937
NODE_27978+_length_43228_cov_31.1095	1160	56	SRR5088937
NODE_27978+_length_43228_cov_31.1095	1161	54	SRR5088937
NODE_27978+_length_43228_cov_31.1095	1162	54	SRR5088937
NODE_27978+_length_43228_cov_31.1095	1163	54	SRR5088937
NODE_27978+_length_43228_cov_31.1095	1164	54	SRR5088937
NODE_27978+_length_43228_cov_31.1095	1165	54	SRR5088937
NODE_27978+_length_43228_cov_31.1095	1166	54	SRR5088937
NODE_27978+_length_43228_cov_31.1095	1167	54	SRR5088937
NODE_27978+_length_43228_cov_31.1095	1168	54	SRR5088937
NODE_27978+_length_43228_cov_31.1095	1169	54	SRR5088937
NODE_27978+_length_43228_cov_31.1095	1170	54	SRR5088937
NODE_27978+_length_43228_cov_31.1095	1171	54	SRR5088937
NODE_27978+_length_43228_cov_31.1095	1172	54	SRR5088937
NODE_27978+_length_43228_cov_31.1095	1173	52	SRR5088937
NODE_27978+_length_43228_cov_31.1095	1174	52	SRR5088937
NODE_27978+_length_43228_cov_31.1095	1175	56	SRR5088937
NODE_27978+_length_43228_cov_31.1095	1176	56	SRR5088937
NODE_27978+_length_43228_cov_31.1095	1177	56	SRR5088937
NODE_27978+_length_43228_cov_31.1095	1178	56	SRR5088937
NODE_27978+_length_43228_cov_31.1095	1179	56	SRR5088937
NODE_27978+_length_43228_cov_31.1095	1180	60	SRR5088937
NODE_27978+_length_43228_cov_31.1095	1181	60	SRR5088937
NODE_27978+_length_43228_cov_31.1095	1182	60	SRR5088937
NODE_27978+_length_43228_cov_31.1095	1183	58	SRR5088937
NODE_27978+_length_43228_cov_31.1095	1184	58	SRR5088937
NODE_27978+_length_43228_cov_31.1095	1185	58	SRR5088937
NODE_27978+_length_43228_cov_31.1095	1186	58	SRR5088937
NODE_27978+_length_43228_cov_31.1095	1187	58	SRR5088937
NODE_27978+_length_43228_cov_31.1095	1188	60	SRR5088937
NODE_27978+_length_43228_cov_31.1095	1189	62	SRR5088937
NODE_27978+_length_43228_cov_31.1095	1190	62	SRR5088937
NODE_27978+_length_43228_cov_31.1095	1191	64	SRR5088937
NODE_27978+_length_43228_cov_31.1095	1192	66	SRR5088937
NODE_27978+_length_43228_cov_31.1095	1193	68	SRR5088937
NODE_27978+_length_43228_cov_31.1095	1194	68	SRR5088937
NODE_27978+_length_43228_cov_31.1095	1195	68	SRR5088937
NODE_27978+_length_43228_cov_31.1095	1196	68	SRR5088937
NODE_27978+_length_43228_cov_31.1095	1197	68	SRR5088937
NODE_27978+_length_43228_cov_31.1095	1198	68	SRR5088937
NODE_27978+_length_43228_cov_31.1095	1199	64	SRR5088937
NODE_27978+_length_43228_cov_31.1095	1200	64	SRR5088937
NODE_27978+_length_43228_cov_31.1095	1201	64	SRR5088937
NODE_27978+_length_43228_cov_31.1095	1202	64	SRR5088937
NODE_27978+_length_43228_cov_31.1095	1203	64	SRR5088937
NODE_27978+_length_43228_cov_31.1095	1204	64	SRR5088937
NODE_27978+_length_43228_cov_31.1095	1205	66	SRR5088937
NODE_27978+_length_43228_cov_31.1095	1206	68	SRR5088937
NODE_27978+_length_43228_cov_31.1095	1207	68	SRR5088937
NODE_27978+_length_43228_cov_31.1095	1208	68	SRR5088937
NODE_27978+_length_43228_cov_31.1095	1209	68	SRR5088937
NODE_27978+_length_43228_cov_31.1095	1210	68	SRR5088937
NODE_27978+_length_43228_cov_31.1095	1211	68	SRR5088937
NODE_27978+_length_43228_cov_31.1095	1212	72	SRR5088937
NODE_27978+_length_43228_cov_31.1095	1213	70	SRR5088937
NODE_27978+_length_43228_cov_31.1095	1214	70	SRR5088937
NODE_27978+_length_43228_cov_31.1095	1215	68	SRR5088937
NODE_27978+_length_43228_cov_31.1095	1216	64	SRR5088937
NODE_27978+_length_43228_cov_31.1095	1217	62	SRR5088937
NODE_27978+_length_43228_cov_31.1095	1218	62	SRR5088937
NODE_27978+_length_43228_cov_31.1095	1219	62	SRR5088937
NODE_27978+_length_43228_cov_31.1095	1220	62	SRR5088937
NODE_27978+_length_43228_cov_31.1095	1221	58	SRR5088937
NODE_27978+_length_43228_cov_31.1095	1222	58	SRR5088937
NODE_27978+_length_43228_cov_31.1095	1223	58	SRR5088937
NODE_27978+_length_43228_cov_31.1095	1224	58	SRR5088937
NODE_27978+_length_43228_cov_31.1095	1225	52	SRR5088937
NODE_27978+_length_43228_cov_31.1095	1226	48	SRR5088937
NODE_27978+_length_43228_cov_31.1095	1227	48	SRR5088937
NODE_27978+_length_43228_cov_31.1095	1228	48	SRR5088937
NODE_27978+_length_43228_cov_31.1095	1229	48	SRR5088937
NODE_27978+_length_43228_cov_31.1095	1230	48	SRR5088937
NODE_27978+_length_43228_cov_31.1095	1231	46	SRR5088937
NODE_27978+_length_43228_cov_31.1095	1232	46	SRR5088937
NODE_27978+_length_43228_cov_31.1095	1233	46	SRR5088937
NODE_27978+_length_43228_cov_31.1095	1234	44	SRR5088937
NODE_27978+_length_43228_cov_31.1095	1235	44	SRR5088937
NODE_27978+_length_43228_cov_31.1095	1236	44	SRR5088937
NODE_27978+_length_43228_cov_31.1095	1237	46	SRR5088937
NODE_27978+_length_43228_cov_31.1095	1238	46	SRR5088937
NODE_27978+_length_43228_cov_31.1095	1239	48	SRR5088937
NODE_27978+_length_43228_cov_31.1095	1240	48	SRR5088937
NODE_27978+_length_43228_cov_31.1095	1241	48	SRR5088937
NODE_27978+_length_43228_cov_31.1095	1242	48	SRR5088937
NODE_27978+_length_43228_cov_31.1095	1243	48	SRR5088937
NODE_27978+_length_43228_cov_31.1095	1244	48	SRR5088937
NODE_27978+_length_43228_cov_31.1095	1245	44	SRR5088937
NODE_27978+_length_43228_cov_31.1095	1246	44	SRR5088937
NODE_27978+_length_43228_cov_31.1095	1247	44	SRR5088937
NODE_27978+_length_43228_cov_31.1095	1248	44	SRR5088937
NODE_27978+_length_43228_cov_31.1095	1249	44	SRR5088937
NODE_27978+_length_43228_cov_31.1095	1250	44	SRR5088937
NODE_27978+_length_43228_cov_31.1095	1251	44	SRR5088937
NODE_27978+_length_43228_cov_31.1095	1252	44	SRR5088937
NODE_27978+_length_43228_cov_31.1095	1253	44	SRR5088937
NODE_27978+_length_43228_cov_31.1095	1254	44	SRR5088937
NODE_27978+_length_43228_cov_31.1095	1255	42	SRR5088937
NODE_27978+_length_43228_cov_31.1095	1256	42	SRR5088937
NODE_27978+_length_43228_cov_31.1095	1257	40	SRR5088937
NODE_27978+_length_43228_cov_31.1095	1258	40	SRR5088937
NODE_27978+_length_43228_cov_31.1095	1259	40	SRR5088937
NODE_27978+_length_43228_cov_31.1095	1260	40	SRR5088937
NODE_27978+_length_43228_cov_31.1095	1261	40	SRR5088937
NODE_27978+_length_43228_cov_31.1095	1262	42	SRR5088937
NODE_27978+_length_43228_cov_31.1095	1263	42	SRR5088937
NODE_27978+_length_43228_cov_31.1095	1264	42	SRR5088937
NODE_27978+_length_43228_cov_31.1095	1265	42	SRR5088937
NODE_27978+_length_43228_cov_31.1095	1266	42	SRR5088937
NODE_27978+_length_43228_cov_31.1095	1267	42	SRR5088937
NODE_27978+_length_43228_cov_31.1095	1268	42	SRR5088937
NODE_27978+_length_43228_cov_31.1095	1269	42	SRR5088937
NODE_27978+_length_43228_cov_31.1095	1270	42	SRR5088937
NODE_27978+_length_43228_cov_31.1095	1271	42	SRR5088937
NODE_27978+_length_43228_cov_31.1095	1272	42	SRR5088937
NODE_27978+_length_43228_cov_31.1095	1273	44	SRR5088937
NODE_27978+_length_43228_cov_31.1095	1274	48	SRR5088937
NODE_27978+_length_43228_cov_31.1095	1275	48	SRR5088937
NODE_27978+_length_43228_cov_31.1095	1276	44	SRR5088937
NODE_27978+_length_43228_cov_31.1095	1277	44	SRR5088937
NODE_27978+_length_43228_cov_31.1095	1278	44	SRR5088937
NODE_27978+_length_43228_cov_31.1095	1279	44	SRR5088937
NODE_27978+_length_43228_cov_31.1095	1280	44	SRR5088937
NODE_27978+_length_43228_cov_31.1095	1281	40	SRR5088937
NODE_27978+_length_43228_cov_31.1095	1282	42	SRR5088937
NODE_27978+_length_43228_cov_31.1095	1283	42	SRR5088937
NODE_27978+_length_43228_cov_31.1095	1284	50	SRR5088937
NODE_27978+_length_43228_cov_31.1095	1285	54	SRR5088937
NODE_27978+_length_43228_cov_31.1095	1286	54	SRR5088937
NODE_27978+_length_43228_cov_31.1095	1287	54	SRR5088937
NODE_27978+_length_43228_cov_31.1095	1288	54	SRR5088937
NODE_27978+_length_43228_cov_31.1095	1289	52	SRR5088937
NODE_27978+_length_43228_cov_31.1095	1290	50	SRR5088937
NODE_27978+_length_43228_cov_31.1095	1291	50	SRR5088937
NODE_27978+_length_43228_cov_31.1095	1292	48	SRR5088937
NODE_27978+_length_43228_cov_31.1095	1293	50	SRR5088937
NODE_27978+_length_43228_cov_31.1095	1294	48	SRR5088937
NODE_27978+_length_43228_cov_31.1095	1295	48	SRR5088937
NODE_27978+_length_43228_cov_31.1095	1296	50	SRR5088937
NODE_27978+_length_43228_cov_31.1095	1297	52	SRR5088937
NODE_27978+_length_43228_cov_31.1095	1298	52	SRR5088937
NODE_27978+_length_43228_cov_31.1095	1299	52	SRR5088937
NODE_27978+_length_43228_cov_31.1095	1300	50	SRR5088937
NODE_27978+_length_43228_cov_31.1095	1301	50	SRR5088937
NODE_27978+_length_43228_cov_31.1095	1302	50	SRR5088937
NODE_27978+_length_43228_cov_31.1095	1303	50	SRR5088937
NODE_27978+_length_43228_cov_31.1095	1304	50	SRR5088937
NODE_27978+_length_43228_cov_31.1095	1305	50	SRR5088937
NODE_27978+_length_43228_cov_31.1095	1306	48	SRR5088937
NODE_27978+_length_43228_cov_31.1095	1307	46	SRR5088937
NODE_27978+_length_43228_cov_31.1095	1308	46	SRR5088937
NODE_27978+_length_43228_cov_31.1095	1309	46	SRR5088937
NODE_27978+_length_43228_cov_31.1095	1310	46	SRR5088937
NODE_27978+_length_43228_cov_31.1095	1311	48	SRR5088937
NODE_27978+_length_43228_cov_31.1095	1312	48	SRR5088937
NODE_27978+_length_43228_cov_31.1095	1313	46	SRR5088937
NODE_27978+_length_43228_cov_31.1095	1314	46	SRR5088937
NODE_27978+_length_43228_cov_31.1095	1315	46	SRR5088937
NODE_27978+_length_43228_cov_31.1095	1316	48	SRR5088937
NODE_27978+_length_43228_cov_31.1095	1317	48	SRR5088937
NODE_27978+_length_43228_cov_31.1095	1318	48	SRR5088937
NODE_27978+_length_43228_cov_31.1095	1319	48	SRR5088937
NODE_27978+_length_43228_cov_31.1095	1320	48	SRR5088937
NODE_27978+_length_43228_cov_31.1095	1321	48	SRR5088937
NODE_27978+_length_43228_cov_31.1095	1322	48	SRR5088937
NODE_27978+_length_43228_cov_31.1095	1323	44	SRR5088937
NODE_27978+_length_43228_cov_31.1095	1324	46	SRR5088937
NODE_27978+_length_43228_cov_31.1095	1325	46	SRR5088937
NODE_27978+_length_43228_cov_31.1095	1326	46	SRR5088937
NODE_27978+_length_43228_cov_31.1095	1327	48	SRR5088937
NODE_27978+_length_43228_cov_31.1095	1328	48	SRR5088937
NODE_27978+_length_43228_cov_31.1095	1329	48	SRR5088937
NODE_27978+_length_43228_cov_31.1095	1330	48	SRR5088937
NODE_27978+_length_43228_cov_31.1095	1331	48	SRR5088937
NODE_27978+_length_43228_cov_31.1095	1332	46	SRR5088937
NODE_27978+_length_43228_cov_31.1095	1333	44	SRR5088937
NODE_27978+_length_43228_cov_31.1095	1334	44	SRR5088937
NODE_27978+_length_43228_cov_31.1095	1335	44	SRR5088937
NODE_27978+_length_43228_cov_31.1095	1336	44	SRR5088937
NODE_27978+_length_43228_cov_31.1095	1337	44	SRR5088937
NODE_27978+_length_43228_cov_31.1095	1338	42	SRR5088937
NODE_27978+_length_43228_cov_31.1095	1339	42	SRR5088937
NODE_27978+_length_43228_cov_31.1095	1340	42	SRR5088937
NODE_27978+_length_43228_cov_31.1095	1341	42	SRR5088937
NODE_27978+_length_43228_cov_31.1095	1342	42	SRR5088937
NODE_27978+_length_43228_cov_31.1095	1343	40	SRR5088937
NODE_27978+_length_43228_cov_31.1095	1344	40	SRR5088937
NODE_27978+_length_43228_cov_31.1095	1345	40	SRR5088937
NODE_27978+_length_43228_cov_31.1095	1346	40	SRR5088937
NODE_27978+_length_43228_cov_31.1095	1347	40	SRR5088937
NODE_27978+_length_43228_cov_31.1095	1348	40	SRR5088937
NODE_27978+_length_43228_cov_31.1095	1349	40	SRR5088937
NODE_27978+_length_43228_cov_31.1095	1350	40	SRR5088937
NODE_27978+_length_43228_cov_31.1095	1351	40	SRR5088937
NODE_27978+_length_43228_cov_31.1095	1352	40	SRR5088937
NODE_27978+_length_43228_cov_31.1095	1353	42	SRR5088937
NODE_27978+_length_43228_cov_31.1095	1354	46	SRR5088937
NODE_27978+_length_43228_cov_31.1095	1355	46	SRR5088937
NODE_27978+_length_43228_cov_31.1095	1356	54	SRR5088937
NODE_27978+_length_43228_cov_31.1095	1357	54	SRR5088937
NODE_27978+_length_43228_cov_31.1095	1358	56	SRR5088937
NODE_27978+_length_43228_cov_31.1095	1359	56	SRR5088937
NODE_27978+_length_43228_cov_31.1095	1360	56	SRR5088937
NODE_27978+_length_43228_cov_31.1095	1361	56	SRR5088937
NODE_27978+_length_43228_cov_31.1095	1362	54	SRR5088937
NODE_27978+_length_43228_cov_31.1095	1363	52	SRR5088937
NODE_27978+_length_43228_cov_31.1095	1364	52	SRR5088937
NODE_27978+_length_43228_cov_31.1095	1365	52	SRR5088937
NODE_27978+_length_43228_cov_31.1095	1366	56	SRR5088937
NODE_27978+_length_43228_cov_31.1095	1367	58	SRR5088937
NODE_27978+_length_43228_cov_31.1095	1368	58	SRR5088937
NODE_27978+_length_43228_cov_31.1095	1369	58	SRR5088937
NODE_27978+_length_43228_cov_31.1095	1370	58	SRR5088937
NODE_27978+_length_43228_cov_31.1095	1371	60	SRR5088937
NODE_27978+_length_43228_cov_31.1095	1372	60	SRR5088937
NODE_27978+_length_43228_cov_31.1095	1373	60	SRR5088937
NODE_27978+_length_43228_cov_31.1095	1374	60	SRR5088937
NODE_27978+_length_43228_cov_31.1095	1375	52	SRR5088937
NODE_27978+_length_43228_cov_31.1095	1376	56	SRR5088937
NODE_27978+_length_43228_cov_31.1095	1377	56	SRR5088937
NODE_27978+_length_43228_cov_31.1095	1378	56	SRR5088937
NODE_27978+_length_43228_cov_31.1095	1379	56	SRR5088937
NODE_27978+_length_43228_cov_31.1095	1380	56	SRR5088937
NODE_27978+_length_43228_cov_31.1095	1381	56	SRR5088937
NODE_27978+_length_43228_cov_31.1095	1382	58	SRR5088937
NODE_27978+_length_43228_cov_31.1095	1383	56	SRR5088937
NODE_27978+_length_43228_cov_31.1095	1384	56	SRR5088937
NODE_27978+_length_43228_cov_31.1095	1385	48	SRR5088937
NODE_27978+_length_43228_cov_31.1095	1386	46	SRR5088937
NODE_27978+_length_43228_cov_31.1095	1387	46	SRR5088937
NODE_27978+_length_43228_cov_31.1095	1388	48	SRR5088937
NODE_27978+_length_43228_cov_31.1095	1389	48	SRR5088937
NODE_27978+_length_43228_cov_31.1095	1390	48	SRR5088937
NODE_27978+_length_43228_cov_31.1095	1391	48	SRR5088937
NODE_27978+_length_43228_cov_31.1095	1392	48	SRR5088937
NODE_27978+_length_43228_cov_31.1095	1393	48	SRR5088937
NODE_27978+_length_43228_cov_31.1095	1394	46	SRR5088937
NODE_27978+_length_43228_cov_31.1095	1395	46	SRR5088937
NODE_27978+_length_43228_cov_31.1095	1396	46	SRR5088937
NODE_27978+_length_43228_cov_31.1095	1397	44	SRR5088937
NODE_27978+_length_43228_cov_31.1095	1398	42	SRR5088937
NODE_27978+_length_43228_cov_31.1095	1399	42	SRR5088937
NODE_27978+_length_43228_cov_31.1095	1400	42	SRR5088937
NODE_27978+_length_43228_cov_31.1095	1401	42	SRR5088937
NODE_27978+_length_43228_cov_31.1095	1402	42	SRR5088937
NODE_27978+_length_43228_cov_31.1095	1403	42	SRR5088937
NODE_27978+_length_43228_cov_31.1095	1404	42	SRR5088937
NODE_27978+_length_43228_cov_31.1095	1405	42	SRR5088937
NODE_27978+_length_43228_cov_31.1095	1406	42	SRR5088937
NODE_27978+_length_43228_cov_31.1095	1407	42	SRR5088937
NODE_27978+_length_43228_cov_31.1095	1408	42	SRR5088937
NODE_27978+_length_43228_cov_31.1095	1409	44	SRR5088937
NODE_27978+_length_43228_cov_31.1095	1410	44	SRR5088937
NODE_27978+_length_43228_cov_31.1095	1411	44	SRR5088937
NODE_27978+_length_43228_cov_31.1095	1412	42	SRR5088937
NODE_27978+_length_43228_cov_31.1095	1413	42	SRR5088937
NODE_27978+_length_43228_cov_31.1095	1414	42	SRR5088937
NODE_27978+_length_43228_cov_31.1095	1415	42	SRR5088937
NODE_27978+_length_43228_cov_31.1095	1416	42	SRR5088937
NODE_27978+_length_43228_cov_31.1095	1417	40	SRR5088937
NODE_27978+_length_43228_cov_31.1095	1418	40	SRR5088937
NODE_27978+_length_43228_cov_31.1095	1419	42	SRR5088937
NODE_27978+_length_43228_cov_31.1095	1420	42	SRR5088937
NODE_27978+_length_43228_cov_31.1095	1421	42	SRR5088937
NODE_27978+_length_43228_cov_31.1095	1422	42	SRR5088937
NODE_27978+_length_43228_cov_31.1095	1423	40	SRR5088937
NODE_27978+_length_43228_cov_31.1095	1424	40	SRR5088937
NODE_27978+_length_43228_cov_31.1095	1425	40	SRR5088937
NODE_27978+_length_43228_cov_31.1095	1426	40	SRR5088937
NODE_27978+_length_43228_cov_31.1095	1427	40	SRR5088937
NODE_27978+_length_43228_cov_31.1095	1428	38	SRR5088937
NODE_27978+_length_43228_cov_31.1095	1429	38	SRR5088937
NODE_27978+_length_43228_cov_31.1095	1430	40	SRR5088937
NODE_27978+_length_43228_cov_31.1095	1431	40	SRR5088937
NODE_27978+_length_43228_cov_31.1095	1432	40	SRR5088937
NODE_27978+_length_43228_cov_31.1095	1433	40	SRR5088937
NODE_27978+_length_43228_cov_31.1095	1434	40	SRR5088937
NODE_27978+_length_43228_cov_31.1095	1435	40	SRR5088937
NODE_27978+_length_43228_cov_31.1095	1436	46	SRR5088937
NODE_27978+_length_43228_cov_31.1095	1437	46	SRR5088937
NODE_27978+_length_43228_cov_31.1095	1438	48	SRR5088937
NODE_27978+_length_43228_cov_31.1095	1439	48	SRR5088937
NODE_27978+_length_43228_cov_31.1095	1440	48	SRR5088937
NODE_27978+_length_43228_cov_31.1095	1441	50	SRR5088937
NODE_27978+_length_43228_cov_31.1095	1442	52	SRR5088937
NODE_27978+_length_43228_cov_31.1095	1443	54	SRR5088937
NODE_27978+_length_43228_cov_31.1095	1444	54	SRR5088937
NODE_27978+_length_43228_cov_31.1095	1445	54	SRR5088937
NODE_27978+_length_43228_cov_31.1095	1446	54	SRR5088937
NODE_27978+_length_43228_cov_31.1095	1447	54	SRR5088937
NODE_27978+_length_43228_cov_31.1095	1448	54	SRR5088937
NODE_27978+_length_43228_cov_31.1095	1449	54	SRR5088937
NODE_27978+_length_43228_cov_31.1095	1450	54	SRR5088937
NODE_27978+_length_43228_cov_31.1095	1451	50	SRR5088937
NODE_27978+_length_43228_cov_31.1095	1452	48	SRR5088937
NODE_27978+_length_43228_cov_31.1095	1453	46	SRR5088937
NODE_27978+_length_43228_cov_31.1095	1454	44	SRR5088937
NODE_27978+_length_43228_cov_31.1095	1455	44	SRR5088937
NODE_27978+_length_43228_cov_31.1095	1456	44	SRR5088937
NODE_27978+_length_43228_cov_31.1095	1457	38	SRR5088937
NODE_27978+_length_43228_cov_31.1095	1458	38	SRR5088937
NODE_27978+_length_43228_cov_31.1095	1459	36	SRR5088937
NODE_27978+_length_43228_cov_31.1095	1460	38	SRR5088937
NODE_27978+_length_43228_cov_31.1095	1461	38	SRR5088937
NODE_27978+_length_43228_cov_31.1095	1462	38	SRR5088937
NODE_27978+_length_43228_cov_31.1095	1463	40	SRR5088937
NODE_27978+_length_43228_cov_31.1095	1464	40	SRR5088937
NODE_27978+_length_43228_cov_31.1095	1465	40	SRR5088937
NODE_27978+_length_43228_cov_31.1095	1466	40	SRR5088937
NODE_27978+_length_43228_cov_31.1095	1467	40	SRR5088937
NODE_27978+_length_43228_cov_31.1095	1468	38	SRR5088937
NODE_27978+_length_43228_cov_31.1095	1469	38	SRR5088937
NODE_27978+_length_43228_cov_31.1095	1470	38	SRR5088937
NODE_27978+_length_43228_cov_31.1095	1471	38	SRR5088937
NODE_27978+_length_43228_cov_31.1095	1472	36	SRR5088937
NODE_27978+_length_43228_cov_31.1095	1473	42	SRR5088937
NODE_27978+_length_43228_cov_31.1095	1474	42	SRR5088937
NODE_27978+_length_43228_cov_31.1095	1475	42	SRR5088937
NODE_27978+_length_43228_cov_31.1095	1476	40	SRR5088937
NODE_27978+_length_43228_cov_31.1095	1477	36	SRR5088937
NODE_27978+_length_43228_cov_31.1095	1478	36	SRR5088937
NODE_27978+_length_43228_cov_31.1095	1479	36	SRR5088937
NODE_27978+_length_43228_cov_31.1095	1480	36	SRR5088937
NODE_27978+_length_43228_cov_31.1095	1481	36	SRR5088937
NODE_27978+_length_43228_cov_31.1095	1482	36	SRR5088937
NODE_27978+_length_43228_cov_31.1095	1483	36	SRR5088937
NODE_27978+_length_43228_cov_31.1095	1484	36	SRR5088937
NODE_27978+_length_43228_cov_31.1095	1485	36	SRR5088937
NODE_27978+_length_43228_cov_31.1095	1486	36	SRR5088937
NODE_27978+_length_43228_cov_31.1095	1487	36	SRR5088937
NODE_27978+_length_43228_cov_31.1095	1488	36	SRR5088937
NODE_27978+_length_43228_cov_31.1095	1489	34	SRR5088937
NODE_27978+_length_43228_cov_31.1095	1490	34	SRR5088937
NODE_27978+_length_43228_cov_31.1095	1491	40	SRR5088937
NODE_27978+_length_43228_cov_31.1095	1492	40	SRR5088937
NODE_27978+_length_43228_cov_31.1095	1493	40	SRR5088937
NODE_27978+_length_43228_cov_31.1095	1494	40	SRR5088937
NODE_27978+_length_43228_cov_31.1095	1495	40	SRR5088937
NODE_27978+_length_43228_cov_31.1095	1496	40	SRR5088937
NODE_27978+_length_43228_cov_31.1095	1497	42	SRR5088937
NODE_27978+_length_43228_cov_31.1095	1498	42	SRR5088937
NODE_27978+_length_43228_cov_31.1095	1499	44	SRR5088937
NODE_27978+_length_43228_cov_31.1095	1500	44	SRR5088937
NODE_27978+_length_43228_cov_31.1095	1501	44	SRR5088937
NODE_27978+_length_43228_cov_31.1095	1502	44	SRR5088937
NODE_27978+_length_43228_cov_31.1095	1503	44	SRR5088937
NODE_27978+_length_43228_cov_31.1095	1504	44	SRR5088937
NODE_27978+_length_43228_cov_31.1095	1505	44	SRR5088937
NODE_27978+_length_43228_cov_31.1095	1506	44	SRR5088937
NODE_27978+_length_43228_cov_31.1095	1507	44	SRR5088937
NODE_27978+_length_43228_cov_31.1095	1508	44	SRR5088937
NODE_27978+_length_43228_cov_31.1095	1509	44	SRR5088937
NODE_27978+_length_43228_cov_31.1095	1510	42	SRR5088937
NODE_27978+_length_43228_cov_31.1095	1511	42	SRR5088937
NODE_27978+_length_43228_cov_31.1095	1512	42	SRR5088937
NODE_27978+_length_43228_cov_31.1095	1513	42	SRR5088937
NODE_27978+_length_43228_cov_31.1095	1514	42	SRR5088937
NODE_27978+_length_43228_cov_31.1095	1515	40	SRR5088937
NODE_27978+_length_43228_cov_31.1095	1516	40	SRR5088937
NODE_27978+_length_43228_cov_31.1095	1517	40	SRR5088937
NODE_27978+_length_43228_cov_31.1095	1518	40	SRR5088937
NODE_27978+_length_43228_cov_31.1095	1519	40	SRR5088937
NODE_27978+_length_43228_cov_31.1095	1520	38	SRR5088937
NODE_27978+_length_43228_cov_31.1095	1521	38	SRR5088937
NODE_27978+_length_43228_cov_31.1095	1522	38	SRR5088937
NODE_27978+_length_43228_cov_31.1095	1523	40	SRR5088937
NODE_27978+_length_43228_cov_31.1095	1524	40	SRR5088937
NODE_27978+_length_43228_cov_31.1095	1525	40	SRR5088937
NODE_27978+_length_43228_cov_31.1095	1526	40	SRR5088937
NODE_27978+_length_43228_cov_31.1095	1527	40	SRR5088937
NODE_27978+_length_43228_cov_31.1095	1528	40	SRR5088937
NODE_27978+_length_43228_cov_31.1095	1529	40	SRR5088937
NODE_27978+_length_43228_cov_31.1095	1530	40	SRR5088937
NODE_27978+_length_43228_cov_31.1095	1531	38	SRR5088937
NODE_27978+_length_43228_cov_31.1095	1532	38	SRR5088937
NODE_27978+_length_43228_cov_31.1095	1533	38	SRR5088937
NODE_27978+_length_43228_cov_31.1095	1534	38	SRR5088937
NODE_27978+_length_43228_cov_31.1095	1535	38	SRR5088937
NODE_27978+_length_43228_cov_31.1095	1536	38	SRR5088937
NODE_27978+_length_43228_cov_31.1095	1537	32	SRR5088937
NODE_27978+_length_43228_cov_31.1095	1538	32	SRR5088937
NODE_27978+_length_43228_cov_31.1095	1539	30	SRR5088937
NODE_27978+_length_43228_cov_31.1095	1540	30	SRR5088937
NODE_27978+_length_43228_cov_31.1095	1541	30	SRR5088937
NODE_27978+_length_43228_cov_31.1095	1542	28	SRR5088937
NODE_27978+_length_43228_cov_31.1095	1543	28	SRR5088937
NODE_27978+_length_43228_cov_31.1095	1544	26	SRR5088937
NODE_27978+_length_43228_cov_31.1095	1545	26	SRR5088937
NODE_27978+_length_43228_cov_31.1095	1546	26	SRR5088937
NODE_27978+_length_43228_cov_31.1095	1547	26	SRR5088937
NODE_27978+_length_43228_cov_31.1095	1548	26	SRR5088937
NODE_27978+_length_43228_cov_31.1095	1549	26	SRR5088937
NODE_27978+_length_43228_cov_31.1095	1550	26	SRR5088937
NODE_27978+_length_43228_cov_31.1095	1551	26	SRR5088937
NODE_27978+_length_43228_cov_31.1095	1552	26	SRR5088937
NODE_27978+_length_43228_cov_31.1095	1553	26	SRR5088937
NODE_27978+_length_43228_cov_31.1095	1554	26	SRR5088937
NODE_27978+_length_43228_cov_31.1095	1555	24	SRR5088937
NODE_27978+_length_43228_cov_31.1095	1556	30	SRR5088937
NODE_27978+_length_43228_cov_31.1095	1557	30	SRR5088937
NODE_27978+_length_43228_cov_31.1095	1558	30	SRR5088937
NODE_27978+_length_43228_cov_31.1095	1559	30	SRR5088937
NODE_27978+_length_43228_cov_31.1095	1560	32	SRR5088937
NODE_27978+_length_43228_cov_31.1095	1561	30	SRR5088937
NODE_27978+_length_43228_cov_31.1095	1562	30	SRR5088937
NODE_27978+_length_43228_cov_31.1095	1563	32	SRR5088937
NODE_27978+_length_43228_cov_31.1095	1564	30	SRR5088937
NODE_27978+_length_43228_cov_31.1095	1565	38	SRR5088937
NODE_27978+_length_43228_cov_31.1095	1566	38	SRR5088937
NODE_27978+_length_43228_cov_31.1095	1567	38	SRR5088937
NODE_27978+_length_43228_cov_31.1095	1568	38	SRR5088937
NODE_27978+_length_43228_cov_31.1095	1569	38	SRR5088937
NODE_27978+_length_43228_cov_31.1095	1570	38	SRR5088937
NODE_27978+_length_43228_cov_31.1095	1571	38	SRR5088937
NODE_27978+_length_43228_cov_31.1095	1572	38	SRR5088937
NODE_27978+_length_43228_cov_31.1095	1573	38	SRR5088937
NODE_27978+_length_43228_cov_31.1095	1574	32	SRR5088937
NODE_27978+_length_43228_cov_31.1095	1575	32	SRR5088937
NODE_27978+_length_43228_cov_31.1095	1576	32	SRR5088937
NODE_27978+_length_43228_cov_31.1095	1577	32	SRR5088937
NODE_27978+_length_43228_cov_31.1095	1578	32	SRR5088937
NODE_27978+_length_43228_cov_31.1095	1579	34	SRR5088937
NODE_27978+_length_43228_cov_31.1095	1580	34	SRR5088937
NODE_27978+_length_43228_cov_31.1095	1581	34	SRR5088937
NODE_27978+_length_43228_cov_31.1095	1582	34	SRR5088937
NODE_27978+_length_43228_cov_31.1095	1583	38	SRR5088937
NODE_27978+_length_43228_cov_31.1095	1584	38	SRR5088937
NODE_27978+_length_43228_cov_31.1095	1585	38	SRR5088937
NODE_27978+_length_43228_cov_31.1095	1586	38	SRR5088937
NODE_27978+_length_43228_cov_31.1095	1587	38	SRR5088937
NODE_27978+_length_43228_cov_31.1095	1588	38	SRR5088937
NODE_27978+_length_43228_cov_31.1095	1589	38	SRR5088937
NODE_27978+_length_43228_cov_31.1095	1590	38	SRR5088937
NODE_27978+_length_43228_cov_31.1095	1591	40	SRR5088937
NODE_27978+_length_43228_cov_31.1095	1592	42	SRR5088937
NODE_27978+_length_43228_cov_31.1095	1593	42	SRR5088937
NODE_27978+_length_43228_cov_31.1095	1594	44	SRR5088937
NODE_27978+_length_43228_cov_31.1095	1595	44	SRR5088937
NODE_27978+_length_43228_cov_31.1095	1596	44	SRR5088937
NODE_27978+_length_43228_cov_31.1095	1597	44	SRR5088937
NODE_27978+_length_43228_cov_31.1095	1598	42	SRR5088937
NODE_27978+_length_43228_cov_31.1095	1599	42	SRR5088937
NODE_27978+_length_43228_cov_31.1095	1600	40	SRR5088937
NODE_27978+_length_43228_cov_31.1095	1601	42	SRR5088937
NODE_27978+_length_43228_cov_31.1095	1602	42	SRR5088937
NODE_27978+_length_43228_cov_31.1095	1603	42	SRR5088937
NODE_27978+_length_43228_cov_31.1095	1604	42	SRR5088937
NODE_27978+_length_43228_cov_31.1095	1605	42	SRR5088937
NODE_27978+_length_43228_cov_31.1095	1606	42	SRR5088937
NODE_27978+_length_43228_cov_31.1095	1607	42	SRR5088937
NODE_27978+_length_43228_cov_31.1095	1608	42	SRR5088937
NODE_27978+_length_43228_cov_31.1095	1609	42	SRR5088937
NODE_27978+_length_43228_cov_31.1095	1610	42	SRR5088937
NODE_27978+_length_43228_cov_31.1095	1611	46	SRR5088937
NODE_27978+_length_43228_cov_31.1095	1612	54	SRR5088937
NODE_27978+_length_43228_cov_31.1095	1613	54	SRR5088937
NODE_27978+_length_43228_cov_31.1095	1614	54	SRR5088937
NODE_27978+_length_43228_cov_31.1095	1615	54	SRR5088937
NODE_27978+_length_43228_cov_31.1095	1616	54	SRR5088937
NODE_27978+_length_43228_cov_31.1095	1617	54	SRR5088937
NODE_27978+_length_43228_cov_31.1095	1618	54	SRR5088937
NODE_27978+_length_43228_cov_31.1095	1619	54	SRR5088937
NODE_27978+_length_43228_cov_31.1095	1620	54	SRR5088937
NODE_27978+_length_43228_cov_31.1095	1621	54	SRR5088937
NODE_27978+_length_43228_cov_31.1095	1622	54	SRR5088937
NODE_27978+_length_43228_cov_31.1095	1623	54	SRR5088937
NODE_27978+_length_43228_cov_31.1095	1624	52	SRR5088937
NODE_27978+_length_43228_cov_31.1095	1625	52	SRR5088937
NODE_27978+_length_43228_cov_31.1095	1626	52	SRR5088937
NODE_27978+_length_43228_cov_31.1095	1627	52	SRR5088937
NODE_27978+_length_43228_cov_31.1095	1628	52	SRR5088937
NODE_27978+_length_43228_cov_31.1095	1629	52	SRR5088937
NODE_27978+_length_43228_cov_31.1095	1630	52	SRR5088937
NODE_27978+_length_43228_cov_31.1095	1631	52	SRR5088937
NODE_27978+_length_43228_cov_31.1095	1632	52	SRR5088937
NODE_27978+_length_43228_cov_31.1095	1633	52	SRR5088937
NODE_27978+_length_43228_cov_31.1095	1634	52	SRR5088937
NODE_27978+_length_43228_cov_31.1095	1635	52	SRR5088937
NODE_27978+_length_43228_cov_31.1095	1636	52	SRR5088937
NODE_27978+_length_43228_cov_31.1095	1637	54	SRR5088937
NODE_27978+_length_43228_cov_31.1095	1638	54	SRR5088937
NODE_27978+_length_43228_cov_31.1095	1639	54	SRR5088937
NODE_27978+_length_43228_cov_31.1095	1640	54	SRR5088937
NODE_27978+_length_43228_cov_31.1095	1641	56	SRR5088937
NODE_27978+_length_43228_cov_31.1095	1642	56	SRR5088937
NODE_27978+_length_43228_cov_31.1095	1643	56	SRR5088937
NODE_27978+_length_43228_cov_31.1095	1644	54	SRR5088937
NODE_27978+_length_43228_cov_31.1095	1645	54	SRR5088937
NODE_27978+_length_43228_cov_31.1095	1646	54	SRR5088937
NODE_27978+_length_43228_cov_31.1095	1647	54	SRR5088937
NODE_27978+_length_43228_cov_31.1095	1648	58	SRR5088937
NODE_27978+_length_43228_cov_31.1095	1649	58	SRR5088937
NODE_27978+_length_43228_cov_31.1095	1650	58	SRR5088937
NODE_27978+_length_43228_cov_31.1095	1651	58	SRR5088937
NODE_27978+_length_43228_cov_31.1095	1652	58	SRR5088937
NODE_27978+_length_43228_cov_31.1095	1653	58	SRR5088937
NODE_27978+_length_43228_cov_31.1095	1654	58	SRR5088937
NODE_27978+_length_43228_cov_31.1095	1655	58	SRR5088937
NODE_27978+_length_43228_cov_31.1095	1656	58	SRR5088937
NODE_27978+_length_43228_cov_31.1095	1657	52	SRR5088937
NODE_27978+_length_43228_cov_31.1095	1658	52	SRR5088937
NODE_27978+_length_43228_cov_31.1095	1659	52	SRR5088937
NODE_27978+_length_43228_cov_31.1095	1660	52	SRR5088937
NODE_27978+_length_43228_cov_31.1095	1661	50	SRR5088937
NODE_27978+_length_43228_cov_31.1095	1662	50	SRR5088937
NODE_27978+_length_43228_cov_31.1095	1663	50	SRR5088937
NODE_27978+_length_43228_cov_31.1095	1664	50	SRR5088937
NODE_27978+_length_43228_cov_31.1095	1665	52	SRR5088937
NODE_27978+_length_43228_cov_31.1095	1666	44	SRR5088937
NODE_27978+_length_43228_cov_31.1095	1667	44	SRR5088937
NODE_27978+_length_43228_cov_31.1095	1668	44	SRR5088937
NODE_27978+_length_43228_cov_31.1095	1669	44	SRR5088937
NODE_27978+_length_43228_cov_31.1095	1670	44	SRR5088937
NODE_27978+_length_43228_cov_31.1095	1671	44	SRR5088937
NODE_27978+_length_43228_cov_31.1095	1672	44	SRR5088937
NODE_27978+_length_43228_cov_31.1095	1673	44	SRR5088937
NODE_27978+_length_43228_cov_31.1095	1674	44	SRR5088937
NODE_27978+_length_43228_cov_31.1095	1675	44	SRR5088937
NODE_27978+_length_43228_cov_31.1095	1676	44	SRR5088937
NODE_27978+_length_43228_cov_31.1095	1677	44	SRR5088937
NODE_27978+_length_43228_cov_31.1095	1678	44	SRR5088937
NODE_27978+_length_43228_cov_31.1095	1679	44	SRR5088937
NODE_27978+_length_43228_cov_31.1095	1680	42	SRR5088937
NODE_27978+_length_43228_cov_31.1095	1681	44	SRR5088937
NODE_27978+_length_43228_cov_31.1095	1682	44	SRR5088937
NODE_27978+_length_43228_cov_31.1095	1683	44	SRR5088937
NODE_27978+_length_43228_cov_31.1095	1684	42	SRR5088937
NODE_27978+_length_43228_cov_31.1095	1685	40	SRR5088937
NODE_27978+_length_43228_cov_31.1095	1686	42	SRR5088937
NODE_27978+_length_43228_cov_31.1095	1687	44	SRR5088937
NODE_27978+_length_43228_cov_31.1095	1688	44	SRR5088937
NODE_27978+_length_43228_cov_31.1095	1689	44	SRR5088937
NODE_27978+_length_43228_cov_31.1095	1690	44	SRR5088937
NODE_27978+_length_43228_cov_31.1095	1691	44	SRR5088937
NODE_27978+_length_43228_cov_31.1095	1692	46	SRR5088937
NODE_27978+_length_43228_cov_31.1095	1693	40	SRR5088937
NODE_27978+_length_43228_cov_31.1095	1694	40	SRR5088937
NODE_27978+_length_43228_cov_31.1095	1695	38	SRR5088937
NODE_27978+_length_43228_cov_31.1095	1696	38	SRR5088937
NODE_27978+_length_43228_cov_31.1095	1697	38	SRR5088937
NODE_27978+_length_43228_cov_31.1095	1698	38	SRR5088937
NODE_27978+_length_43228_cov_31.1095	1699	40	SRR5088937
NODE_27978+_length_43228_cov_31.1095	1700	40	SRR5088937
NODE_27978+_length_43228_cov_31.1095	1701	40	SRR5088937
NODE_27978+_length_43228_cov_31.1095	1702	38	SRR5088937
NODE_27978+_length_43228_cov_31.1095	1703	44	SRR5088937
NODE_27978+_length_43228_cov_31.1095	1704	44	SRR5088937
NODE_27978+_length_43228_cov_31.1095	1705	44	SRR5088937
NODE_27978+_length_43228_cov_31.1095	1706	44	SRR5088937
NODE_27978+_length_43228_cov_31.1095	1707	46	SRR5088937
NODE_27978+_length_43228_cov_31.1095	1708	46	SRR5088937
NODE_27978+_length_43228_cov_31.1095	1709	46	SRR5088937
NODE_27978+_length_43228_cov_31.1095	1710	46	SRR5088937
NODE_27978+_length_43228_cov_31.1095	1711	50	SRR5088937
NODE_27978+_length_43228_cov_31.1095	1712	46	SRR5088937
NODE_27978+_length_43228_cov_31.1095	1713	38	SRR5088937
NODE_27978+_length_43228_cov_31.1095	1714	38	SRR5088937
NODE_27978+_length_43228_cov_31.1095	1715	38	SRR5088937
NODE_27978+_length_43228_cov_31.1095	1716	38	SRR5088937
NODE_27978+_length_43228_cov_31.1095	1717	38	SRR5088937
NODE_27978+_length_43228_cov_31.1095	1718	38	SRR5088937
NODE_27978+_length_43228_cov_31.1095	1719	38	SRR5088937
NODE_27978+_length_43228_cov_31.1095	1720	40	SRR5088937
NODE_27978+_length_43228_cov_31.1095	1721	42	SRR5088937
NODE_27978+_length_43228_cov_31.1095	1722	42	SRR5088937
NODE_27978+_length_43228_cov_31.1095	1723	42	SRR5088937
NODE_27978+_length_43228_cov_31.1095	1724	42	SRR5088937
NODE_27978+_length_43228_cov_31.1095	1725	42	SRR5088937
NODE_27978+_length_43228_cov_31.1095	1726	42	SRR5088937
NODE_27978+_length_43228_cov_31.1095	1727	42	SRR5088937
NODE_27978+_length_43228_cov_31.1095	1728	42	SRR5088937
NODE_27978+_length_43228_cov_31.1095	1729	42	SRR5088937
NODE_27978+_length_43228_cov_31.1095	1730	42	SRR5088937
NODE_27978+_length_43228_cov_31.1095	1731	42	SRR5088937
NODE_27978+_length_43228_cov_31.1095	1732	42	SRR5088937
NODE_27978+_length_43228_cov_31.1095	1733	42	SRR5088937
NODE_27978+_length_43228_cov_31.1095	1734	42	SRR5088937
NODE_27978+_length_43228_cov_31.1095	1735	42	SRR5088937
NODE_27978+_length_43228_cov_31.1095	1736	42	SRR5088937
NODE_27978+_length_43228_cov_31.1095	1737	42	SRR5088937
NODE_27978+_length_43228_cov_31.1095	1738	40	SRR5088937
NODE_27978+_length_43228_cov_31.1095	1739	42	SRR5088937
NODE_27978+_length_43228_cov_31.1095	1740	42	SRR5088937
NODE_27978+_length_43228_cov_31.1095	1741	42	SRR5088937
NODE_27978+_length_43228_cov_31.1095	1742	40	SRR5088937
NODE_27978+_length_43228_cov_31.1095	1743	38	SRR5088937
NODE_27978+_length_43228_cov_31.1095	1744	38	SRR5088937
NODE_27978+_length_43228_cov_31.1095	1745	40	SRR5088937
NODE_27978+_length_43228_cov_31.1095	1746	40	SRR5088937
NODE_27978+_length_43228_cov_31.1095	1747	40	SRR5088937
NODE_27978+_length_43228_cov_31.1095	1748	40	SRR5088937
NODE_27978+_length_43228_cov_31.1095	1749	38	SRR5088937
NODE_27978+_length_43228_cov_31.1095	1750	38	SRR5088937
NODE_27978+_length_43228_cov_31.1095	1751	38	SRR5088937
NODE_27978+_length_43228_cov_31.1095	1752	38	SRR5088937
NODE_27978+_length_43228_cov_31.1095	1753	40	SRR5088937
NODE_27978+_length_43228_cov_31.1095	1754	40	SRR5088937
NODE_27978+_length_43228_cov_31.1095	1755	40	SRR5088937
NODE_27978+_length_43228_cov_31.1095	1756	40	SRR5088937
NODE_27978+_length_43228_cov_31.1095	1757	40	SRR5088937
NODE_27978+_length_43228_cov_31.1095	1758	40	SRR5088937
NODE_27978+_length_43228_cov_31.1095	1759	40	SRR5088937
NODE_27978+_length_43228_cov_31.1095	1760	40	SRR5088937
NODE_27978+_length_43228_cov_31.1095	1761	40	SRR5088937
NODE_27978+_length_43228_cov_31.1095	1762	44	SRR5088937
NODE_27978+_length_43228_cov_31.1095	1763	46	SRR5088937
NODE_27978+_length_43228_cov_31.1095	1764	46	SRR5088937
NODE_27978+_length_43228_cov_31.1095	1765	44	SRR5088937
NODE_27978+_length_43228_cov_31.1095	1766	42	SRR5088937
NODE_27978+_length_43228_cov_31.1095	1767	42	SRR5088937
NODE_27978+_length_43228_cov_31.1095	1768	44	SRR5088937
NODE_27978+_length_43228_cov_31.1095	1769	44	SRR5088937
NODE_27978+_length_43228_cov_31.1095	1770	44	SRR5088937
NODE_27978+_length_43228_cov_31.1095	1771	46	SRR5088937
NODE_27978+_length_43228_cov_31.1095	1772	46	SRR5088937
NODE_27978+_length_43228_cov_31.1095	1773	54	SRR5088937
NODE_27978+_length_43228_cov_31.1095	1774	54	SRR5088937
NODE_27978+_length_43228_cov_31.1095	1775	54	SRR5088937
NODE_27978+_length_43228_cov_31.1095	1776	54	SRR5088937
NODE_27978+_length_43228_cov_31.1095	1777	56	SRR5088937
NODE_27978+_length_43228_cov_31.1095	1778	56	SRR5088937
NODE_27978+_length_43228_cov_31.1095	1779	56	SRR5088937
NODE_27978+_length_43228_cov_31.1095	1780	56	SRR5088937
NODE_27978+_length_43228_cov_31.1095	1781	56	SRR5088937
NODE_27978+_length_43228_cov_31.1095	1782	56	SRR5088937
NODE_27978+_length_43228_cov_31.1095	1783	56	SRR5088937
NODE_27978+_length_43228_cov_31.1095	1784	58	SRR5088937
NODE_27978+_length_43228_cov_31.1095	1785	56	SRR5088937
NODE_27978+_length_43228_cov_31.1095	1786	56	SRR5088937
NODE_27978+_length_43228_cov_31.1095	1787	54	SRR5088937
NODE_27978+_length_43228_cov_31.1095	1788	52	SRR5088937
NODE_27978+_length_43228_cov_31.1095	1789	52	SRR5088937
NODE_27978+_length_43228_cov_31.1095	1790	52	SRR5088937
NODE_27978+_length_43228_cov_31.1095	1791	52	SRR5088937
NODE_27978+_length_43228_cov_31.1095	1792	52	SRR5088937
NODE_27978+_length_43228_cov_31.1095	1793	52	SRR5088937
NODE_27978+_length_43228_cov_31.1095	1794	52	SRR5088937
NODE_27978+_length_43228_cov_31.1095	1795	52	SRR5088937
NODE_27978+_length_43228_cov_31.1095	1796	52	SRR5088937
NODE_27978+_length_43228_cov_31.1095	1797	52	SRR5088937
NODE_27978+_length_43228_cov_31.1095	1798	54	SRR5088937
NODE_27978+_length_43228_cov_31.1095	1799	54	SRR5088937
NODE_27978+_length_43228_cov_31.1095	1800	52	SRR5088937
NODE_27978+_length_43228_cov_31.1095	1801	52	SRR5088937
NODE_27978+_length_43228_cov_31.1095	1802	52	SRR5088937
NODE_27978+_length_43228_cov_31.1095	1803	52	SRR5088937
NODE_27978+_length_43228_cov_31.1095	1804	46	SRR5088937
NODE_27978+_length_43228_cov_31.1095	1805	48	SRR5088937
NODE_27978+_length_43228_cov_31.1095	1806	48	SRR5088937
NODE_27978+_length_43228_cov_31.1095	1807	48	SRR5088937
NODE_27978+_length_43228_cov_31.1095	1808	46	SRR5088937
NODE_27978+_length_43228_cov_31.1095	1809	46	SRR5088937
NODE_27978+_length_43228_cov_31.1095	1810	48	SRR5088937
NODE_27978+_length_43228_cov_31.1095	1811	48	SRR5088937
NODE_27978+_length_43228_cov_31.1095	1812	44	SRR5088937
NODE_27978+_length_43228_cov_31.1095	1813	44	SRR5088937
NODE_27978+_length_43228_cov_31.1095	1814	44	SRR5088937
NODE_27978+_length_43228_cov_31.1095	1815	44	SRR5088937
NODE_27978+_length_43228_cov_31.1095	1816	44	SRR5088937
NODE_27978+_length_43228_cov_31.1095	1817	44	SRR5088937
NODE_27978+_length_43228_cov_31.1095	1818	44	SRR5088937
NODE_27978+_length_43228_cov_31.1095	1819	44	SRR5088937
NODE_27978+_length_43228_cov_31.1095	1820	44	SRR5088937
NODE_27978+_length_43228_cov_31.1095	1821	42	SRR5088937
NODE_27978+_length_43228_cov_31.1095	1822	40	SRR5088937
NODE_27978+_length_43228_cov_31.1095	1823	40	SRR5088937
NODE_27978+_length_43228_cov_31.1095	1824	40	SRR5088937
NODE_27978+_length_43228_cov_31.1095	1825	40	SRR5088937
NODE_27978+_length_43228_cov_31.1095	1826	40	SRR5088937
NODE_27978+_length_43228_cov_31.1095	1827	42	SRR5088937
NODE_27978+_length_43228_cov_31.1095	1828	42	SRR5088937
NODE_27978+_length_43228_cov_31.1095	1829	44	SRR5088937
NODE_27978+_length_43228_cov_31.1095	1830	44	SRR5088937
NODE_27978+_length_43228_cov_31.1095	1831	44	SRR5088937
NODE_27978+_length_43228_cov_31.1095	1832	44	SRR5088937
NODE_27978+_length_43228_cov_31.1095	1833	44	SRR5088937
NODE_27978+_length_43228_cov_31.1095	1834	44	SRR5088937
NODE_27978+_length_43228_cov_31.1095	1835	44	SRR5088937
NODE_27978+_length_43228_cov_31.1095	1836	44	SRR5088937
NODE_27978+_length_43228_cov_31.1095	1837	46	SRR5088937
NODE_27978+_length_43228_cov_31.1095	1838	46	SRR5088937
NODE_27978+_length_43228_cov_31.1095	1839	46	SRR5088937
NODE_27978+_length_43228_cov_31.1095	1840	44	SRR5088937
NODE_27978+_length_43228_cov_31.1095	1841	44	SRR5088937
NODE_27978+_length_43228_cov_31.1095	1842	44	SRR5088937
NODE_27978+_length_43228_cov_31.1095	1843	46	SRR5088937
NODE_27978+_length_43228_cov_31.1095	1844	46	SRR5088937
NODE_27978+_length_43228_cov_31.1095	1845	46	SRR5088937
NODE_27978+_length_43228_cov_31.1095	1846	46	SRR5088937
NODE_27978+_length_43228_cov_31.1095	1847	46	SRR5088937
NODE_27978+_length_43228_cov_31.1095	1848	46	SRR5088937
NODE_27978+_length_43228_cov_31.1095	1849	46	SRR5088937
NODE_27978+_length_43228_cov_31.1095	1850	46	SRR5088937
NODE_27978+_length_43228_cov_31.1095	1851	46	SRR5088937
NODE_27978+_length_43228_cov_31.1095	1852	46	SRR5088937
NODE_27978+_length_43228_cov_31.1095	1853	46	SRR5088937
NODE_27978+_length_43228_cov_31.1095	1854	44	SRR5088937
NODE_27978+_length_43228_cov_31.1095	1855	42	SRR5088937
NODE_27978+_length_43228_cov_31.1095	1856	42	SRR5088937
NODE_27978+_length_43228_cov_31.1095	1857	46	SRR5088937
NODE_27978+_length_43228_cov_31.1095	1858	46	SRR5088937
NODE_27978+_length_43228_cov_31.1095	1859	46	SRR5088937
NODE_27978+_length_43228_cov_31.1095	1860	46	SRR5088937
NODE_27978+_length_43228_cov_31.1095	1861	50	SRR5088937
NODE_27978+_length_43228_cov_31.1095	1862	50	SRR5088937
NODE_27978+_length_43228_cov_31.1095	1863	46	SRR5088937
NODE_27978+_length_43228_cov_31.1095	1864	44	SRR5088937
NODE_27978+_length_43228_cov_31.1095	1865	44	SRR5088937
NODE_27978+_length_43228_cov_31.1095	1866	46	SRR5088937
NODE_27978+_length_43228_cov_31.1095	1867	46	SRR5088937
NODE_27978+_length_43228_cov_31.1095	1868	44	SRR5088937
NODE_27978+_length_43228_cov_31.1095	1869	44	SRR5088937
NODE_27978+_length_43228_cov_31.1095	1870	44	SRR5088937
NODE_27978+_length_43228_cov_31.1095	1871	44	SRR5088937
NODE_27978+_length_43228_cov_31.1095	1872	44	SRR5088937
NODE_27978+_length_43228_cov_31.1095	1873	44	SRR5088937
NODE_27978+_length_43228_cov_31.1095	1874	36	SRR5088937
NODE_27978+_length_43228_cov_31.1095	1875	36	SRR5088937
NODE_27978+_length_43228_cov_31.1095	1876	36	SRR5088937
NODE_27978+_length_43228_cov_31.1095	1877	36	SRR5088937
NODE_27978+_length_43228_cov_31.1095	1878	34	SRR5088937
NODE_27978+_length_43228_cov_31.1095	1879	34	SRR5088937
NODE_27978+_length_43228_cov_31.1095	1880	34	SRR5088937
NODE_27978+_length_43228_cov_31.1095	1881	34	SRR5088937
NODE_27978+_length_43228_cov_31.1095	1882	34	SRR5088937
NODE_27978+_length_43228_cov_31.1095	1883	32	SRR5088937
NODE_27978+_length_43228_cov_31.1095	1884	32	SRR5088937
NODE_27978+_length_43228_cov_31.1095	1885	30	SRR5088937
NODE_27978+_length_43228_cov_31.1095	1886	30	SRR5088937
NODE_27978+_length_43228_cov_31.1095	1887	30	SRR5088937
NODE_27978+_length_43228_cov_31.1095	1888	32	SRR5088937
NODE_27978+_length_43228_cov_31.1095	1889	32	SRR5088937
NODE_27978+_length_43228_cov_31.1095	1890	34	SRR5088937
NODE_27978+_length_43228_cov_31.1095	1891	34	SRR5088937
NODE_27978+_length_43228_cov_31.1095	1892	32	SRR5088937
NODE_27978+_length_43228_cov_31.1095	1893	32	SRR5088937
NODE_27978+_length_43228_cov_31.1095	1894	32	SRR5088937
NODE_27978+_length_43228_cov_31.1095	1895	34	SRR5088937
NODE_27978+_length_43228_cov_31.1095	1896	34	SRR5088937
NODE_27978+_length_43228_cov_31.1095	1897	34	SRR5088937
NODE_27978+_length_43228_cov_31.1095	1898	34	SRR5088937
NODE_27978+_length_43228_cov_31.1095	1899	32	SRR5088937
NODE_27978+_length_43228_cov_31.1095	1900	42	SRR5088937
NODE_27978+_length_43228_cov_31.1095	1901	42	SRR5088937
NODE_27978+_length_43228_cov_31.1095	1902	42	SRR5088937
NODE_27978+_length_43228_cov_31.1095	1903	42	SRR5088937
NODE_27978+_length_43228_cov_31.1095	1904	42	SRR5088937
NODE_27978+_length_43228_cov_31.1095	1905	42	SRR5088937
NODE_27978+_length_43228_cov_31.1095	1906	40	SRR5088937
NODE_27978+_length_43228_cov_31.1095	1907	40	SRR5088937
NODE_27978+_length_43228_cov_31.1095	1908	40	SRR5088937
NODE_27978+_length_43228_cov_31.1095	1909	40	SRR5088937
NODE_27978+_length_43228_cov_31.1095	1910	40	SRR5088937
NODE_27978+_length_43228_cov_31.1095	1911	40	SRR5088937
NODE_27978+_length_43228_cov_31.1095	1912	40	SRR5088937
NODE_27978+_length_43228_cov_31.1095	1913	42	SRR5088937
NODE_27978+_length_43228_cov_31.1095	1914	42	SRR5088937
NODE_27978+_length_43228_cov_31.1095	1915	42	SRR5088937
NODE_27978+_length_43228_cov_31.1095	1916	42	SRR5088937
NODE_27978+_length_43228_cov_31.1095	1917	42	SRR5088937
NODE_27978+_length_43228_cov_31.1095	1918	44	SRR5088937
NODE_27978+_length_43228_cov_31.1095	1919	46	SRR5088937
NODE_27978+_length_43228_cov_31.1095	1920	46	SRR5088937
NODE_27978+_length_43228_cov_31.1095	1921	46	SRR5088937
NODE_27978+_length_43228_cov_31.1095	1922	46	SRR5088937
NODE_27978+_length_43228_cov_31.1095	1923	48	SRR5088937
NODE_27978+_length_43228_cov_31.1095	1924	48	SRR5088937
NODE_27978+_length_43228_cov_31.1095	1925	48	SRR5088937
NODE_27978+_length_43228_cov_31.1095	1926	48	SRR5088937
NODE_27978+_length_43228_cov_31.1095	1927	50	SRR5088937
NODE_27978+_length_43228_cov_31.1095	1928	48	SRR5088937
NODE_27978+_length_43228_cov_31.1095	1929	50	SRR5088937
NODE_27978+_length_43228_cov_31.1095	1930	52	SRR5088937
NODE_27978+_length_43228_cov_31.1095	1931	54	SRR5088937
NODE_27978+_length_43228_cov_31.1095	1932	54	SRR5088937
NODE_27978+_length_43228_cov_31.1095	1933	54	SRR5088937
NODE_27978+_length_43228_cov_31.1095	1934	54	SRR5088937
NODE_27978+_length_43228_cov_31.1095	1935	54	SRR5088937
NODE_27978+_length_43228_cov_31.1095	1936	54	SRR5088937
NODE_27978+_length_43228_cov_31.1095	1937	54	SRR5088937
NODE_27978+_length_43228_cov_31.1095	1938	52	SRR5088937
NODE_27978+_length_43228_cov_31.1095	1939	52	SRR5088937
NODE_27978+_length_43228_cov_31.1095	1940	52	SRR5088937
NODE_27978+_length_43228_cov_31.1095	1941	52	SRR5088937
NODE_27978+_length_43228_cov_31.1095	1942	52	SRR5088937
NODE_27978+_length_43228_cov_31.1095	1943	52	SRR5088937
NODE_27978+_length_43228_cov_31.1095	1944	50	SRR5088937
NODE_27978+_length_43228_cov_31.1095	1945	50	SRR5088937
NODE_27978+_length_43228_cov_31.1095	1946	52	SRR5088937
NODE_27978+_length_43228_cov_31.1095	1947	54	SRR5088937
NODE_27978+_length_43228_cov_31.1095	1948	54	SRR5088937
NODE_27978+_length_43228_cov_31.1095	1949	54	SRR5088937
NODE_27978+_length_43228_cov_31.1095	1950	54	SRR5088937
NODE_27978+_length_43228_cov_31.1095	1951	54	SRR5088937
NODE_27978+_length_43228_cov_31.1095	1952	54	SRR5088937
NODE_27978+_length_43228_cov_31.1095	1953	54	SRR5088937
NODE_27978+_length_43228_cov_31.1095	1954	54	SRR5088937
NODE_27978+_length_43228_cov_31.1095	1955	54	SRR5088937
NODE_27978+_length_43228_cov_31.1095	1956	58	SRR5088937
NODE_27978+_length_43228_cov_31.1095	1957	58	SRR5088937
NODE_27978+_length_43228_cov_31.1095	1958	56	SRR5088937
NODE_27978+_length_43228_cov_31.1095	1959	58	SRR5088937
NODE_27978+_length_43228_cov_31.1095	1960	58	SRR5088937
NODE_27978+_length_43228_cov_31.1095	1961	58	SRR5088937
NODE_27978+_length_43228_cov_31.1095	1962	54	SRR5088937
NODE_27978+_length_43228_cov_31.1095	1963	54	SRR5088937
NODE_27978+_length_43228_cov_31.1095	1964	54	SRR5088937
NODE_27978+_length_43228_cov_31.1095	1965	54	SRR5088937
NODE_27978+_length_43228_cov_31.1095	1966	54	SRR5088937
NODE_27978+_length_43228_cov_31.1095	1967	52	SRR5088937
NODE_27978+_length_43228_cov_31.1095	1968	50	SRR5088937
NODE_27978+_length_43228_cov_31.1095	1969	50	SRR5088937
NODE_27978+_length_43228_cov_31.1095	1970	48	SRR5088937
NODE_27978+_length_43228_cov_31.1095	1971	50	SRR5088937
NODE_27978+_length_43228_cov_31.1095	1972	52	SRR5088937
NODE_27978+_length_43228_cov_31.1095	1973	50	SRR5088937
NODE_27978+_length_43228_cov_31.1095	1974	52	SRR5088937
NODE_27978+_length_43228_cov_31.1095	1975	52	SRR5088937
NODE_27978+_length_43228_cov_31.1095	1976	52	SRR5088937
NODE_27978+_length_43228_cov_31.1095	1977	52	SRR5088937
NODE_27978+_length_43228_cov_31.1095	1978	52	SRR5088937
NODE_27978+_length_43228_cov_31.1095	1979	54	SRR5088937
NODE_27978+_length_43228_cov_31.1095	1980	54	SRR5088937
NODE_27978+_length_43228_cov_31.1095	1981	54	SRR5088937
NODE_27978+_length_43228_cov_31.1095	1982	56	SRR5088937
NODE_27978+_length_43228_cov_31.1095	1983	56	SRR5088937
NODE_27978+_length_43228_cov_31.1095	1984	58	SRR5088937
NODE_27978+_length_43228_cov_31.1095	1985	58	SRR5088937
NODE_27978+_length_43228_cov_31.1095	1986	58	SRR5088937
NODE_27978+_length_43228_cov_31.1095	1987	60	SRR5088937
NODE_27978+_length_43228_cov_31.1095	1988	60	SRR5088937
NODE_27978+_length_43228_cov_31.1095	1989	58	SRR5088937
NODE_27978+_length_43228_cov_31.1095	1990	58	SRR5088937
NODE_27978+_length_43228_cov_31.1095	1991	58	SRR5088937
NODE_27978+_length_43228_cov_31.1095	1992	60	SRR5088937
NODE_27978+_length_43228_cov_31.1095	1993	60	SRR5088937
NODE_27978+_length_43228_cov_31.1095	1994	60	SRR5088937
NODE_27978+_length_43228_cov_31.1095	1995	60	SRR5088937
NODE_27978+_length_43228_cov_31.1095	1996	60	SRR5088937
NODE_27978+_length_43228_cov_31.1095	1997	60	SRR5088937
NODE_27978+_length_43228_cov_31.1095	1998	60	SRR5088937
[truncated: 207,040+ more rows]
