# Supplementary material for: Incomplete lytic cycle of a widespread Bacteroides bacteriophage leads to the formation of defective viral particles
Source: PLoS Biol. 2025 Mar 31;23(3):e3002787. doi: 10.1371/journal.pbio.3002787 (PMC12135933; doi:10.1371/journal.pbio.3002787)
Supplement: S15 Data — Expression of putative defence systems in the jmh43::dcas9-repcHP strain and the jmh43::dcas9-nt strain. (XLSX) [file pbio.3002787.s037.xlsx]

## Sheet: S15_data
Data S15) Raw values for S14 Fig - Expression of putative defence systems in the jmh43::dcas9-repcHP strain and the jmh43::dcas9-nt strain.
Defence system	gene name	Geneid	jmh43::dcas9-repCHP															jmh43::dcas9-nt
			0 hpi			1 hpi			2 hpi			6 hpi			22 hpi			0 hpi			1 hpi			2 hpi			6 hpi			22 hpi
			replicate 1	replicate 2	replicate 3	replicate 1	replicate 2	replicate 3	replicate 1	replicate 2	replicate 3	replicate 1	replicate 2	replicate 3	replicate 1	replicate 2	replicate 3	replicate 1	replicate 2	replicate 3	replicate 1	replicate 2	replicate 3	replicate 1	replicate 2	replicate 3	replicate 1	replicate 2	replicate 3	replicate 1	replicate 2	replicate 3
PsyrTA	deaD	deaD CDS 1:320375-322261	1752.69	1723.65	1711.84	1654.79	1858.43	1868.73	1603.02	1457.66	1540.32	47.27	116.69	107.63	131.03	130.7	107.85	1351.58	1226.93	1714.04	1716.04	1784.68	1584.99	1751.9	1436.19	1456.83	20.28	30.39	20.87	161.77	166.75	154.76
PsyrTA	yvdD	yvdD CDS 1:325143-325676	849.83	738.61	1208.61	1088.71	998.85	858.12	1354.11	1029.6	987.67	367.2	771.48	652.12	853.82	810.94	1167.6	1296.56	1049.16	934.81	996.19	1096.91	956.28	951.58	1138.97	826.79	326.84	380.55	249.37	797.18	673.69	916.94
Mokosh	MkoC	hypothetical protein CDS 1(14):111622-114687	182.22	195.23	281.21	247.94	195.65	172.08	205.22	213.4	205.2	59.85	121.51	117.12	125.48	82.38	116.93	263.82	250.35	194.11	263.11	254.34	261.18	167.87	232.16	192.85	46.06	48.11	40.7	115.18	139.98	136.89
AbiE	abiEi	hypothetical protein CDS 1:2969-3763	776.1	633.41	781.45	713.5	728.72	657.35	577.7	682.87	745.01	99.68	213.04	199.15	82.19	60.37	24.4	666.2	684.37	701.76	807.88	707.16	673.84	463.12	596.83	561.39	101.08	116.78	88.84	54.32	62.95	59.35
AbiE	abiEi	hypothetical protein CDS 1:3760-4575	944.68	671.43	955.13	904.89	843.47	739.84	669.78	823.52	764.91	139.53	241.37	296.26	166.56	76.66	80.22	951.45	933.74	878.05	972.54	856.39	952.39	566.64	754.81	671.87	105.43	113.77	116.62	103.88	144.35	83.93
PARIS	Rst	hypothetical protein CDS 1:114479-115480	172.95	256.62	221.78	246.79	230.28	201.7	289.62	172.23	261.57	349.08	580.7	456.81	88.67	79.52	55.64	213.08	164.31	140.77	239.16	278.2	240.93	334.01	260.23	293.35	230.16	205.85	203.25	126.07	131.35	115.42
PARIS	AAA	hypothetical protein CDS 1:115494-116369	299.6	376.81	422.86	438.81	338.32	368.88	473.82	341.41	343.56	824.5	1143.88	952.39	1006.39	437.24	343.17	393.27	293.52	239.98	408.64	420.13	438.91	497.28	426.37	410.92	653.93	654.95	529.53	723.83	712.67	700.14
PD Lambda-5	1	hypothetical protein CDS 1:852458-853843	1032.44	624.63	951.13	901.25	1206.41	984.76	1271.68	1564.01	1395.33	516.76	1179.14	1114.41	261.36	108.76	57.7	1060.9	1041.37	1042.02	874.22	898.08	930.64	1201.24	1410.06	1321.52	318.03	314.75	380.65	157.43	162.11	171.22
PD Lambda-5	2	DNA methyltransferase CDS 1:853848-854714	882.02	745.53	793.17	827.34	969.44	783.5	1089.77	1238.51	1174.17	356.65	921.05	1032.2	169.81	119.59	33.55	997.22	842.23	950.77	782.36	748.39	877.58	1032.63	1163.25	1167.02	243.14	176.97	248.66	116.21	142.95	117.61
BREX	brxL	hypothetical protein CDS 1:25145-27181	624.7	657.9	807.77	637.98	599.41	607.82	625.58	715.53	664.09	102.02	301.57	281.96	5.13	3.78	2.38	593.64	599.34	720.15	751.47	800.88	627.1	640.81	663.2	618.41	57.04	45.54	71.85	12.16	10.95	10.45
BREX	BrxC	hypothetical protein CDS 1:27187-29733	761.42	777.38	902.15	726.73	725.9	719.66	712.08	769.14	758.5	118.28	358.44	346.06	9.91	6.39	0.95	682.12	651.96	841.77	870.37	864.15	695.31	747.3	757.52	698.82	84.37	71.83	83.41	27.92	28.09	17.02
BREX	BrxC	hypothetical protein CDS 1:34385-37912	1524.59	1525.55	1472.46	1282.93	1459.21	1504.35	1248.35	1473.47	1355.48	297.06	745.62	703.57	126.56	98.28	54.93	1296.83	1320.41	1772	1435.61	1486.32	1278.21	1370.29	1289.14	1427.21	162.1	161.21	187.58	179.57	207.98	139.43
BREX	BrxA	hypothetical protein CDS 1:37925-38530	1505.54	1534.04	1398.79	1229.77	1286.13	1169.18	1074	1246.4	1142.61	245.57	640.28	700.48	182.66	124.49	20.01	1038.84	956.72	1650.17	1406.5	1360.91	1262.88	1266.33	1233.3	1292.67	167.77	169.23	200.06	341.91	374.92	283.93
BREX	BrxA	hypothetical protein CDS 1:38533-39171	1445.85	1480.92	1140.56	1103.71	1190.26	1205.59	1059.76	1340.76	1242.02	698.62	1215.05	1240.31	686.03	283.06	189.77	1063.86	1172.96	1537.39	1199.05	1283.41	1092.73	1090.99	1098	1314.55	409.21	457.2	580.76	389.33	523.05	453.9
