# Supplementary material for: Incomplete lytic cycle of a widespread Bacteroides bacteriophage leads to the formation of defective viral particles
Source: PLoS Biol. 2025 Mar 31;23(3):e3002787. doi: 10.1371/journal.pbio.3002787 (PMC12135933; doi:10.1371/journal.pbio.3002787)
Supplement: S16 Data — (XLSX) [file pbio.3002787.s038.xlsx]

## Sheet: S16_data
Data S16) Differentially expressed genes in the jmh43::dcas9-repcHP strain versus the jmh43::dcas9-nt strain at different timepoints
Gene	Timepoint (hpi)	baseMean	log2FoldChange	FoldChange	pvalue	padj	log10_padj
hepC 1 CDS 1:125663-127663	0	91.01	1.795	3.469	0.00000235	0.0109	1.963
hypothetical protein CDS 1:26663-26968	0	2001	-2.462	0.1815	0.00001167	0.01686	1.773
hypothetical protein CDS 1:526936-527259	0	112.9	-1.915	0.2651	0.00002757	0.02558	1.592
hypothetical protein CDS 1:66760-67029	0	19560	-2.827	0.1409	0.000005039	0.01169	1.932
DNA methyltransferase 1:214-1068	1	60.54	3.879	14.71	2.187e-10	4.777e-7	6.321
hp20 1:31930-32376	1	153.1	3.644	12.5	6.653e-7	0.0001816	3.741
Tail fibre protein 1:4606-11343	1	2319	3.644	12.5	2.319e-7	0.00008871	4.052
Portal protein 1:28187-29575	1	162.3	3.541	11.64	0.000001056	0.0002429	3.615
Tail protein with endopeptidase domain 1:11370-15386	1	1871	3.342	10.14	0.000001163	0.000254	3.595
Head morphogenesis MuF 1:29593-31008	1	46.43	3.429	10.77	5.549e-8	0.00003462	4.461
Neck1 1:31293-31925	1	25.44	3.249	9.508	0.000001373	0.0002853	3.545
hp15 1:34099-34239	1	216.4	3.222	9.33	0.000002435	0.0004194	3.377
Tape measure protein 1:15899-20290	1	2065	3.151	8.88	6.636e-7	0.0001816	3.741
hp36 1:20291-20491	1	197.7	2.987	7.927	0.00001389	0.001733	2.761
Major tail protein 1:21025-21585	1	1584	3.165	8.969	2.64e-7	0.00008871	4.052
DNAJ 1:36277-36513	1	774	3.13	8.757	9.56e-7	0.000232	3.635
hp35 1:20530-21021	1	1013	2.958	7.769	0.00001318	0.001693	2.771
TerL 1:26173-27741	1	439.1	3.025	8.14	0.000002497	0.0004194	3.377
Head maturation protease 1:24491-25561	1	924.7	3.051	8.289	8.041e-7	0.0002066	3.685
hp17 1:32981-33631	1	2496	2.867	7.294	0.00001849	0.002071	2.684
Transcriptional regulator 1:34510-35022	1	837.6	2.906	7.495	0.00001201	0.00164	2.785
TerS 1:25725-26171	1	164.3	2.899	7.461	0.00001251	0.001656	2.781
Head-tail adaptor protein 1:27760-28185	1	37.02	1.996	3.988	0.000331	0.02191	1.659
Baseplate hub 1:15433-15897	1	126.5	2.756	6.757	0.0000291	0.003177	2.498
hp12 1:35043-35348	1	715.3	3.026	8.144	1.683e-9	0.00000245	5.611
hp33 1:21597-21944	1	2090	2.916	7.547	0.00000163	0.0003096	3.509
hp14 1:34280-34477	1	439	2.602	6.07	0.00005517	0.005128	2.29
Major capsid protein 1:23256-24479	1	6301	2.878	7.354	0.000002494	0.0004194	3.377
hp19 1:32386-32655	1	251.2	2.96	7.781	1.082e-8	0.000009454	5.024
DNAJ 1:32763-32978	1	7557	2.877	7.347	2.483e-7	0.00008871	4.052
hp16 1:33653-34096	1	883.9	2.602	6.071	0.00004103	0.004024	2.395
Endolysin 1:22792-23256	1	1462	2.793	6.933	0.000005085	0.0007933	3.101
hp32 1:21886-22365	1	2747	2.781	6.873	0.000006056	0.0009121	3.04
Helicase 1:36510-37187	1	1012	2.88	7.361	8.231e-8	0.00004494	4.347
hp11 1:35368-36273	1	2298	2.698	6.489	0.00001556	0.001864	2.73
MuB 1:37585-38454	1	1914	2.831	7.114	3.059e-8	0.00002227	4.652
Holin 1:22393-22779	1	1782	2.749	6.722	5.573e-7	0.0001739	3.76
hp8 1:37190-37588	1	406.4	2.715	6.566	1.918e-7	0.00008871	4.052
hp5 1:40545-40751	1	859.2	2.608	6.097	0.000003091	0.0005	3.301
MuA 1:38490-40529	1	5454	2.602	6.071	2.572e-7	0.00008871	4.052
hp3 1:41076-41267	1	597.2	2.338	5.055	0.000007972	0.001161	2.935
Transcriptional regulator 1:40756-40956	1	882.9	2.069	4.195	0.00003985	0.004024	2.395
ThyA 1:1164-1808	1	409.1	1.985	3.959	0.00001827	0.002071	2.684
hp22 1:30991-31260	1	1978	1.95	3.865	3.334e-9	0.000003641	5.439
hp41 1:4415-4609	1	2412	1.764	3.397	0.00004146	0.004024	2.395
RNA-binding protein CDS 1:138076-139590	1	10370	1.703	3.255	0.00005176	0.004915	2.308
hp44 1:1881-2123	1	93.7	1.729	3.314	0.0000355	0.003692	2.433
Reverse transcriptase 1:2785-4089	1	2343	1.69	3.226	0.000001437	0.0002853	3.545
Avd 1:2303-2788	1	807.1	1.436	2.706	0.00001579	0.001864	2.73
integrase CDS 1:202166-203479	1	5132	1.016	2.022	0.0001152	0.00932	2.031
Repc 1:41403-41822	1	99.67	-2.918	0.1323	6.752e-12	2.949e-8	7.53
hypothetical protein CDS 1:365451-366593	1	241.9	-1.847	0.2779	0.0002724	0.01859	1.731
hypothetical protein CDS 1:364228-365376	1	219.7	-1.975	0.2544	0.0001907	0.01388	1.858
bshA CDS 1:226178-227251	1	505.1	-1.627	0.3238	0.0003856	0.02477	1.606
hypothetical protein CDS 1:232705-232857	1	61.3	-2.028	0.2452	0.00009397	0.007893	2.103
TonB-dependent receptor P3 CDS 1:376691-379822	1	731	-1.205	0.4338	0.0009251	0.04989	1.302
hypothetical protein CDS 1:233218-234102	1	647.5	-1.411	0.376	0.0005744	0.03567	1.448
hypothetical protein CDS 1:225333-226181	1	414.3	-2.149	0.2254	0.00003369	0.003589	2.445
wecA 1 CDS 1:231078-232076	1	397.1	-1.405	0.3777	0.0005798	0.03567	1.448
hypothetical protein CDS 1:372098-374005	1	627.9	-1.358	0.3902	0.0006437	0.03852	1.414
glycosyltransferase CDS 1:227253-228341	1	660.1	-2.061	0.2396	0.00006321	0.005752	2.24
hypothetical protein CDS 1:228910-229533	1	213.9	-1.959	0.2572	0.00009393	0.007893	2.103
hypothetical protein CDS 1:220892-221872	1	871.1	-1.301	0.4059	0.0006781	0.04002	1.398
hypothetical protein CDS 1:228338-228913	1	228.2	-1.829	0.2815	0.0001488	0.01161	1.935
hypothetical protein CDS 1:224188-225336	1	925.6	-1.889	0.2701	0.0001138	0.00932	2.031
hypothetical protein CDS 1:219759-220889	1	883.1	-1.959	0.2572	0.00007801	0.006857	2.164
wbpI 1 CDS 1:210514-211701	1	1654	-1.257	0.4185	0.0007225	0.0413	1.384
transcription antiterminator CDS 1:205087-205665	1	1832	-1.254	0.4192	0.0007037	0.04098	1.387
hypothetical protein CDS 1:221887-223083	1	823.5	-1.923	0.2636	0.00007849	0.006857	2.164
hypothetical protein CDS 1:223107-224201	1	1087	-1.731	0.3011	0.0001875	0.01388	1.858
hypothetical protein CDS 1:234115-236553	1	2315	-1.799	0.2874	0.0001364	0.01083	1.965
hypothetical protein CDS 1:218275-219759	1	711.4	-1.622	0.3249	0.00023	0.01621	1.79
wbgU CDS 1:209361-210425	1	1558	-1.556	0.3401	0.0002619	0.01816	1.741
Avd 1:2303-2788	2	807.1	1.504	2.836	0.000005597	0.0005432	3.265
Baseplate hub 1:15433-15897	2	126.5	3.894	14.87	2.186e-7	0.00002581	4.588
capD CDS 1:212971-213993	2	1124	-1.488	0.3566	0.0003995	0.02237	1.65
DNA methyltransferase 1:214-1068	2	60.54	4.241	18.91	4.61e-11	1.549e-8	7.81
DNAJ 1:32763-32978	2	7557	4.866	29.16	9.763e-16	2.132e-12	11.67
DNAJ 1:36277-36513	2	774	3.952	15.48	4.538e-9	7.341e-7	6.134
Endolysin 1:22792-23256	2	1462	4.118	17.36	2.71e-10	6.512e-8	7.186
glycosyltransferase CDS 1:227253-228341	2	660.1	-1.374	0.3859	0.0002997	0.01746	1.758
Head maturation protease 1:24491-25561	2	924.7	4.417	21.37	1.585e-11	5.768e-9	8.239
Head morphogenesis MuF 1:29593-31008	2	46.43	4.762	27.13	8.853e-10	1.841e-7	6.735
Head-tail adaptor protein 1:27760-28185	2	37.02	4.429	21.54	0.000001564	0.0001589	3.799
Helicase 1:36510-37187	2	1012	4.066	16.74	3.055e-13	4.448e-10	9.352
Holin 1:22393-22779	2	1782	4.049	16.56	1.51e-12	8.244e-10	9.084
hp1 1:42222-42434	2	772.9	1.079	2.113	0.000009789	0.0009097	3.041
hp11 1:35368-36273	2	2298	3.437	10.83	3.124e-7	0.00003499	4.456
hp12 1:35043-35348	2	715.3	4.252	19.06	2.776e-16	1.212e-12	11.92
hp14 1:34280-34477	2	439	4.169	17.99	1.943e-8	0.000002572	5.59
hp15 1:34099-34239	2	216.4	4.727	26.48	1.156e-10	2.97e-8	7.527
hp16 1:33653-34096	2	883.9	3.837	14.29	6.816e-8	0.000008507	5.07
hp17 1:32981-33631	2	2496	4.082	16.94	2.501e-8	0.000003213	5.493
hp19 1:32386-32655	2	251.2	3.405	10.6	2.833e-10	6.512e-8	7.186
hp20 1:31930-32376	2	153.1	4.107	17.23	2.602e-7	0.00002991	4.524
hp22 1:30991-31260	2	1978	2.261	4.794	1.263e-11	5.016e-9	8.3
hp3 1:41076-41267	2	597.2	3.273	9.667	1.273e-8	0.000001793	5.746
hp32 1:21886-22365	2	2747	3.908	15.01	2.129e-9	3.874e-7	6.412
hp33 1:21597-21944	2	2090	4.028	16.31	3.466e-10	7.569e-8	7.121
hp35 1:20530-21021	2	1013	4.361	20.54	4.927e-9	7.421e-7	6.13
hp36 1:20291-20491	2	197.7	4.681	25.65	2.238e-9	3.911e-7	6.408
hp44 1:1881-2123	2	93.7	1.829	3.552	0.00001694	0.001479	2.83
hp5 1:40545-40751	2	859.2	3.564	11.83	1.53e-9	3.037e-7	6.518
hp8 1:37190-37588	2	406.4	3.901	14.94	7.353e-13	4.588e-10	9.338
hypothetical protein CDS 1:104827-105285	2	49.35	1.643	3.123	0.000199	0.01279	1.893
hypothetical protein CDS 1:133722-134840	2	134.6	1.299	2.46	0.0002609	0.01583	1.8
hypothetical protein CDS 1:134928-136409	2	276.3	2.646	6.259	3.249e-7	0.00003548	4.45
hypothetical protein CDS 1:218275-219759	2	711.4	-1.999	0.2502	0.00006329	0.005216	2.283
hypothetical protein CDS 1:219759-220889	2	883.1	-1.719	0.3037	0.0001252	0.009117	2.04
hypothetical protein CDS 1:221887-223083	2	823.5	-1.73	0.3014	0.0001104	0.008423	2.075
hypothetical protein CDS 1:223107-224201	2	1087	-1.364	0.3884	0.0003139	0.01804	1.744
hypothetical protein CDS 1:224188-225336	2	925.6	-1.28	0.4117	0.0003595	0.02039	1.691
hypothetical protein CDS 1:225333-226181	2	414.3	-1.394	0.3806	0.0002578	0.01583	1.8
hypothetical protein CDS 1:228338-228913	2	228.2	-1.447	0.3667	0.0002734	0.01614	1.792
hypothetical protein CDS 1:228910-229533	2	213.9	-1.135	0.4553	0.0004935	0.02661	1.575
hypothetical protein CDS 1:234115-236553	2	2315	-1.568	0.3372	0.0001822	0.01196	1.922
hypothetical protein CDS 1:333512-334993	2	1762	1.917	3.777	0.00006902	0.005583	2.253
integrase CDS 1:202166-203479	2	5132	1.222	2.333	0.00001418	0.00129	2.889
Major capsid protein 1:23256-24479	2	6301	4.204	18.43	6.28e-11	1.959e-8	7.708
Major tail protein 1:21025-21585	2	1584	4.525	23.02	2.721e-12	1.32e-9	8.879
MuA 1:38490-40529	2	5454	3.563	11.82	7.768e-12	3.393e-9	8.469
MuB 1:37585-38454	2	1914	3.796	13.89	6.729e-13	4.588e-10	9.338
Neck1 1:31293-31925	2	25.44	5.224	37.36	6.498e-7	0.00006923	4.16
Portal protein 1:28187-29575	2	162.3	4.514	22.84	1.782e-8	0.000002433	5.614
Repc 1:41403-41822	2	99.67	-3.315	0.1005	4.431e-13	4.588e-10	9.338
Reverse transcriptase 1:2785-4089	2	2343	1.495	2.818	0.00000868	0.0008242	3.084
RNA-binding protein CDS 1:138076-139590	2	10370	1.362	2.571	0.0001143	0.00846	2.073
SusD-like protein P2 CDS 1:331909-333444	2	1465	2.234	4.703	0.00002141	0.001834	2.737
Tail fibre protein 1:4606-11343	2	2319	4.31	19.83	9.451e-9	0.000001376	5.861
Tail protein with endopeptidase domain 1:11370-15386	2	1871	4.393	21.01	2.056e-9	3.874e-7	6.412
Tape measure protein 1:15899-20290	2	2065	4.327	20.07	9.169e-11	2.503e-8	7.602
TerL 1:26173-27741	2	439.1	4.603	24.31	7.378e-11	2.149e-8	7.668
TerS 1:25725-26171	2	164.3	4.743	26.77	3.111e-9	5.227e-7	6.282
ThyA 1:1164-1808	2	409.1	1.54	2.908	0.00009454	0.007508	2.124
TonB-dependent receptor P3 CDS 1:328904-331909	2	4401	2.52	5.734	1.805e-7	0.0000219	4.66
Transcriptional regulator 1:34510-35022	2	837.6	4.205	18.45	4.799e-9	7.421e-7	6.13
Transcriptional regulator 1:40756-40956	2	882.9	4.052	16.58	6.022e-13	4.588e-10	9.338
wbgU CDS 1:209361-210425	2	1558	-1.772	0.2929	0.0001119	0.008423	2.075
wbpI 1 CDS 1:210514-211701	2	1654	-1.199	0.4356	0.0006088	0.03204	1.494
wecC 1 CDS 1:215600-216826	2	1542	-1.331	0.3975	0.0005072	0.02702	1.568
Neck1 1:31293-31925	6	25.44	7.398	168.7	1.172e-9	4.419e-8	7.355
Major capsid protein 1:23256-24479	6	6301	5.939	61.35	2.042e-19	5.57e-17	16.25
hp14 1:34280-34477	6	439	5.859	58.03	1.858e-14	2.462e-12	11.61
hp17 1:32981-33631	6	2496	5.756	54.04	2.038e-14	2.626e-12	11.58
Head maturation protease 1:24491-25561	6	924.7	5.762	54.26	1.41e-17	3.115e-15	14.51
hp36 1:20291-20491	6	197.7	5.62	49.17	5.62e-12	3.89e-10	9.41
Head-tail adaptor protein 1:27760-28185	6	37.02	5.19	36.51	4.325e-7	0.000006388	5.195
hp12 1:35043-35348	6	715.3	5.671	50.96	2.148e-27	1.424e-24	23.85
DNAJ 1:32763-32978	6	7557	5.635	49.68	2.09e-23	1.077e-20	19.97
Major tail protein 1:21025-21585	6	1584	5.532	46.27	6.987e-17	1.296e-14	13.89
Holin 1:22393-22779	6	1782	5.525	46.04	3.538e-21	1.492e-18	17.83
hp32 1:21886-22365	6	2747	5.478	44.58	3.062e-16	5.26e-14	13.28
Endolysin 1:22792-23256	6	1462	5.468	44.28	4.731e-16	7.566e-14	13.12
hp33 1:21597-21944	6	2090	5.443	43.5	1.981e-16	3.534e-14	13.45
hp35 1:20530-21021	6	1013	5.344	40.61	3.868e-12	2.848e-10	9.546
Transcriptional regulator 1:34510-35022	6	837.6	5.349	40.75	3.884e-13	3.753e-11	10.43
hp5 1:40545-40751	6	859.2	5.314	39.79	1.16e-18	2.989e-16	15.52
Tail protein with endopeptidase domain 1:11370-15386	6	1871	5.219	37.25	4.441e-12	3.218e-10	9.492
hp16 1:33653-34096	6	883.9	5.218	37.22	8.946e-13	7.979e-11	10.1
hp15 1:34099-34239	6	216.4	5.173	36.08	2.642e-12	2.009e-10	9.697
TerL 1:26173-27741	6	439.1	5.142	35.3	4.896e-12	3.441e-10	9.463
DNAJ 1:36277-36513	6	774	5.152	35.55	4.656e-14	5.398e-12	11.27
hp11 1:35368-36273	6	2298	5.095	34.18	1.412e-13	1.488e-11	10.83
Tape measure protein 1:15899-20290	6	2065	5.006	32.12	2.726e-13	2.748e-11	10.56
Portal protein 1:28187-29575	6	162.3	4.824	28.33	4.498e-9	1.439e-7	6.842
Baseplate hub 1:15433-15897	6	126.5	4.825	28.35	1.446e-9	5.159e-8	7.287
MuB 1:37585-38454	6	1914	4.889	29.63	5.925e-20	1.832e-17	16.74
Tail fibre protein 1:4606-11343	6	2319	4.694	25.88	9.4e-10	3.726e-8	7.429
Helicase 1:36510-37187	6	1012	4.808	28.02	1.659e-17	3.497e-15	14.46
Head morphogenesis MuF 1:29593-31008	6	46.43	4.631	24.78	1.253e-9	4.576e-8	7.34
hp8 1:37190-37588	6	406.4	4.595	24.17	6.318e-17	1.221e-14	13.91
hp20 1:31930-32376	6	153.1	4.33	20.11	3.099e-8	7.187e-7	6.143
MuA 1:38490-40529	6	5454	4.542	23.3	7.66e-18	1.776e-15	14.75
TerS 1:25725-26171	6	164.3	4.162	17.9	2.844e-8	6.662e-7	6.176
Transcriptional regulator 1:40756-40956	6	882.9	4.376	20.76	6.147e-15	8.385e-13	12.08
hp19 1:32386-32655	6	251.2	3.836	14.28	3.573e-12	2.673e-10	9.573
hp41 1:4415-4609	6	2412	3.51	11.39	3.372e-14	4.01e-12	11.4
hypothetical protein CDS 1:283148-283378	6	18.71	1.111	2.16	0.003769	0.01125	1.949
hp3 1:41076-41267	6	597.2	3.034	8.193	1.794e-9	6.305e-8	7.2
Reverse transcriptase 1:2785-4089	6	2343	3.277	9.695	3.385e-20	1.121e-17	16.95
susC 7 CDS 1:177551-180529	6	53.05	2.818	7.051	5.886e-16	9.1e-14	13.04
ATPase CDS 1:125269-126243	6	396.1	2.828	7.1	1.863e-31	1.728e-28	27.76
hypothetical protein CDS 1:13203-14219	6	680.9	1.042	2.059	0.005045	0.01427	1.846
hypothetical protein CDS 1:14216-15304	6	350.7	1.071	2.101	0.004237	0.01238	1.907
Avd 1:2303-2788	6	807.1	2.59	6.023	1.144e-15	1.711e-13	12.77
hypothetical protein CDS 1:180532-180756	6	6.352	1.079	2.113	0.004029	0.01186	1.926
hypothetical protein CDS 1:123372-123986	6	329.4	2.638	6.223	5.841e-29	4.515e-26	25.35
DNA methyltransferase 1:214-1068	6	60.54	1.62	3.073	0.00003708	0.0002426	3.615
hypothetical protein CDS 1:122419-123351	6	974	2.46	5.502	8.963e-27	5.196e-24	23.28
hp1 1:42222-42434	6	772.9	2.36	5.134	1.389e-19	4.026e-17	16.4
hypothetical protein CDS 1:11754-12407	6	72.24	1.404	2.647	0.0002667	0.00125	2.903
hypothetical protein CDS 1:123983-125257	6	517.1	2.414	5.33	1.806e-33	4.187e-30	29.38
ThyA 1:1164-1808	6	409.1	1.773	3.418	7.466e-7	0.000009979	5.001
queG 1 CDS 1:225783-226814	6	89.74	1.403	2.644	0.0002075	0.001003	2.998
hypothetical protein CDS 1:3902-4018	6	174	1.618	3.069	0.000004125	0.00003896	4.409
hypothetical protein CDS 1:78171-80156	6	82.68	1.851	3.609	2.006e-9	6.942e-8	7.159
radical SAM domain-containing protein CDS 1:11781-12635	6	217.8	1.709	3.268	3.218e-7	0.000004958	5.305
hypothetical protein CDS 1:507030-507194	6	13.54	1.026	2.036	0.005571	0.01552	1.809
hypothetical protein CDS 1:126303-127613	6	340.8	1.879	3.679	1.928e-11	1.118e-9	8.952
hypothetical protein CDS 1:121431-122438	6	619.3	2.082	4.234	6.06e-33	9.369e-30	29.03
hypothetical protein CDS 1:168765-169694	6	1264	1.81	3.507	7.502e-12	4.868e-10	9.313
hypothetical protein CDS 1:510100-511434	6	176	1.785	3.447	3.384e-11	1.847e-9	8.734
czcB CDS 1:240143-241252	6	17.76	1.463	2.757	0.00001603	0.0001189	3.925
SusD-like protein P2 CDS 1:22620-24029	6	5655	1.627	3.088	7.543e-8	0.000001521	5.818
dtd3 1 CDS 1:201833-202522	6	106	1.236	2.355	0.0006194	0.002515	2.599
TonB-dependent receptor P3 CDS 1:24049-27144	6	14370	1.634	3.104	3.16e-8	7.255e-7	6.139
hypothetical protein CDS 1:359789-362152	6	7.517	1.076	2.108	0.003417	0.01038	1.984
hypothetical protein CDS 1:161404-162420	6	190.2	1.544	2.917	9.615e-7	0.00001207	4.918
hypothetical protein CDS 1:162432-164051	6	274.4	1.574	2.978	1.632e-7	0.000002836	5.547
TonB-dependent receptor P3 CDS 1:166098-169349	6	559.6	1.58	2.99	1.21e-7	0.000002224	5.653
hypothetical protein CDS 1:85713-87062	6	445.4	1.651	3.141	3.654e-10	1.614e-8	7.792
TonB-dependent receptor P26 CDS 1:75072-78158	6	111.9	1.565	2.959	7.112e-8	0.000001466	5.834
hypothetical protein CDS 1:1003997-1004959	6	454.4	1.549	2.926	1.465e-7	0.000002584	5.588
hypothetical protein CDS 1:135911-136840	6	84.07	1.51	2.847	5.919e-7	0.000008232	5.085
purF 2 CDS 1:62380-63789	6	3626	1.657	3.153	6.948e-12	4.603e-10	9.337
hypothetical protein CDS 1:24171-25349	6	250.7	1.372	2.588	0.00002723	0.0001874	3.727
hypothetical protein CDS 1:12625-14046	6	907.9	1.455	2.741	0.00000231	0.00002436	4.613
rnfG CDS 1:241292-241975	6	470.9	1.434	2.702	0.000003452	0.00003377	4.472
dauA CDS 1:153817-155496	6	998.7	1.662	3.165	1.172e-13	1.264e-11	10.9
hypothetical protein CDS 1:73730-75040	6	339.2	1.451	2.734	0.000001587	0.00001765	4.753
hypothetical protein CDS 1:160380-161384	6	210.2	1.396	2.632	0.000009429	0.00007632	4.117
hypothetical protein CDS 1:164085-166085	6	335.6	1.495	2.819	1.808e-7	0.000003082	5.511
hypothetical protein CDS 1:12433-13389	6	129.9	1.353	2.554	0.0000242	0.0001688	3.773
serB2 CDS 1:585061-586290	6	2306	1.742	3.345	1.401e-31	1.624e-28	27.79
hypothetical protein CDS 1:20477-20974	6	235.4	1.518	2.864	2.175e-8	5.254e-7	6.279
hypothetical protein CDS 1:410010-411398	6	3362	1.622	3.078	3.255e-13	3.212e-11	10.49
hypothetical protein CDS 1:511446-512528	6	263.3	1.554	2.936	9.953e-10	3.847e-8	7.415
hypothetical protein CDS 1:28530-29123	6	59.78	1.499	2.826	3.919e-8	8.736e-7	6.059
hypothetical protein CDS 1:152894-152986	6	6420	1.426	2.687	0.000001248	0.00001478	4.83
iolG 4 CDS 1:84238-85656	6	415.5	1.503	2.834	1.443e-8	3.738e-7	6.427
hp22 1:30991-31260	6	1978	1.46	2.751	1.554e-7	0.00000271	5.567
hypothetical protein CDS 1:22774-23523	6	272.9	1.13	2.189	0.001237	0.004446	2.352
ppaX CDS 1:321787-322428	6	311.4	1.458	2.747	7.815e-8	0.000001559	5.807
pqqD CDS 1:411443-411790	6	82.24	1.337	2.527	0.00001176	0.00009198	4.036
tuaB CDS 1:974234-975682	6	67.14	1.359	2.565	0.000005181	0.00004721	4.326
pflA 2 CDS 1:296018-296746	6	656	1.457	2.745	3.358e-8	7.56e-7	6.121
Beta-galactosidase BoGH2A CDS 1:1081921-1084440	6	683.4	1.47	2.771	1.14e-8	3.147e-7	6.502
hypothetical protein CDS 1:20718-22409	6	914	1.219	2.328	0.0002316	0.001103	2.957
hypothetical protein CDS 1:29193-30785	6	20.65	1.142	2.208	0.0008915	0.003389	2.47
DNA helicase CDS 1:113912-115990	6	518.5	1.432	2.699	1.112e-7	0.00000211	5.676
resA 2 CDS 1:586558-587064	6	9166	1.482	2.794	5.07e-10	2.177e-8	7.662
yidC CDS 1:196627-198483	6	7173	1.539	2.905	8.401e-14	9.277e-12	11.03
hypothetical protein CDS 1:407431-407991	6	1026	1.348	2.545	0.000003235	0.00003213	4.493
pflB CDS 1:296760-298988	6	15270	1.501	2.83	1.008e-12	8.823e-11	10.05
hypothetical protein CDS 1:22018-23952	6	129.9	1.356	2.561	5.49e-7	0.000007786	5.109
hypothetical protein CDS 1:688933-689910	6	1501	1.289	2.443	0.000006708	0.00005826	4.235
aspT 4 CDS 1:65225-66889	6	7421	1.435	2.704	3.523e-11	1.9e-9	8.721
GtrB-like O-antigen conversion CDS 1:978931-979782	6	55.62	1.169	2.248	0.000268	0.001251	2.903
galK CDS 1:23736-24890	6	8707	1.336	2.524	3.934e-7	0.000005886	5.23
TonB-dependent receptor P3 CDS 1:246822-249974	6	32630	1.097	2.14	0.001025	0.003778	2.423
rsmD CDS 1:207680-208213	6	425.7	1.336	2.524	2.962e-7	0.000004657	5.332
hypothetical protein CDS 1:80166-81077	6	81.95	1.259	2.393	0.00001476	0.0001111	3.954
hypothetical protein CDS 1:102005-102502	6	388.8	1.38	2.602	4.681e-9	1.487e-7	6.828
ispF CDS 1:339793-340272	6	393	1.421	2.678	1.28e-11	7.609e-10	9.119
lrp CDS 1:54295-54765	6	293.7	1.446	2.725	3.126e-14	3.837e-12	11.42
hypothetical protein CDS 1:252162-253454	6	950.9	1.267	2.406	0.000008256	0.00006862	4.164
hypothetical protein CDS 1:503437-506340	6	115.2	1.193	2.286	0.0001065	0.0005794	3.237
rbsK 1 CDS 1:169362-170297	6	237.9	1.24	2.362	0.00002264	0.0001599	3.796
hypothetical protein CDS 1:23990-24886	6	45.37	1.256	2.388	0.00001154	0.00009072	4.042
hypothetical protein CDS 1:249506-252079	6	776.9	1.215	2.322	0.00004872	0.0003021	3.52
hypothetical protein CDS 1:18687-19253	6	550.3	1.096	2.137	0.0008821	0.003356	2.474
hypothetical protein CDS 1:8982-9332	6	89.96	1.238	2.359	0.00001732	0.0001265	3.898
speG CDS 1:916312-916851	6	549.2	1.265	2.403	0.000004272	0.00004019	4.396
hypothetical protein CDS 1:28919-30739	6	38.63	1.046	2.064	0.001885	0.0063	2.201
hypothetical protein CDS 1:317185-318447	6	83.33	1.217	2.324	0.00002834	0.0001945	3.711
putP CDS 1:379090-380640	6	1838	1.244	2.368	0.000008069	0.00006768	4.17
czcA 2 CDS 1:241259-244366	6	53.22	1.239	2.361	0.000008166	0.00006817	4.166
hypothetical protein CDS 1:169709-169975	6	529.7	1.177	2.262	0.00008169	0.0004706	3.327
hypothetical protein CDS 1:311155-312285	6	228.1	1.232	2.349	0.000006998	0.00006055	4.218
susC 15 CDS 1:35844-38723	6	10600	1.159	2.234	0.0001068	0.00058	3.237
hypothetical protein CDS 1:986539-989811	6	13450	1.295	2.453	7.832e-8	0.000001559	5.807
nahK CDS 1:242351-243442	6	1981	1.276	2.422	3.081e-7	0.000004796	5.319
apbE 1 CDS 1:48061-49077	6	626.8	1.26	2.394	6.253e-7	0.000008581	5.066
fucP 6 CDS 1:24934-26244	6	7902	1.275	2.419	1.693e-7	0.000002917	5.535
tail protein CDS 1:243249-244745	6	8121	1.012	2.016	0.002382	0.007623	2.118
susC 11 CDS 1:449619-452939	6	951.4	1.171	2.251	0.00004203	0.0002678	3.572
sdcS CDS 1:8001-9515	6	885.7	1.241	2.364	9.901e-7	0.00001231	4.91
exonuclease CDS 1:891969-894833	6	552.1	1.231	2.347	9.199e-7	0.00001179	4.929
hypothetical protein CDS 1:522060-523625	6	417.7	1.203	2.302	0.000005761	0.00005129	4.29
gcdB 2 CDS 1:58039-59274	6	1205	1.276	2.421	9.255e-9	2.633e-7	6.579
murC CDS 1:393381-394784	6	694.9	1.306	2.472	3.82e-11	2.014e-9	8.696
tri1 CDS 1:51773-55060	6	1224	1.277	2.424	2.404e-9	8.14e-8	7.089
TonB-dependent receptor P26 CDS 1:18619-22005	6	511	1.21	2.314	0.000001874	0.00002038	4.691
Reverse transcriptase CDS 1:2702-3619	6	5359	1.11	2.158	0.0001833	0.0009033	3.044
membrane protein CDS 1:28172-28645	6	836.6	1.25	2.379	5.048e-8	0.000001079	5.967
hypothetical protein CDS 1:47564-47935	6	293	1.117	2.169	0.0001194	0.0006356	3.197
hypothetical protein CDS 1:253491-255431	6	2653	1.146	2.212	0.00003545	0.0002329	3.633
hypothetical protein CDS 1:453086-454417	6	646.4	1.3	2.462	1.177e-12	9.929e-11	10
hypothetical protein CDS 1:43718-44719	6	2649	1.25	2.379	1.066e-8	2.978e-7	6.526
susC 10 CDS 1:255438-258791	6	23090	1.156	2.228	0.00001819	0.000132	3.879
ybeY CDS 1:283703-284116	6	372.9	1.251	2.38	5.967e-9	1.821e-7	6.74
hypothetical protein CDS 1:457054-458445	6	127.4	1.092	2.131	0.0002257	0.001078	2.967
exoI 1 CDS 1:213907-215484	6	162.1	1.063	2.089	0.000496	0.002089	2.68
hypothetical protein CDS 1:493323-494780	6	5320	1.243	2.366	6.842e-9	2.034e-7	6.692
hypothetical protein CDS 1:370938-371639	6	47970	1.253	2.384	1.024e-9	3.904e-8	7.408
hypothetical protein CDS 1:19266-20690	6	559.9	1	2	0.001766	0.005971	2.224
hypothetical protein CDS 1:123052-123840	6	34.26	1.036	2.051	0.0007804	0.003044	2.517
murD CDS 1:389378-390712	6	1616	1.306	2.472	1.569e-20	5.598e-18	17.25
hypothetical protein CDS 1:456744-458528	6	648.6	1.104	2.149	0.00009109	0.0005152	3.288
hypothetical protein CDS 1:180219-181139	6	61.99	1.013	2.019	0.001251	0.004492	2.348
TonB-dependent receptor P3 CDS 1:29660-32614	6	8173	1.15	2.219	0.000006359	0.00005586	4.253
hypothetical protein CDS 1:891124-891933	6	127.1	1.229	2.344	6.171e-10	2.556e-8	7.593
O-acetyltransferase CDS 1:75998-77146	6	834.4	1.168	2.247	9.387e-7	0.0000119	4.924
mntP CDS 1:49116-49697	6	239.8	1.083	2.119	0.0000992	0.0005499	3.26
bioF 1 CDS 1:620742-621926	6	11020	1.199	2.295	1.199e-8	3.253e-7	6.488
dapX CDS 1:30290-31441	6	448.3	1.201	2.299	6.212e-9	1.871e-7	6.728
mraY CDS 1:387704-388972	6	1927	1.263	2.4	7.102e-18	1.734e-15	14.76
pepC 1 CDS 1:955815-957215	6	864.9	1.173	2.254	2.462e-7	0.000003965	5.402
ycf3 CDS 1:512749-513483	6	5634	1.223	2.334	7.563e-11	3.731e-9	8.428
hypothetical protein CDS 1:163718-164836	6	98.6	1.152	2.223	0.0000015	0.00001687	4.773
hypothetical protein CDS 1:195210-196541	6	377.8	1.091	2.13	0.00004615	0.0002885	3.54
Outer membrane protein 41 CDS 1:66367-67512	6	99670	1.133	2.194	0.000003447	0.00003377	4.472
bioF 2 CDS 1:167522-168790	6	2468	1.181	2.268	1.364e-8	3.593e-7	6.444
phosphoadenosine phosphosulfate reductase CDS 1:907624-908928	6	3496	1.163	2.24	1.146e-7	0.000002142	5.669
xpt CDS 1:75276-75848	6	454.9	1.173	2.254	3.293e-8	7.451e-7	6.128
hypothetical protein CDS 1:369908-370918	6	46300	1.172	2.253	2.123e-8	5.156e-7	6.288
czcA 1 CDS 1:319613-322738	6	249.2	1.016	2.022	0.000532	0.002219	2.654
hypothetical protein CDS 1:202207-202761	6	1997	1.151	2.221	1.382e-7	0.000002475	5.606
mrdA CDS 1:102505-104367	6	922.1	1.2	2.297	9.836e-12	6.083e-10	9.216
purU CDS 1:23947-24801	6	1356	1.208	2.31	4.511e-13	4.184e-11	10.38
bcrA 1 CDS 1:688218-688961	6	707.9	1.076	2.109	0.00004323	0.0002743	3.562
acetyltransferase CDS 1:446501-446944	6	237.3	1.111	2.16	0.000004303	0.00004039	4.394
hypothetical protein CDS 1:191127-191795	6	320.1	1.056	2.079	0.0001066	0.0005794	3.237
hypothetical protein CDS 1:1084456-1086531	6	408.2	1.121	2.175	0.000001771	0.00001947	4.711
hypothetical protein CDS 1:158354-158749	6	215.7	1.214	2.32	1.952e-15	2.829e-13	12.55
btuF CDS 1:53523-54662	6	873.7	1.121	2.175	0.000001462	0.00001667	4.778
hypothetical protein CDS 1:112790-115822	6	22710	1.158	2.232	1.567e-8	4.022e-7	6.396
hypothetical protein CDS 1:92190-94517	6	2035	1.128	2.186	7.394e-7	0.000009912	5.004
hypothetical protein CDS 1:240745-241644	6	392.5	1.099	2.141	0.000007204	0.00006176	4.209
hypothetical protein CDS 1:217784-219442	6	1424	1.091	2.131	0.00001162	0.00009115	4.04
hypothetical protein CDS 1:154740-156167	6	235.2	1.114	2.165	0.000001843	0.00002016	4.696
fucO CDS 1:26252-27406	6	586.8	1.058	2.082	0.00005808	0.0003512	3.454
hypothetical protein CDS 1:183863-185095	6	555.5	1.166	2.243	4.375e-10	1.914e-8	7.718
hypothetical protein CDS 1:77753-79099	6	1013	1.103	2.148	0.000002903	0.00002946	4.531
acetyltransferase CDS 1:19644-20135	6	287.2	1.112	2.162	0.000001258	0.00001478	4.83
mrdB CDS 1:104348-105805	6	423.2	1.111	2.16	0.000001161	0.00001399	4.854
nqrB CDS 1:953058-954230	6	5765	1.107	2.153	0.000001483	0.00001682	4.774
pta 1 CDS 1:63789-64808	6	1770	1.116	2.168	4.47e-7	0.000006561	5.183
hypothetical protein CDS 1:32627-34123	6	2977	1.036	2.05	0.0001195	0.0006358	3.197
lacZ 10 CDS 1:243472-246846	6	1013	1.063	2.089	0.00002861	0.0001957	3.708
hypothetical protein CDS 1:81141-83210	6	349.3	1.137	2.199	1.659e-8	4.203e-7	6.376
nqrA CDS 1:954279-955628	6	8981	1.117	2.169	2.493e-7	0.000004001	5.398
iolG 3 CDS 1:82654-83946	6	253.5	1.132	2.192	3.119e-8	7.197e-7	6.143
levanase CDS 1:149614-151185	6	2986	1.025	2.035	0.0001777	0.0008852	3.053
hypothetical protein CDS 1:20980-21396	6	171.3	1.08	2.113	0.000007795	0.00006609	4.18
hypothetical protein CDS 1:21832-22491	6	742.8	1.188	2.278	2.337e-17	4.712e-15	14.33
hypothetical protein CDS 1:356550-357485	6	604.5	1.1	2.144	0.000001034	0.00001268	4.897
Retaining alpha-galactosidase CDS 1:136637-138661	6	263.1	1.081	2.116	0.000004068	0.00003858	4.414
hypothetical protein CDS 1:91761-92846	6	119.2	1.022	2.031	0.0001492	0.0007648	3.116
hisB CDS 1:406267-407391	6	3952	1.011	2.016	0.0002203	0.001056	2.976
ybdM CDS 1:907085-907627	6	1861	1.076	2.108	0.000003703	0.00003561	4.448
rplJ CDS 1:266616-267134	6	64250	1.088	2.126	0.000001013	0.00001249	4.903
dITP/XTP pyrophosphatase CDS 1:108026-108607	6	588.7	1.047	2.066	0.00002568	0.0001786	3.748
rplE CDS 1:285540-286097	6	14730	1.083	2.118	0.00000139	0.00001599	4.796
hypothetical protein CDS 1:312296-314524	6	442.8	1.066	2.093	0.000006218	0.00005473	4.262
hypothetical protein CDS 1:246870-247796	6	389.5	1.06	2.085	0.000008987	0.00007326	4.135
infA CDS 1:291155-291373	6	5151	1.095	2.136	2.438e-7	0.00000394	5.404
hypothetical protein CDS 1:19473-20114	6	563.7	1.051	2.072	0.00001269	0.0000979	4.009
hypothetical protein CDS 1:445514-446494	6	399.8	1.037	2.052	0.00003243	0.0002152	3.667
ycgM CDS 1:340312-340926	6	849.9	1.131	2.191	4.073e-11	2.123e-9	8.673
glnA 2 CDS 1:531661-533163	6	2318	1.107	2.154	1.604e-8	4.088e-7	6.389
hypothetical protein CDS 1:290138-292201	6	102.3	1.026	2.036	0.00005935	0.0003584	3.446
hypothetical protein CDS 1:92133-93362	6	160.7	1.095	2.136	1.156e-7	0.000002142	5.669
hypothetical protein CDS 1:214871-216835	6	565.7	1.012	2.017	0.0001045	0.0005734	3.242
axeA1 2 CDS 1:996184-997575	6	986.8	1.122	2.177	4.178e-11	2.153e-9	8.667
hypothetical protein CDS 1:55085-55900	6	239.1	1.068	2.096	9.396e-7	0.0000119	4.924
ribosomal protein S6 glutaminyl transferase CDS 1:128508-129974	6	419.4	1.107	2.154	6.812e-10	2.796e-8	7.553
hypothetical protein CDS 1:706616-708019	6	287.2	1.024	2.033	0.00003179	0.0002125	3.673
RNA polymerase sigma factor CDS 1:260125-260670	6	66750	1.008	2.01	0.00008033	0.0004645	3.333
hypothetical protein CDS 1:354012-355235	6	263.1	1.014	2.019	0.00004998	0.0003082	3.511
hypothetical protein CDS 1:415270-416103	6	944.8	1.042	2.059	0.000005529	0.0000496	4.305
hypothetical protein CDS 1:59499-60602	6	319.4	1.046	2.065	0.000003094	0.00003107	4.508
hypothetical protein CDS 1:18273-18629	6	3119	1.014	2.02	0.00003754	0.0002449	3.611
pyrG CDS 1:198546-200159	6	5286	1.086	2.122	5.878e-9	1.816e-7	6.741
rplA CDS 1:265902-266600	6	94240	1.103	2.148	2.972e-11	1.661e-9	8.78
pgpA CDS 1:192314-192793	6	605.7	1.038	2.053	0.000004095	0.00003876	4.412
O-GlcNAcase CDS 1:424967-427180	6	842	1.067	2.096	7.651e-8	0.000001536	5.814
hypothetical protein CDS 1:55925-57739	6	7954	1.045	2.063	0.000001202	0.00001437	4.842
barA CDS 1:52146-52544	6	1432	1.08	2.114	1.206e-9	4.474e-8	7.349
hypothetical protein CDS 1:164833-165684	6	269.5	1.006	2.009	0.00002963	0.0002009	3.697
hypothetical protein CDS 1:307048-307650	6	4843	1.042	2.06	9.43e-7	0.0000119	4.924
hypothetical protein CDS 1:85562-87943	6	126.9	1.015	2.02	0.00001174	0.00009198	4.036
bamA 2 CDS 1:25298-27955	6	11690	1.055	2.078	6.006e-8	0.000001255	5.901
hypothetical protein CDS 1:327051-328694	6	464	1.017	2.024	0.000006657	0.00005793	4.237
hypothetical protein CDS 1:1335-3041	6	1815	1.064	2.09	1.692e-9	5.99e-8	7.223
glkA CDS 1:133002-133982	6	13070	1.052	2.074	1.978e-8	4.854e-7	6.314
hypothetical protein CDS 1:272094-272609	6	10980	1.034	2.048	3.117e-7	0.000004818	5.317
murG CDS 1:392059-393177	6	608.8	1.075	2.106	8.26e-13	7.511e-11	10.12
hypothetical protein CDS 1:514579-515175	6	517.3	1.001	2.002	0.000008172	0.00006817	4.166
hypothetical protein CDS 1:687063-688214	6	1926	1.013	2.018	0.000002263	0.00002401	4.62
nqrF CDS 1:949706-950980	6	7314	1.002	2.003	0.00000747	0.00006368	4.196
hypothetical protein CDS 1:204600-205361	6	660	1.008	2.011	0.000003274	0.00003244	4.489
ackA CDS 1:62561-63760	6	3032	1.008	2.011	0.000002796	0.0000285	4.545
hypothetical protein CDS 1:150823-152193	6	2910	1.016	2.022	5.812e-7	0.000008159	5.088
mreC CDS 1:101163-102005	6	1040	1.036	2.051	4.255e-9	1.38e-7	6.86
prs CDS 1:404566-405504	6	13500	1.026	2.036	5.099e-8	0.000001085	5.965
dacC CDS 1:160184-161590	6	466.2	1.025	2.035	8.932e-9	2.557e-7	6.592
ribonucleotide reductase large subunit CDS 1:315865-318156	6	4658	1.019	2.027	5.912e-9	1.816e-7	6.741
hypothetical protein CDS 1:74719-75153	6	4478	1.005	2.007	9.267e-8	0.000001791	5.747
murE CDS 1:386158-387606	6	1720	1.07	2.099	1.174e-39	5.446e-36	35.26
putative glycosyltransferase CDS 1:452142-453077	6	904.8	1.031	2.043	6.929e-12	4.603e-10	9.337
hypothetical protein CDS 1:944131-945378	6	6309	1.028	2.039	1.122e-11	6.847e-10	9.165
hypothetical protein CDS 1:178147-178572	6	1462	1.01	2.014	1.236e-9	4.548e-8	7.342
rplK CDS 1:265443-265886	6	44240	1.001	2.002	1.548e-10	7.481e-9	8.126
cshA CDS 1:583745-585013	6	2362	1.012	2.016	3.144e-14	3.837e-12	11.42
Repc 1:41403-41822	6	99.67	-4.836	0.03502	7.814e-21	3.02e-18	17.52
hypothetical protein CDS 1:30707-31537	6	2.105	-1.378	0.3847	0.001352	0.004785	2.32
hypothetical protein CDS 1:13819-14130	6	3.247	-2.101	0.2331	0.00004636	0.0002894	3.539
Acid shock protein CDS 1:170755-171183	6	224900	-2.528	0.1734	2.506e-12	1.937e-10	9.713
hypothetical protein CDS 1:77945-78085	6	66.93	-2.099	0.2334	3.937e-8	8.736e-7	6.059
hypothetical protein CDS 1:23314-23526	6	342.5	-2.134	0.2279	1.284e-8	3.424e-7	6.465
hypothetical protein CDS 1:14893-15003	6	4160	-1.811	0.285	0.000001813	0.00001987	4.702
hypothetical protein CDS 1:35556-35852	6	1170	-2.013	0.2477	6.92e-9	2.044e-7	6.689
hypothetical protein CDS 1:254881-255165	6	608.1	-1.901	0.2678	1.426e-8	3.716e-7	6.43
hypothetical protein CDS 1:35893-36147	6	4338	-1.831	0.281	1.159e-7	0.000002142	5.669
hypothetical protein CDS 1:491245-491952	6	7.189	-1.321	0.4003	0.0004903	0.002069	2.684
hypothetical protein CDS 1:96561-97085	6	272.1	-1.805	0.2863	2.076e-7	0.000003415	5.467
mdtE 1 CDS 1:45229-46299	6	12.77	-1.608	0.3281	0.000008586	0.00007073	4.15
hypothetical protein CDS 1:290024-290278	6	6.362	-1.277	0.4127	0.0006617	0.002652	2.576
rd CDS 1:76025-76189	6	635.3	-1.184	0.44	0.001567	0.005393	2.268
hypothetical protein CDS 1:93000-93404	6	8.849	-1.339	0.3953	0.0003231	0.001468	2.833
hypothetical protein CDS 1:20-124	6	2.723	-1.258	0.418	0.0007686	0.003003	2.522
hypothetical protein CDS 1:152656-152751	6	37.42	-1.971	0.2551	2.036e-13	2.098e-11	10.68
hypothetical protein CDS 1:79051-79668	6	3.648	-1.085	0.4715	0.003524	0.01064	1.973
hypothetical protein CDS 1:28721-28879	6	40.39	-1.985	0.2527	2.044e-15	2.872e-13	12.54
Putative fimbrium anchoring subunit Fim4B CDS 1:97261-98223	6	4.592	-1.141	0.4536	0.002175	0.007051	2.152
hypothetical protein CDS 1:79181-79468	6	2419	-1.424	0.3726	0.00008022	0.0004645	3.333
hypothetical protein CDS 1:80593-81591	6	5.828	-1.349	0.3927	0.0002228	0.001066	2.972
hypothetical protein CDS 1:84545-85870	6	23.17	-1.588	0.3325	0.000002631	0.00002706	4.568
DNA helicase CDS 1:351151-352998	6	21.21	-1.568	0.3374	0.000004018	0.00003819	4.418
flr 1 CDS 1:191599-192108	6	600	-1.936	0.2613	3.625e-16	6.005e-14	13.22
grpE CDS 1:1056024-1056605	6	7031	-1.849	0.2775	6.026e-12	4.11e-10	9.386
groS CDS 1:41088-41360	6	23090	-1.787	0.2898	5.317e-10	2.242e-8	7.649
hypothetical protein CDS 1:505217-505336	6	273.5	-1.797	0.2879	7.096e-11	3.539e-9	8.451
Reverse transcriptase CDS 1:465247-466542	6	7.203	-1.104	0.4651	0.002802	0.008763	2.057
hypothetical protein CDS 1:156612-156884	6	69.67	-1.64	0.3208	1.936e-7	0.000003206	5.494
TonB-dependent receptor P3 CDS 1:875447-878194	6	9.159	-1.25	0.4205	0.000605	0.002466	2.608
hypothetical protein CDS 1:102494-102793	6	1451	-1.744	0.2986	5.252e-10	2.235e-8	7.651
hypothetical protein CDS 1:78126-78392	6	418.7	-1.662	0.316	4.067e-8	8.939e-7	6.049
hypothetical protein CDS 1:19-123	6	4.558	-1.211	0.432	0.0009142	0.003456	2.461
hypothetical protein CDS 1:871271-871693	6	8.36	-1.021	0.4929	0.005619	0.01559	1.807
hypothetical protein CDS 1:2712-2957	6	1977	-1.802	0.2869	2.075e-12	1.659e-10	9.78
hypothetical protein CDS 1:3036-3455	6	2.892	-1.116	0.4615	0.002437	0.007778	2.109
integrase CDS 1:872949-874178	6	7.15	-1.097	0.4674	0.002852	0.008889	2.051
hypothetical protein CDS 1:35239-35427	6	1701	-1.552	0.3411	0.000001097	0.00001339	4.873
hypothetical protein CDS 1:79702-80403	6	11.83	-1.353	0.3914	0.0001115	0.0006012	3.221
hypothetical protein CDS 1:36094-36255	6	1002	-1.706	0.3065	1.676e-10	7.932e-9	8.101
hypothetical protein CDS 1:154097-154729	6	69610	-1.223	0.4283	0.0006707	0.002675	2.573
endonuclease VII CDS 1:65995-66318	6	12.07	-1.314	0.4021	0.0001687	0.000847	3.072
pccB 1 CDS 1:98718-100262	6	4026	-1.605	0.3288	4.549e-8	9.86e-7	6.006
hypothetical protein CDS 1:4193-5113	6	14.12	-1.059	0.4799	0.003853	0.01145	1.941
nucleotide-sugar epimerase CDS 1:427308-429236	6	10.31	-1.347	0.3932	0.00008929	0.0005063	3.296
hypothetical protein CDS 1:291546-291878	6	3594	-1.656	0.3174	1.027e-9	3.904e-8	7.408
metal-dependent hydrolase CDS 1:190581-191579	6	1854	-1.69	0.31	2.124e-11	1.216e-9	8.915
glycosyltransferase CDS 1:84356-85477	6	6.154	-1.147	0.4516	0.001511	0.005253	2.28
Outer membrane protein 40 CDS 1:38675-39799	6	9737	-1.475	0.3597	0.000002574	0.00002664	4.574
hypothetical protein CDS 1:110728-113205	6	38.34	-1.433	0.3704	0.000008895	0.00007289	4.137
hypothetical protein CDS 1:55310-55624	6	883.5	-1.407	0.3772	0.00001746	0.0001273	3.895
integrase CDS 1:137781-138728	6	2364	-1.624	0.3243	6.901e-10	2.797e-8	7.553
TonB-dependent receptor P3 CDS 1:81401-84529	6	9.146	-1.078	0.4736	0.003004	0.009275	2.033
hypothetical protein CDS 1:156265-156633	6	248.7	-1.479	0.3586	0.000001502	0.00001687	4.773
hypothetical protein CDS 1:533242-533415	6	112.6	-1.389	0.3819	0.0000187	0.0001351	3.869
esterase CDS 1:68449-69324	6	68.38	-1.641	0.3207	4.678e-11	2.384e-9	8.623
hypothetical protein CDS 1:15112-15402	6	17510	-1.344	0.394	0.00005343	0.0003263	3.486
cfiB 1 CDS 1:97151-98662	6	1426	-1.554	0.3405	2.457e-8	5.844e-7	6.233
hypothetical protein CDS 1:227398-228678	6	32.66	-1.426	0.3723	0.000005748	0.00005126	4.29
hypothetical protein CDS 1:77755-78633	6	6.195	-1.197	0.4361	0.0006739	0.002685	2.571
hypothetical protein CDS 1:903957-904526	6	8.911	-1.181	0.4411	0.0008344	0.003214	2.493
hypothetical protein CDS 1:792206-796078	6	12.06	-1.454	0.3649	0.000001386	0.00001599	4.796
msbA 2 CDS 1:39872-41617	6	15.88	-1.351	0.3919	0.00003255	0.0002157	3.666
hypothetical protein CDS 1:484679-485491	6	9.55	-1.165	0.4461	0.0009603	0.0036	2.444
hypothetical protein CDS 1:244601-244996	6	9017	-1.381	0.3838	0.00001242	0.00009615	4.017
hypothetical protein CDS 1:159666-160535	6	8004	-1.435	0.3699	0.000001876	0.00002038	4.691
hypothetical protein CDS 1:97779-99413	6	79.72	-1.443	0.3679	0.000001317	0.00001531	4.815
hypothetical protein CDS 1:245244-245906	6	113.7	-1.505	0.3523	5.866e-8	0.000001231	5.91
hypothetical protein CDS 1:38105-38620	6	9434	-1.382	0.3836	0.000009728	0.00007833	4.106
ABC transporter CDS 1:38069-39859	6	7.979	-1.051	0.4828	0.003582	0.01076	1.968
hypothetical protein CDS 1:31320-33524	6	4038	-1.474	0.3599	2.023e-7	0.000003339	5.476
Alpha-L-rhamnosidase CDS 1:78043-80757	6	58.05	-1.556	0.3401	5.837e-10	2.439e-8	7.613
hypothetical protein CDS 1:37034-38002	6	55770	-1.266	0.4158	0.0001484	0.0007622	3.118
integrase CDS 1:27595-28785	6	3159	-1.509	0.3514	1.965e-8	4.847e-7	6.315
hypothetical protein CDS 1:868573-869007	6	6.408	-1.016	0.4945	0.004981	0.01411	1.85
hypothetical protein CDS 1:9830-11179	6	1339	-1.426	0.3721	0.000001353	0.00001569	4.804
mntB CDS 1:231324-232115	6	237	-1.588	0.3327	9.203e-12	5.847e-10	9.233
hypothetical protein CDS 1:87998-88519	6	18880	-1.544	0.3429	8.532e-10	3.411e-8	7.467
zraR 4 CDS 1:24717-26024	6	34.59	-1.318	0.401	0.00003833	0.0002479	3.606
hypothetical protein CDS 1:230469-230582	6	60.41	-1.438	0.369	4.698e-7	0.000006853	5.164
hypothetical protein CDS 1:37228-37641	6	355.1	-1.46	0.3634	1.465e-7	0.000002584	5.588
lacI CDS 1:200848-201948	6	617	-1.387	0.3825	0.000004014	0.00003819	4.418
integrase CDS 1:512220-513194	6	854.2	-1.399	0.3791	0.000002318	0.00002438	4.613
hypothetical protein CDS 1:593413-593607	6	5486	-1.378	0.3849	0.000004882	0.00004483	4.348
hypothetical protein CDS 1:24011-24424	6	56.77	-1.458	0.364	8.914e-8	0.00000173	5.762
purT 2 CDS 1:443531-444709	6	68.1	-1.426	0.3722	4.851e-7	0.000007022	5.154
hypothetical protein CDS 1:15456-15662	6	18190	-1.228	0.4268	0.0002216	0.001062	2.974
hypothetical protein CDS 1:293196-293492	6	110	-1.428	0.3715	3.326e-7	0.000005074	5.295
DNA primase CDS 1:5608-6573	6	23.15	-1.256	0.4188	0.0001183	0.0006315	3.2
Thioredoxin C-2 CDS 1:429135-429434	6	2623	-1.408	0.3769	7.849e-7	0.00001037	4.984
ecfG 3 CDS 1:44146-44649	6	18470	-1.157	0.4485	0.0007496	0.002946	2.531
hypothetical protein CDS 1:52466-52705	6	2223	-1.346	0.3933	0.000009189	0.00007464	4.127
lysC 2 CDS 1:164550-165860	6	9.685	-1.153	0.4498	0.0007996	0.003109	2.507
groL CDS 1:41406-43043	6	108300	-1.401	0.3787	0.000001008	0.00001248	4.904
hypothetical protein CDS 1:464751-465245	6	8.98	-1.148	0.4513	0.0008313	0.003208	2.494
hypothetical protein CDS 1:52243-52740	6	24.54	-1.226	0.4274	0.000196	0.0009577	3.019
glycosyltransferase CDS 1:82884-84011	6	28.43	-1.37	0.3868	0.000002766	0.00002826	4.549
hypothetical protein CDS 1:246642-247694	6	2762	-1.469	0.3612	9.541e-9	2.698e-7	6.569
hypothetical protein CDS 1:365121-365555	6	671.3	-1.534	0.3452	7.557e-12	4.868e-10	9.313
Alpha-amylase CDS 1:234136-235581	6	3242	-1.397	0.3798	8.379e-7	0.00001093	4.961
hypothetical protein CDS 1:62622-63074	6	7.585	-1.181	0.4412	0.0004647	0.001983	2.703
hypothetical protein CDS 1:371878-372282	6	221.3	-1.336	0.3961	0.000009612	0.00007753	4.111
hypothetical protein CDS 1:2582-2944	6	11.87	-1.187	0.4391	0.0004018	0.00176	2.755
htpG CDS 1:653543-655588	6	34610	-1.516	0.3496	3.619e-11	1.929e-9	8.715
hypothetical protein CDS 1:222245-225121	6	110.1	-1.394	0.3806	6.119e-7	0.000008447	5.073
hypothetical protein CDS 1:71920-73233	6	25.75	-1.396	0.38	5.201e-7	0.000007445	5.128
hypothetical protein CDS 1:153455-154081	6	87860	-1.097	0.4674	0.0016	0.005493	2.26
hypothetical protein CDS 1:4726-5229	6	49.99	-1.496	0.3545	1.672e-10	7.932e-9	8.101
hypothetical protein CDS 1:36409-36777	6	413.7	-1.289	0.4093	0.00003334	0.0002206	3.656
hypothetical protein CDS 1:663988-664278	6	661.7	-1.284	0.4107	0.00003833	0.0002479	3.606
hypothetical protein CDS 1:21637-21795	6	35.56	-1.364	0.3884	0.000001489	0.00001684	4.774
rpiA CDS 1:107763-108464	6	1475	-1.25	0.4206	0.00007803	0.0004566	3.34
sapB CDS 1:39811-40440	6	4712	-1.392	0.3811	3.081e-7	0.000004796	5.319
hypothetical protein CDS 1:831046-832629	6	12.6	-1.259	0.4179	0.0000575	0.0003486	3.458
hypothetical protein CDS 1:772762-775170	6	139	-1.448	0.3665	3.226e-9	1.061e-7	6.974
murB CDS 1:12278-13273	6	1725	-1.443	0.3677	3.147e-9	1.043e-7	6.982
integrase CDS 1:305739-306689	6	2345	-1.294	0.4078	0.00001576	0.0001171	3.931
nfo 1 CDS 1:116034-116867	6	2251	-1.429	0.3715	8.658e-9	2.51e-7	6.6
pstB3 CDS 1:12182-12940	6	346.1	-1.227	0.4271	0.0001084	0.0005872	3.231
ald CDS 1:243012-244118	6	1444	-1.492	0.3555	1.949e-12	1.586e-10	9.8
hypothetical protein CDS 1:155662-156927	6	48.04	-1.176	0.4425	0.000333	0.001498	2.825
yvgN CDS 1:26501-27337	6	6077	-1.307	0.404	0.000007729	0.00006565	4.183
hypothetical protein CDS 1:27492-27947	6	19.09	-1.054	0.4816	0.002416	0.007718	2.113
integrase CDS 1:510485-511450	6	769.2	-1.337	0.3959	0.000001461	0.00001667	4.778
lacZ 4 CDS 1:761974-766212	6	35.06	-1.368	0.3873	1.876e-7	0.000003141	5.503
phnP CDS 1:11523-12281	6	896.3	-1.343	0.3941	8.141e-7	0.00001073	4.97
hypothetical protein CDS 1:346303-346950	6	836.1	-1.431	0.371	3.536e-10	1.577e-8	7.802
hypothetical protein CDS 1:488795-489118	6	5613	-1.17	0.4445	0.0002953	0.00136	2.866
hypothetical protein CDS 1:10474-10860	6	742.7	-1.339	0.3952	7.217e-7	0.00000973	5.012
hypothetical protein CDS 1:156656-156880	6	760.4	-1.194	0.437	0.0001632	0.0008235	3.084
pyrD 2 CDS 1:785765-786763	6	405	-1.307	0.4041	0.000003407	0.00003355	4.474
integrase CDS 1:35981-37204	6	13.48	-1.06	0.4795	0.001963	0.006494	2.188
hypothetical protein CDS 1:195277-195489	6	133.9	-1.305	0.4047	0.00000271	0.00002775	4.557
transcriptional regulator CDS 1:291859-292164	6	4094	-1.365	0.3884	6.502e-8	0.000001352	5.869
mdtC 1 CDS 1:46310-49342	6	38.13	-1.132	0.4564	0.0005562	0.002299	2.638
MutT/NUDIX hydrolase CDS 1:538690-539445	6	112.9	-1.449	0.3662	4.073e-13	3.856e-11	10.41
hypothetical protein CDS 1:14518-14814	6	63410	-1.11	0.4632	0.0008061	0.003131	2.504
hypothetical protein CDS 1:165044-165232	6	2189	-1.191	0.4381	0.0001364	0.0007118	3.148
cbpA CDS 1:54330-55295	6	5430	-1.245	0.422	0.00002595	0.0001799	3.745
hypothetical protein CDS 1:245966-246067	6	30.44	-1.028	0.4904	0.00291	0.009033	2.044
ahpC CDS 1:156138-156704	6	6745	-1.24	0.4234	0.00002856	0.0001956	3.709
nucleotide-sugar epimerase CDS 1:41958-42617	6	2031	-1.351	0.392	8.25e-8	0.000001626	5.789
tail spike protein CDS 1:75880-77466	6	16.87	-1.271	0.4143	0.000008144	0.00006817	4.166
hypothetical protein CDS 1:79513-79758	6	1381	-1.026	0.4911	0.002921	0.009057	2.043
hypothetical protein CDS 1:3458-4246	6	18.66	-1.15	0.4506	0.0003219	0.001467	2.834
endonuclease VII CDS 1:170680-170994	6	28.97	-1.178	0.4418	0.0001574	0.0008027	3.095
dnaJ CDS 1:1056633-1057823	6	10620	-1.142	0.453	0.0003671	0.001634	2.787
hypothetical protein CDS 1:91046-91444	6	1755	-1.334	0.3968	1.358e-7	0.000002441	5.612
patB 1 CDS 1:44042-45220	6	84.02	-1.267	0.4155	0.000006566	0.00005724	4.242
fim1C 2 CDS 1:96236-97210	6	40.75	-1.271	0.4142	0.000004609	0.00004284	4.368
Outer membrane protein 40 CDS 1:177406-178500	6	13.15	-1.136	0.4552	0.0003921	0.001724	2.764
hypothetical protein CDS 1:32139-32858	6	740.9	-1.225	0.4277	0.00002952	0.0002006	3.698
dcuA CDS 1:243688-244998	6	5134	-1.202	0.4346	0.00006396	0.0003833	3.417
hypothetical protein CDS 1:323817-324377	6	16990	-1.221	0.4289	0.00003146	0.0002107	3.676
sigE 3 CDS 1:473340-473849	6	138800	-1.281	0.4115	0.000002143	0.00002285	4.641
degQ CDS 1:3953-5491	6	61520	-1.321	0.4002	1.33e-7	0.00000241	5.618
hypothetical protein CDS 1:466977-473765	6	53.62	-1.26	0.4175	0.000005645	0.00005054	4.296
integrase CDS 1:182800-183858	6	1568	-1.281	0.4117	0.000001856	0.00002026	4.693
hypothetical protein CDS 1:533554-534276	6	1201	-1.157	0.4484	0.0002018	0.000983	3.007
hypothetical protein CDS 1:352469-352903	6	496.5	-1.395	0.3802	9.375e-12	5.876e-10	9.231
hypothetical protein CDS 1:485501-486451	6	18.38	-1.063	0.4787	0.001444	0.005043	2.297
hypothetical protein CDS 1:246106-246630	6	966.5	-1.265	0.4162	0.000003484	0.00003388	4.47
rlmF CDS 1:235699-236622	6	966.3	-1.413	0.3754	6.562e-14	7.423e-12	11.13
yheH CDS 1:101247-102089	6	30.31	-1.235	0.4248	0.00001368	0.000104	3.983
araJ CDS 1:89499-90641	6	2050	-1.292	0.4083	6.207e-7	0.000008542	5.068
pstS 2 CDS 1:15198-16010	6	231.9	-1.153	0.4498	0.0002056	0.0009953	3.002
hypothetical protein CDS 1:26137-26580	6	49380	-1.307	0.4041	1.895e-7	0.000003161	5.5
thioredoxin domain protein CDS 1:154822-155145	6	2420	-1.09	0.4698	0.0008339	0.003214	2.493
SusD-like protein P38 CDS 1:141805-143340	6	38.83	-1.253	0.4195	0.000004537	0.00004234	4.373
hypothetical protein CDS 1:23728-24408	6	9791	-1.279	0.412	8.852e-7	0.00001137	4.944
glnB CDS 1:140700-141056	6	17.72	-1.247	0.4214	0.000005237	0.00004754	4.323
hypothetical protein CDS 1:108656-108991	6	4281	-1.211	0.4318	0.00002402	0.0001678	3.775
hypothetical protein CDS 1:230911-231840	6	16.52	-1.055	0.4814	0.001462	0.005101	2.292
esterase/lipase CDS 1:212375-213325	6	2639	-1.297	0.407	1.744e-7	0.000002984	5.525
hypothetical protein CDS 1:35595-36308	6	1435	-1.313	0.4024	3.957e-8	8.739e-7	6.059
nitroreductase CDS 1:783150-783878	6	2505	-1.287	0.4097	3.672e-7	0.000005512	5.259
trxA 1 CDS 1:144511-144807	6	323.8	-1.024	0.4917	0.002379	0.007621	2.118
lpd CDS 1:542218-543561	6	6590	-1.27	0.4148	9.626e-7	0.00001207	4.918
rclA CDS 1:214053-215426	6	16600	-1.114	0.462	0.0004127	0.001802	2.744
oprM 4 CDS 1:73786-75153	6	11.82	-1.082	0.4724	0.0008147	0.003159	2.5
hypothetical protein CDS 1:610124-612481	6	36.83	-1.33	0.3976	2.335e-9	8.021e-8	7.096
Outer membrane protein 40 CDS 1:147087-147731	6	11.85	-1.184	0.4402	0.00004939	0.000305	3.516
hypothetical protein CDS 1:72800-74170	6	58.52	-1.17	0.4445	0.00007831	0.0004574	3.34
yvqK CDS 1:224829-225392	6	3186	-1.194	0.4371	0.00003122	0.0002098	3.678
hypothetical protein CDS 1:294721-295599	6	47.05	-1.18	0.4414	0.00004927	0.0003047	3.516
transcriptional regulator CDS 1:16974-17438	6	12610	-1.218	0.4299	0.000009525	0.00007696	4.114
hypothetical protein CDS 1:156345-156647	6	951.4	-1.23	0.4263	0.00000472	0.0000437	4.359
4-O-beta-D-mannosyl-D-glucose phosphorylase CDS 1:26840-27988	6	35.78	-1.207	0.4331	0.0000134	0.0001026	3.989
isiB CDS 1:547820-548335	6	6913	-1.233	0.4254	0.000003561	0.00003455	4.462
hypothetical protein CDS 1:105141-107582	6	26.85	-1.164	0.4461	0.00007126	0.0004227	3.374
hypothetical protein CDS 1:797129-797911	6	1334	-1.253	0.4197	0.000001009	0.00001248	4.904
hypothetical protein CDS 1:110835-111347	6	27310	-1.045	0.4847	0.001434	0.005017	2.3
Beta-glucuronidase CDS 1:13355-16360	6	275.5	-1.219	0.4295	0.00000505	0.00004611	4.336
hypothetical protein CDS 1:59762-60742	6	5486	-1.02	0.4931	0.002097	0.006831	2.166
metal-dependent hydrolase CDS 1:143744-144511	6	713.7	-1.209	0.4325	0.000008434	0.00006997	4.155
hypothetical protein CDS 1:48256-48474	6	571.3	-1.126	0.4581	0.0001948	0.0009531	3.021
hypothetical protein CDS 1:68302-68397	6	19.06	-1.225	0.4279	0.000003199	0.00003191	4.496
Glucosaminate ammonia-lyase CDS 1:347011-347961	6	3682	-1.19	0.4383	0.00001825	0.0001323	3.878
hypothetical protein CDS 1:111667-112044	6	31.35	-1.104	0.4651	0.000341	0.001529	2.815
hypothetical protein CDS 1:5876-7387	6	27150	-1.245	0.422	7.756e-7	0.00001028	4.988
hypothetical protein CDS 1:110050-110580	6	32.38	-1.266	0.4159	1.305e-7	0.000002382	5.623
hypothetical protein CDS 1:5084-5830	6	24.01	-1.156	0.4488	0.00006478	0.0003872	3.412
hypothetical protein CDS 1:4259-4516	6	13.27	-1.026	0.4911	0.001771	0.005979	2.223
tail fiber protein CDS 1:21359-23710	6	37.02	-1.218	0.4298	0.000003364	0.00003321	4.479
glpE CDS 1:35188-35580	6	980.4	-1.28	0.4119	1.928e-8	4.782e-7	6.32
btuB 2 CDS 1:48992-51223	6	372.7	-1.281	0.4114	1.181e-8	3.24e-7	6.489
hypothetical protein CDS 1:23153-23764	6	22.2	-1.112	0.4626	0.0002327	0.001106	2.956
yhhW 1 CDS 1:385325-386029	6	6925	-1.189	0.4386	0.0000131	0.0001006	3.998
clpB1 CDS 1:75682-78270	6	372100	-1.029	0.4902	0.001549	0.00535	2.272
hypothetical protein CDS 1:281893-282108	6	14.38	-1.138	0.4543	0.00009433	0.000531	3.275
mhpE CDS 1:1000693-1002468	6	22790	-1.235	0.4248	6.371e-7	0.000008665	5.062
hypothetical protein CDS 1:49689-50063	6	78.67	-1.12	0.4601	0.0001659	0.0008352	3.078
pafA CDS 1:392554-394128	6	1806	-1.366	0.388	1.939e-21	8.993e-19	18.05
hypothetical protein CDS 1:1007695-1007784	6	38.37	-1.135	0.4555	0.00009558	0.0005348	3.272
Polyphenol oxidase CDS 1:420721-421506	6	800	-1.167	0.4453	0.00002389	0.0001676	3.776
trxA 2 CDS 1:316592-316951	6	399.2	-1.188	0.439	0.000008616	0.00007086	4.15
sucD CDS 1:534379-535239	6	1548	-1.274	0.4136	4.807e-9	1.517e-7	6.819
hypothetical protein CDS 1:22520-22999	6	15410	-1.226	0.4274	5.823e-7	0.000008159	5.088
hypothetical protein CDS 1:112207-113994	6	222.3	-1.228	0.4268	4.679e-7	0.000006846	5.165
pstA CDS 1:12948-13823	6	379.6	-1.003	0.4988	0.002242	0.007235	2.141
integrase CDS 1:174890-175807	6	1491	-1.154	0.4495	0.00003688	0.0002416	3.617
hypothetical protein CDS 1:186979-188616	6	23.72	-1.111	0.4628	0.000158	0.0008033	3.095
hypothetical protein CDS 1:135505-136431	6	34.17	-1.065	0.478	0.0005625	0.002321	2.634
hypothetical protein CDS 1:838880-840433	6	19.52	-1.013	0.4956	0.001708	0.005796	2.237
Outer membrane protein 40 CDS 1:141215-142309	6	19.02	-1.147	0.4517	0.00003023	0.0002041	3.69
clpC CDS 1:655728-658253	6	14270	-1.246	0.4216	1.311e-8	3.473e-7	6.459
eco CDS 1:101119-101907	6	4345	-1.064	0.4785	0.0005052	0.002123	2.673
hypothetical protein CDS 1:272800-273372	6	2795	-1.247	0.4213	1.013e-8	2.847e-7	6.546
methyltransferase CDS 1:107084-107722	6	4152	-1.216	0.4306	3.048e-7	0.000004775	5.321
Polyphosphate:ADP phosphotransferase CDS 1:525767-526654	6	1685	-1.109	0.4635	0.0001246	0.0006573	3.182
Beta-xylosidase CDS 1:120935-123181	6	100.4	-1.152	0.45	0.00001921	0.0001379	3.86
Putative peptidyl-prolyl cis-trans isomerase CDS 1:80021-80860	6	1846	-1.238	0.4239	1.57e-8	4.022e-7	6.396
hypothetical protein CDS 1:473839-474315	6	148600	-1.194	0.437	0.000001132	0.00001374	4.862
der 2 CDS 1:282105-284591	6	2088	-1.23	0.4263	3.206e-8	7.29e-7	6.137
hypothetical protein CDS 1:2114-2677	6	10620	-1.176	0.4425	0.000003438	0.00003377	4.472
ribonucleotide reductase large subunit CDS 1:209491-210882	6	6950	-1.182	0.4406	0.000002106	0.0000225	4.648
tarI2 CDS 1:63632-64348	6	31.88	-1	0.4999	0.00184	0.006165	2.21
hypothetical protein CDS 1:212628-213899	6	3059	-1.18	0.4413	0.000002363	0.0000248	4.606
hypothetical protein CDS 1:17900-19219	6	114.4	-1.2	0.4353	3.979e-7	0.000005934	5.227
hypothetical protein CDS 1:39797-40843	6	1130	-1.178	0.4421	0.000002311	0.00002436	4.613
Putative transport protein CDS 1:125787-126812	6	2405	-1.108	0.4638	0.00008402	0.0004811	3.318
toxin CDS 1:101181-101462	6	3136	-1.193	0.4373	5.574e-7	0.000007882	5.103
hypothetical protein CDS 1:69675-70838	6	15.43	-1.029	0.4902	0.0009084	0.003442	2.463
hypothetical protein CDS 1:42847-43845	6	733.8	-1.184	0.4401	8.389e-7	0.00001093	4.961
nanK CDS 1:46119-48812	6	1044	-1.044	0.485	0.0005889	0.002413	2.617
hypothetical protein CDS 1:95849-96700	6	229.7	-1.258	0.4181	4.867e-12	3.441e-10	9.463
dxr CDS 1:84559-85731	6	2753	-1.215	0.4309	1.872e-8	4.669e-7	6.331
hypothetical protein CDS 1:66915-67535	6	1506	-1.203	0.4343	7.205e-8	0.000001472	5.832
TonB-dependent receptor P3 CDS 1:41392-44595	6	36.15	-1.132	0.4563	0.00001918	0.0001379	3.86
hypothetical protein CDS 1:196190-198148	6	118.9	-1.181	0.441	6.32e-7	0.000008621	5.064
hypothetical protein CDS 1:9862-11439	6	2532	-1.161	0.4471	0.000002994	0.00003025	4.519
hypothetical protein CDS 1:99780-100277	6	38.88	-1.062	0.4791	0.0003031	0.00139	2.857
hypothetical protein CDS 1:869287-869754	6	30.71	-1.018	0.4938	0.0009885	0.00367	2.435
transcriptional regulator CDS 1:160682-161485	6	405.8	-1.186	0.4396	2.65e-7	0.000004239	5.373
hypothetical protein CDS 1:4208-4423	6	104.1	-1.117	0.4611	0.00003125	0.0002098	3.678
hypothetical protein CDS 1:32869-33741	6	984	-1.111	0.4629	0.00003831	0.0002479	3.606
hypothetical protein CDS 1:20799-22451	6	35.5	-1.176	0.4424	3.305e-7	0.000005059	5.296
hypothetical protein CDS 1:339267-341333	6	214.4	-1.126	0.458	0.00001462	0.0001105	3.957
hypothetical protein CDS 1:466982-467383	6	132.6	-1.053	0.482	0.0003277	0.00148	2.83
sigM 3 CDS 1:89315-89830	6	20.37	-1.042	0.4856	0.0004522	0.001944	2.711
ddh CDS 1:110786-111685	6	4112	-1.125	0.4584	0.00001438	0.0001088	3.963
purF 1 CDS 1:156091-157974	6	2458	-1.12	0.4602	0.00001889	0.0001362	3.866
hypothetical protein CDS 1:489115-489420	6	418.7	-1.08	0.473	0.0001169	0.0006256	3.204
hypothetical protein CDS 1:469245-469847	6	9017	-1.032	0.4889	0.0005612	0.002318	2.635
rffH CDS 1:1079971-1080858	6	69.29	-1.079	0.4734	0.0001213	0.0006436	3.191
hypothetical protein CDS 1:416434-418386	6	61.32	-1.094	0.4684	0.0000622	0.0003742	3.427
TonB-dependent receptor P3 CDS 1:336128-339253	6	551.2	-1.109	0.4636	0.00003009	0.0002037	3.691
sucC CDS 1:535269-536399	6	2665	-1.178	0.4419	1.481e-7	0.000002602	5.585
Putative multidrug export ATP-binding/permease protein CDS 1:32690-34417	6	32.01	-1.033	0.4888	0.0005316	0.002219	2.654
hypothetical protein CDS 1:65178-66509	6	181	-1.148	0.4512	0.000002059	0.00002205	4.657
folB CDS 1:13780-14148	6	462.1	-1.235	0.4248	1.133e-12	9.729e-11	10.01
pulA 1 CDS 1:231871-233838	6	976.5	-1.048	0.4835	0.0003094	0.001415	2.849
hypothetical protein CDS 1:295616-297628	6	171.6	-1.17	0.4445	2.194e-7	0.000003558	5.449
hypothetical protein CDS 1:694722-696134	6	3356	-1.002	0.4993	0.001098	0.004024	2.395
hypothetical protein CDS 1:249242-249922	6	263.4	-1.156	0.4489	7.085e-7	0.00000958	5.019
glucosyltransferase CDS 1:2254-2982	6	40.13	-1.079	0.4735	0.00008436	0.0004825	3.317
algU 4 CDS 1:276312-276860	6	26180	-1.113	0.4622	0.00001366	0.000104	3.983
alsT CDS 1:27788-29176	6	1412	-1.164	0.4461	2.189e-7	0.000003558	5.449
hypothetical protein CDS 1:271086-273983	6	68.87	-1.07	0.4763	0.0001139	0.0006123	3.213
hypothetical protein CDS 1:164209-164553	6	151	-1.019	0.4935	0.0006333	0.00257	2.59
hypothetical protein CDS 1:56129-56488	6	13430	-1.129	0.4573	0.000004311	0.00004039	4.394
hypothetical protein CDS 1:266021-266422	6	883.9	-1.14	0.4537	0.000001668	0.00001846	4.734
hypothetical protein CDS 1:40852-41796	6	79.11	-1.018	0.4938	0.0006398	0.002592	2.586
hypothetical protein CDS 1:34236-35168	6	1132	-1.008	0.4973	0.0008265	0.003192	2.496
czcD CDS 1:89122-90021	6	1290	-1.141	0.4534	0.000001372	0.00001587	4.799
fusA 2 CDS 1:7689-9845	6	9177	-1.195	0.4367	9.906e-10	3.847e-8	7.415
yoaB CDS 1:71851-74541	6	2477	-1.206	0.4334	9.715e-11	4.743e-9	8.324
gloA CDS 1:267146-267526	6	923.4	-1.154	0.4494	3.535e-7	0.00000534	5.272
hypothetical protein CDS 1:43998-45191	6	1556	-1.081	0.4728	0.00005796	0.000351	3.455
hypothetical protein CDS 1:290371-290712	6	1410	-1.158	0.4481	1.854e-7	0.000003126	5.505
Pyridoxal phosphate homeostasis protein CDS 1:23006-23674	6	2412	-1.163	0.4467	1.074e-7	0.000002058	5.687
hypothetical protein CDS 1:308669-311617	6	75.53	-1.051	0.4827	0.0001575	0.0008027	3.095
hypothetical protein CDS 1:211400-212302	6	2416	-1.171	0.4441	6.555e-9	1.961e-7	6.707
hypothetical protein CDS 1:216335-216880	6	50.93	-1.092	0.4692	0.00002003	0.0001429	3.845
hypothetical protein CDS 1:366562-366915	6	1172	-1.105	0.465	0.000008977	0.00007326	4.135
replication initiation protein CDS 1:66367-67272	6	80.05	-1.145	0.4522	2.189e-7	0.000003558	5.449
transposase CDS 1:872-2485	6	423.8	-1.141	0.4533	3.241e-7	0.000004978	5.303
leuA 2 CDS 1:4341-5870	6	655.1	-1.088	0.4705	0.00002178	0.000154	3.812
ttgD CDS 1:52513-53565	6	2154	-1.01	0.4965	0.0005442	0.002259	2.646
hypothetical protein CDS 1:345604-346827	6	54.66	-1.083	0.4721	0.00002394	0.0001677	3.775
puuB CDS 1:15800-17023	6	8824	-1.094	0.4685	0.00001246	0.00009632	4.016
integrase CDS 1:142764-143705	6	537.9	-1.133	0.456	4.35e-7	0.000006406	5.193
hypothetical protein CDS 1:482469-483359	6	14.71	-1.056	0.4808	0.00008563	0.0004879	3.312
mtsA CDS 1:232175-233101	6	365.6	-1.112	0.4627	0.000002387	0.00002499	4.602
integrase CDS 1:31024-31962	6	546.1	-1.127	0.4577	5.383e-7	0.000007658	5.116
Gellan lyase CDS 1:97309-98373	6	16.85	-1.043	0.4854	0.0001434	0.0007404	3.131
hypothetical protein CDS 1:44607-46529	6	23.73	-1.044	0.4851	0.000138	0.0007167	3.145
hypothetical protein CDS 1:187126-187626	6	12270	-1.05	0.4829	0.0001007	0.0005568	3.254
transcriptional regulator CDS 1:215623-218505	6	1051	-1.122	0.4593	5.915e-7	0.000008232	5.085
rpe CDS 1:274042-274692	6	2142	-1.116	0.4614	8.624e-7	0.00001117	4.952
coaD CDS 1:58097-58552	6	645.5	-1.16	0.4474	9.622e-10	3.782e-8	7.422
def CDS 1:68050-68604	6	1382	-1.15	0.4506	7.302e-9	2.143e-7	6.669
hypothetical protein CDS 1:93883-94260	6	570.1	-1.148	0.4511	8.883e-9	2.557e-7	6.592
hypothetical protein CDS 1:28573-29004	6	4123	-1.006	0.4978	0.0004506	0.001939	2.712
integrase CDS 1:18662-19873	6	2011	-1.04	0.4863	0.0001222	0.0006472	3.189
replication initiation protein CDS 1:170982-171890	6	48.72	-1.024	0.4918	0.0002396	0.001135	2.945
phoU CDS 1:11434-12123	6	705.3	-1.046	0.4844	0.00007971	0.0004629	3.335
cbh CDS 1:54801-55859	6	27790	-1.029	0.49	0.0001604	0.0008121	3.09
hpf CDS 1:262356-262655	6	6095	-1.044	0.4851	0.00007974	0.0004629	3.335
mleN CDS 1:43733-45034	6	674.9	-1.139	0.4539	4.433e-9	1.428e-7	6.845
hypothetical protein CDS 1:230750-231814	6	781.7	-1.018	0.4937	0.000208	0.001005	2.998
hypothetical protein CDS 1:87157-88269	6	482.7	-1.096	0.4678	0.000001583	0.00001765	4.753
Outer membrane protein 40 CDS 1:169498-170586	6	36.43	-1.102	0.4657	6.318e-7	0.000008621	5.064
hypothetical protein CDS 1:65090-66046	6	1486	-1.067	0.4773	0.00001078	0.00008581	4.066
mntH CDS 1:251253-252509	6	1793	-1.144	0.4524	2.255e-10	1.035e-8	7.985
axeA1 1 CDS 1:784971-785759	6	1926	-1.006	0.4978	0.000267	0.00125	2.903
hypothetical protein CDS 1:23710-26301	6	36.58	-1.059	0.4799	0.00001713	0.0001253	3.902
hypothetical protein CDS 1:40054-41364	6	40.75	-1.048	0.4837	0.00003517	0.0002313	3.636
dapF CDS 1:143298-144101	6	53.47	-1.052	0.4823	0.00002401	0.0001678	3.775
transcriptional regulator CDS 1:290684-290995	6	2306	-1.109	0.4635	9.41e-8	0.000001811	5.742
pacS CDS 1:928309-930525	6	8911	-1.089	0.47	0.000001044	0.00001278	4.894
integrase CDS 1:28992-29939	6	174.5	-1.069	0.4767	0.00000654	0.00005712	4.243
thiS CDS 1:279226-279426	6	194.7	-1.074	0.4751	0.000003693	0.00003561	4.448
pdxK CDS 1:7457-8329	6	4674	-1.06	0.4796	0.00001039	0.00008297	4.081
hypothetical protein CDS 1:17116-17787	6	30.92	-1.064	0.4783	0.000007079	0.00006091	4.215
hypothetical protein CDS 1:382860-383159	6	1570	-1.14	0.4538	1.162e-11	7.001e-10	9.155
pdhC CDS 1:544351-545721	6	9181	-1.02	0.493	0.0000983	0.0005473	3.262
metH 2 CDS 1:447775-448677	6	2279	-1.063	0.4786	0.000005739	0.00005126	4.29
aroE CDS 1:213400-214146	6	920.3	-1.053	0.482	0.00001221	0.00009473	4.024
universal stress protein CDS 1:662793-663914	6	8717	-1.016	0.4945	0.0001063	0.0005794	3.237
wbpI 2 CDS 1:1006267-1007352	6	4158	-1.101	0.4661	4.75e-8	0.000001025	5.989
hypothetical protein CDS 1:5526-7781	6	470.6	-1.065	0.4778	0.000002451	0.00002554	4.593
sbcD CDS 1:441298-442548	6	813.5	-1.022	0.4924	0.00006267	0.0003765	3.424
hypothetical protein CDS 1:297619-299499	6	59.75	-1.057	0.4806	0.000004721	0.0000437	4.359
hypothetical protein CDS 1:25316-26092	6	212.6	-1.059	0.48	0.000003618	0.00003503	4.456
uxaA CDS 1:73330-74820	6	1050	-1.093	0.4687	4.912e-8	0.000001055	5.977
hypothetical protein CDS 1:378361-379821	6	1252	-1.016	0.4946	0.00007557	0.0004442	3.352
hypothetical protein CDS 1:36331-37677	6	9181	-1.088	0.4703	7.488e-8	0.000001517	5.819
hypothetical protein CDS 1:113543-114127	6	103100	-1.004	0.4987	0.0001261	0.0006648	3.177
hypothetical protein CDS 1:121622-122821	6	1119	-1.018	0.4937	0.00004784	0.0002982	3.525
lemA 2 CDS 1:210768-211349	6	1689	-1.08	0.473	1.315e-7	0.000002391	5.621
rbfA CDS 1:107739-108071	6	1378	-1.066	0.4777	8.591e-7	0.00001116	4.952
hypothetical protein CDS 1:56517-56726	6	7435	-1.051	0.4827	0.000003797	0.00003638	4.439
NADH:quinone reductase CDS 1:244203-245138	6	885.9	-1.031	0.4892	0.00001658	0.0001226	3.911
hypothetical protein CDS 1:141880-143928	6	131	-1.007	0.4977	0.00007142	0.000423	3.374
hypothetical protein CDS 1:55863-56120	6	1669	-1.035	0.488	0.000009824	0.00007897	4.103
lytic tail protein CDS 1:41989-42969	6	748.7	-1.04	0.4864	0.000006428	0.00005636	4.249
hypothetical protein CDS 1:1005055-1005549	6	5143	-1.039	0.4865	0.00000608	0.00005371	4.27
rsfS CDS 1:167878-168237	6	991.5	-1.074	0.4751	5.229e-8	0.000001107	5.956
hypothetical protein CDS 1:248908-249270	6	4361	-1.047	0.4841	0.000001967	0.00002126	4.672
hypothetical protein CDS 1:161580-161945	6	109.9	-1.031	0.4894	0.000008521	0.00007033	4.153
pncB CDS 1:155358-156527	6	1506	-1.026	0.4912	0.0000119	0.00009275	4.033
aroK CDS 1:469908-470435	6	2333	-1.063	0.4786	1.213e-7	0.000002224	5.653
ydfG CDS 1:56928-57698	6	2263	-1.079	0.4735	5.697e-9	1.773e-7	6.751
lutC CDS 1:6672-7253	6	3535	-1.021	0.4928	0.00001082	0.0000859	4.066
yiaD CDS 1:999168-999884	6	45770	-1.032	0.489	0.000003224	0.00003208	4.494
TonB-dependent receptor P26 CDS 1:10705-13863	6	36.91	-1.006	0.498	0.00002331	0.0001638	3.786
hypothetical protein CDS 1:20463-20945	6	1473	-1.015	0.4949	0.00001128	0.00008916	4.05
lutA CDS 1:4553-5293	6	5082	-1.031	0.4894	0.000001501	0.00001687	4.773
narL CDS 1:348547-349209	6	945.3	-1.068	0.4771	2.408e-11	1.362e-9	8.866
integrase CDS 1:54640-55869	6	218.8	-1.054	0.4816	1.317e-9	4.773e-8	7.321
hypothetical protein CDS 1:321207-322388	6	862.4	-1.015	0.4947	9.443e-7	0.0000119	4.924
susB 2 CDS 1:60056-62215	6	163.9	-1.031	0.4895	8.412e-8	0.000001646	5.784
smc 1 CDS 1:178680-182291	6	199.7	-1.035	0.488	2.022e-8	4.936e-7	6.307
hypothetical protein CDS 1:90704-92464	6	122.8	-1.036	0.4877	2.402e-9	8.14e-8	7.089
xylA CDS 1:541019-542335	6	724.4	-1.027	0.4906	1.273e-8	3.413e-7	6.467
atpD 2 CDS 1:363297-364814	6	6208	-1.001	0.4996	0.000001167	0.00001402	4.853
fbp CDS 1:1036814-1038808	6	8315	-1.015	0.4949	8.274e-8	0.000001626	5.789
DNAJ 1:32763-32978	22	7557	8.57	380	1.6e-52	1.78e-49	48.75
hypothetical protein CDS 1:152894-152986	22	6420	8.491	359.9	7.94e-112	3.54e-108	107.5
Holin 1:22393-22779	22	1782	7.872	234.3	4.3e-33	1.74e-30	29.76
hp35 1:20530-21021	22	1013	7.494	180.2	4.81e-21	4.04e-19	18.39
hp32 1:21886-22365	22	2747	7.23	150.1	1.51e-26	2.68e-24	23.57
hp33 1:21597-21944	22	2090	7.22	149.1	1.63e-27	3.31e-25	24.48
Tail protein with endopeptidase domain 1:11370-15386	22	1871	7.026	130.3	1.29e-19	8.86e-18	17.05
Endolysin 1:22792-23256	22	1462	6.77	109.1	1.52e-23	1.93e-21	20.71
Transcriptional regulator 1:40756-40956	22	882.9	6.777	109.7	9.56e-33	3.28e-30	29.48
TerL 1:26173-27741	22	439.1	6.639	99.68	1.06e-19	7.35e-18	17.13
hp5 1:40545-40751	22	859.2	6.697	103.8	1.14e-28	2.67e-26	25.57
Major capsid protein 1:23256-24479	22	6301	6.602	97.12	2.32e-23	2.79e-21	20.55
hp36 1:20291-20491	22	197.7	6.298	78.67	4.46e-10	6.15e-09	8.211
hp3 1:41076-41267	22	597.2	6.437	86.66	4.92e-33	1.83e-30	29.74
Major tail protein 1:21025-21585	22	1584	6.318	79.78	4.3e-20	3.25e-18	17.49
DNAJ 1:36277-36513	22	774	6.232	75.19	1.89e-19	1.28e-17	16.89
Head maturation protease 1:24491-25561	22	924.7	5.985	63.35	3.71e-18	2.04e-16	15.69
Tape measure protein 1:15899-20290	22	2065	5.945	61.61	4.63e-17	2.06e-15	14.69
TerS 1:25725-26171	22	164.3	5.76	54.18	1.14e-13	2.93e-12	11.53
Tail fibre protein 1:4606-11343	22	2319	5.726	52.94	2.36e-13	5.62e-12	11.25
hp41 1:4415-4609	22	2412	5.817	56.37	4.41e-36	2.81e-33	32.55
MuA 1:38490-40529	22	5454	5.78	54.93	9.6e-28	2.04e-25	24.69
Portal protein 1:28187-29575	22	162.3	5.422	42.87	5.17e-09	6.05e-08	7.218
hp11 1:35368-36273	22	2298	5.636	49.74	3.92e-16	1.49e-14	13.83
RNA-binding protein CDS 1:138076-139590	22	10370	5.512	45.62	3.15e-32	1e-29	29
hp20 1:31930-32376	22	153.1	5.08	33.81	2.45e-09	3.05e-08	7.516
MuB 1:37585-38454	22	1914	5.11	34.53	1.8e-21	1.57e-19	18.8
hypothetical protein CDS 1:66760-67029	22	19560	4.286	19.51	9.77e-07	6.711e-06	5.173
hp19 1:32386-32655	22	251.2	4.764	27.17	1.99e-17	9.66e-16	15.02
Head-tail adaptor protein 1:27760-28185	22	37.02	1.956	3.879	0.0007088	0.00249	2.604
ThyA 1:1164-1808	22	409.1	4.366	20.63	3.01e-17	1.38e-15	14.86
hp8 1:37190-37588	22	406.4	4.31	19.84	5.67e-15	1.83e-13	12.74
Reverse transcriptase 1:2785-4089	22	2343	4.386	20.91	1.91e-33	9.47e-31	30.02
clpB1 CDS 1:75682-78270	22	372100	4.331	20.12	1.31e-22	1.36e-20	19.87
hp1 1:42222-42434	22	772.9	4.367	20.63	1.89e-54	2.81e-51	50.55
Head morphogenesis MuF 1:29593-31008	22	46.43	1.927	3.802	0.0005941	0.002119	2.674
dnaK CDS 1:102244-104160	22	140600	4.19	18.25	1.29e-28	2.89e-26	25.54
Neck1 1:31293-31925	22	25.44	2.366	5.156	0.0001077	0.000476	3.322
DNA methyltransferase 1:214-1068	22	60.54	2.404	5.291	8.629e-05	0.0003913	3.407
mutS2 1 CDS 1:190046-192547	22	2685	4.089	17.02	9.06e-95	2.02e-91	90.69
Helicase 1:36510-37187	22	1012	3.739	13.35	3.29e-12	6.4e-11	10.19
Avd 1:2303-2788	22	807.1	3.921	15.15	3.86e-26	6.62e-24	23.18
hp17 1:32981-33631	22	2496	2.787	6.9	1.357e-06	9.11e-06	5.04
hp44 1:1881-2123	22	93.7	3.282	9.724	6.33e-11	1e-09	8.998
hp22 1:30991-31260	22	1978	3.577	11.94	1.86e-27	3.6e-25	24.44
hypothetical protein CDS 1:462904-463041	22	451.3	3.391	10.49	3.24e-16	1.26e-14	13.9
hypothetical protein CDS 1:2712-2957	22	1977	3.512	11.41	9.96e-34	5.55e-31	30.26
TonB-dependent receptor P3 CDS 1:79608-82685	22	1560	1.436	2.706	0.00245	0.007262	2.139
Baseplate hub 1:15433-15897	22	126.5	1.723	3.302	0.0005028	0.001832	2.737
hypothetical protein CDS 1:273879-275063	22	298.9	2.879	7.355	4.65e-14	1.27e-12	11.9
fpuD CDS 1:51758-52513	22	186.1	2.615	6.125	2.2e-09	2.78e-08	7.556
htpG CDS 1:653543-655588	22	34610	2.976	7.867	3.96e-33	1.74e-30	29.76
hypothetical protein CDS 1:253931-254131	22	513.4	2.822	7.07	5.74e-17	2.51e-15	14.6
resA 2 CDS 1:586558-587064	22	9166	2.902	7.475	4.9e-29	1.21e-26	25.92
Transcriptional regulator 1:34510-35022	22	837.6	1.844	3.59	0.0001043	0.0004616	3.336
hypothetical protein CDS 1:26663-26968	22	2001	1.572	2.973	0.0008745	0.002976	2.526
hypothetical protein CDS 1:31320-33524	22	4038	2.732	6.646	1.64e-17	8.03e-16	15.1
dnaJ CDS 1:1056633-1057823	22	10620	2.559	5.894	1.46e-11	2.58e-10	9.589
hypothetical protein CDS 1:164827-165465	22	170.4	2.756	6.755	1.48e-23	1.93e-21	20.71
hypothetical protein CDS 1:20195-20419	22	5387	2.642	6.24	4.33e-15	1.42e-13	12.85
transcription antiterminator CDS 1:59624-60130	22	8.539	1.044	2.061	0.01589	0.03715	1.43
lipoprotein CDS 1:194302-195249	22	378.8	2.743	6.695	3.34e-30	9.29e-28	27.03
groL CDS 1:41406-43043	22	108300	2.575	5.957	1.07e-15	3.77e-14	13.42
hypothetical protein CDS 1:126303-127613	22	340.8	2.303	4.936	1.02e-08	1.11e-07	6.956
pccB 2 CDS 1:150692-152227	22	7337	2.56	5.896	7.79e-16	2.8e-14	13.55
carQ CDS 1:164230-164820	22	227.8	2.63	6.188	5.21e-21	4.3e-19	18.37
hypothetical protein CDS 1:506744-507010	22	19.77	2.069	4.197	2.643e-06	1.67e-05	4.777
hypothetical protein CDS 1:15721-16017	22	11.15	2.045	4.127	3.653e-06	2.24e-05	4.65
hypothetical protein CDS 1:23728-24408	22	9791	2.599	6.06	8.12e-20	5.75e-18	17.24
grpE CDS 1:1056024-1056605	22	7031	2.58	5.981	6.27e-19	3.88e-17	16.41
ltrA 2 CDS 1:583-2406	22	446.3	2.522	5.743	2.55e-15	8.61e-14	13.06
hp14 1:34280-34477	22	439	1.592	3.015	0.0005531	0.00199	2.701
hypothetical protein CDS 1:77753-79099	22	1013	2.407	5.303	2.96e-12	5.81e-11	10.24
groS CDS 1:41088-41360	22	23090	2.438	5.419	7.3e-15	2.26e-13	12.65
replication initiation protein CDS 1:970516-971502	22	9.735	1.377	2.597	0.002531	0.007472	2.127
nqrE CDS 1:950999-951625	22	3886	2.357	5.123	5.62e-12	1.06e-10	9.974
TonB-dependent receptor P3 CDS 1:275098-278646	22	176.7	2.374	5.184	2.4e-13	5.7e-12	11.24
DNA binding protein CDS 1:187044-187574	22	702.1	2.218	4.653	2.97e-09	3.64e-08	7.439
lrp CDS 1:54295-54765	22	293.7	2.557	5.885	1.29e-41	1.15e-38	37.94
carB 2 CDS 1:356938-360159	22	6649	2.302	4.933	2.69e-13	6.25e-12	11.2
hypothetical protein CDS 1:161739-162920	22	1838	2.435	5.409	3.12e-24	4.79e-22	21.32
hypothetical protein CDS 1:184116-184409	22	41.45	1.555	2.938	0.0005446	0.001964	2.707
hypothetical protein CDS 1:11174-13192	22	1493	1.037	2.052	0.01723	0.03974	1.401
hp12 1:35043-35348	22	715.3	1.905	3.745	3.225e-06	1.997e-05	4.7
hp16 1:33653-34096	22	883.9	1.477	2.784	0.0009605	0.003224	2.492
hypothetical protein CDS 1:102494-102793	22	1451	2.233	4.7	2.08e-13	5.08e-12	11.29
hypothetical protein CDS 1:162941-164233	22	703	2.299	4.921	8.94e-18	4.74e-16	15.32
hypothetical protein CDS 1:148355-149863	22	15.86	1.49	2.81	0.0008117	0.00279	2.554
hypothetical protein CDS 1:503437-506340	22	115.2	2.016	4.043	4.87e-08	4.47e-07	6.349
transcriptional regulator CDS 1:99551-100420	22	106.3	1.261	2.396	0.004515	0.01249	1.903
hypothetical protein CDS 1:218828-218989	22	58.22	1.967	3.91	3.24e-08	3.12e-07	6.507
hypothetical protein CDS 1:191835-192299	22	96.37	1.062	2.088	0.01526	0.03595	1.444
hypothetical protein CDS 1:22432-23535	22	495.8	1.692	3.232	4.071e-05	0.0001975	3.704
sacC 2 CDS 1:140068-141948	22	4375	2.055	4.155	7.76e-11	1.2e-09	8.921
TonB-dependent receptor P39 CDS 1:260376-263705	22	894.1	2.104	4.298	1.93e-14	5.61e-13	12.25
hypothetical protein CDS 1:3902-4018	22	174	1.639	3.114	6.849e-05	0.0003171	3.499
hmuU CDS 1:52510-53526	22	968.4	1.918	3.779	3.58e-08	3.37e-07	6.472
hypothetical protein CDS 1:18273-18629	22	3119	2.107	4.308	4.18e-16	1.58e-14	13.8
clpC CDS 1:655728-658253	22	14270	2.123	4.356	2.59e-20	2.02e-18	17.69
terminase large subunit CDS 1:16031-18526	22	12.28	1.116	2.168	0.01086	0.02669	1.574
hypothetical protein CDS 1:32950-35001	22	29.02	1.46	2.752	0.0005412	0.001954	2.709
metal-dependent hydrolase CDS 1:190581-191579	22	1854	1.998	3.994	7.35e-14	1.93e-12	11.71
dauA CDS 1:153817-155496	22	998.7	2.011	4.03	2.13e-15	7.24e-14	13.14
oprM 5 CDS 1:49178-50542	22	15.88	1.117	2.168	0.01062	0.02615	1.582
cbpA CDS 1:54330-55295	22	5430	1.848	3.599	9.14e-09	1e-07	7
trpB CDS 1:125329-126513	22	542.1	1.87	3.655	3.62e-10	5.13e-09	8.29
pyrE CDS 1:19747-20385	22	10020	2.017	4.046	1.93e-24	3.08e-22	21.51
hypothetical protein CDS 1:347960-349117	22	5657	1.878	3.675	5.93e-12	1.11e-10	9.954
leuS CDS 1:104074-106908	22	4148	1.948	3.858	1.98e-19	1.32e-17	16.88
hypothetical protein CDS 1:23532-24593	22	308.8	1.38	2.603	0.0008557	0.002919	2.535
rbfA CDS 1:107739-108071	22	1378	1.846	3.595	6.29e-12	1.17e-10	9.931
hypothetical protein CDS 1:55310-55624	22	883.5	1.607	3.047	7.914e-06	4.46e-05	4.351
DNA helicase CDS 1:113912-115990	22	518.5	1.791	3.461	1.57e-10	2.34e-09	8.631
pafA CDS 1:392554-394128	22	1806	1.939	3.833	5.13e-37	3.81e-34	33.42
rpsO CDS 1:196696-196965	22	4389	1.872	3.659	1.1e-17	5.71e-16	15.24
ackA CDS 1:62561-63760	22	3032	1.856	3.619	1.33e-16	5.49e-15	14.26
Ferredoxin CDS 1:15478-15648	22	2259	1.743	3.346	3.27e-09	3.96e-08	7.403
hypothetical protein CDS 1:107060-107977	22	1157	1.654	3.147	5.33e-07	3.898e-06	5.409
hypothetical protein CDS 1:507317-507565	22	14.4	1.366	2.578	0.0007274	0.002545	2.594
long tail fiber protein distal subunit CDS 1:161186-161818	22	1065	1.353	2.555	0.0008166	0.002803	2.552
DNA helicase CDS 1:887328-890501	22	1577	1.713	3.279	6.48e-09	7.31e-08	7.136
hypothetical protein CDS 1:507030-507194	22	13.54	1.368	2.581	0.000642	0.002273	2.643
amidase CDS 1:188251-188697	22	168.2	1.515	2.859	3.535e-05	0.0001737	3.76
acetyltransferase CDS 1:865689-866243	22	91.26	1.294	2.451	0.001671	0.005204	2.284
hypothetical protein CDS 1:88459-89163	22	9540	1.842	3.586	9.73e-22	9.04e-20	19.04
hypothetical protein CDS 1:191127-191795	22	320.1	1.389	2.619	0.0003886	0.001456	2.837
hypothetical protein CDS 1:5716-6600	22	28.04	1.403	2.644	0.0002991	0.001159	2.936
Cellobiose 2-epimerase CDS 1:46638-47801	22	1069	1.654	3.147	4.38e-08	4.06e-07	6.392
hypothetical protein CDS 1:135791-136348	22	249.4	1.397	2.633	0.0003121	0.001205	2.919
dapX CDS 1:30290-31441	22	448.3	1.752	3.369	2.95e-13	6.77e-12	11.17
nqrD CDS 1:951709-952350	22	2649	1.683	3.21	2.32e-09	2.92e-08	7.535
atpE 2 CDS 1:366704-366961	22	892.4	1.676	3.195	1.15e-09	1.52e-08	7.819
pta 1 CDS 1:63789-64808	22	1770	1.745	3.351	2.85e-14	7.98e-13	12.1
hypothetical protein CDS 1:234337-235347	22	645.4	1.125	2.18	0.007877	0.02023	1.694
rplD CDS 1:280668-281294	22	11150	1.743	3.348	8.6e-15	2.63e-13	12.58
susF CDS 1:55647-57104	22	333.6	1.317	2.492	0.0008862	0.003009	2.522
axeA1 1 CDS 1:784971-785759	22	1926	1.627	3.088	3.93e-08	3.69e-07	6.433
hypothetical protein CDS 1:490723-491184	22	19.28	1.156	2.229	0.005818	0.01556	1.808
hypothetical protein CDS 1:857758-860067	22	230.1	1.202	2.3	0.003658	0.01035	1.985
rplS CDS 1:135992-136345	22	11070	1.75	3.365	1.95e-18	1.13e-16	15.95
hypothetical protein CDS 1:217393-220722	22	2403	1.567	2.962	5.95e-07	4.301e-06	5.366
hypothetical protein CDS 1:57182-58315	22	224.1	1.42	2.677	8.722e-05	0.0003948	3.404
hypothetical protein CDS 1:413025-414050	22	892.9	1.526	2.879	2.202e-06	1.415e-05	4.849
hypothetical protein CDS 1:112790-115822	22	22710	1.697	3.241	2.88e-15	9.52e-14	13.02
serB2 CDS 1:585061-586290	22	2306	1.734	3.326	1.78e-23	2.2e-21	20.66
rmlA CDS 1:73892-74767	22	2548	1.706	3.263	3.66e-18	2.04e-16	15.69
rsmH CDS 1:382653-383582	22	891.3	1.724	3.302	8.64e-24	1.24e-21	20.91
hypothetical protein CDS 1:43070-43624	22	17260	1.69	3.226	7.62e-17	3.3e-15	14.48
aqpZ CDS 1:27848-28510	22	335.1	1.648	3.134	4.13e-12	7.94e-11	10.1
panD CDS 1:315438-315791	22	3384	1.692	3.232	1.5e-17	7.53e-16	15.12
hypothetical protein CDS 1:366620-367750	22	180.2	1.001	2.001	0.01862	0.04236	1.373
hypothetical protein CDS 1:27544-27732	22	28.56	1.317	2.491	0.0005066	0.001842	2.735
hypothetical protein CDS 1:252660-255407	22	8809	1.593	3.017	1.24e-09	1.61e-08	7.792
ftsI CDS 1:383984-386134	22	1638	1.705	3.26	8.92e-26	1.47e-23	22.83
rnfA CDS 1:242600-243172	22	475.9	1.466	2.762	7.362e-06	4.186e-05	4.378
hypothetical protein CDS 1:286240-287199	22	847.9	1.639	3.114	2.43e-13	5.72e-12	11.24
hypothetical protein CDS 1:259060-260331	22	796.4	1.642	3.121	2.11e-14	6.03e-13	12.22
rpsU CDS 1:261194-261385	22	649.8	1.555	2.937	2.04e-08	2.05e-07	6.688
murE CDS 1:386158-387606	22	1720	1.673	3.188	5.01e-20	3.72e-18	17.43
rpsJ CDS 1:279727-280032	22	7566	1.661	3.163	9.54e-18	5e-16	15.3
putative zinc protease CDS 1:325782-327002	22	692.2	1.613	3.058	7.78e-13	1.65e-11	10.78
lon CDS 1:589471-591936	22	7361	1.653	3.144	8.64e-19	5.28e-17	16.28
aspT 4 CDS 1:65225-66889	22	7421	1.607	3.047	1.66e-12	3.39e-11	10.47
frdB CDS 1:91217-91972	22	5420	1.573	2.975	4.2e-10	5.85e-09	8.233
hisH CDS 1:23357-23947	22	733.1	1.592	3.015	2.08e-11	3.55e-10	9.45
hypothetical protein CDS 1:163531-164586	22	418.3	1.554	2.937	2.36e-09	2.96e-08	7.529
hypothetical protein CDS 1:9691-9885	22	130.1	1.25	2.378	0.001142	0.00376	2.425
rplB CDS 1:281607-282431	22	25680	1.647	3.131	6.44e-20	4.71e-18	17.33
serC CDS 1:946575-947642	22	10540	1.642	3.121	3.21e-20	2.47e-18	17.61
hypothetical protein CDS 1:190174-191091	22	609.6	1.486	2.8	3.98e-07	2.99e-06	5.524
hypothetical protein CDS 1:272094-272609	22	10980	1.585	3.001	1.86e-12	3.76e-11	10.42
ntpK CDS 1:7973-8434	22	1718	1.492	2.813	1.21e-07	1.012e-06	5.995
hypothetical protein CDS 1:223361-224044	22	51870	1.542	2.912	4.25e-10	5.91e-09	8.229
hypothetical protein CDS 1:17823-18227	22	3201	1.472	2.773	4.43e-07	3.297e-06	5.482
tsf CDS 1:343875-344867	22	23510	1.61	3.053	4.28e-18	2.33e-16	15.63
hypothetical protein CDS 1:192943-194232	22	13080	1.61	3.053	2.35e-21	2.01e-19	18.7
atpD 1 CDS 1:5495-6100	22	583.2	1.312	2.484	0.000211	0.0008514	3.07
hypothetical protein CDS 1:546474-546800	22	41.57	1.379	2.601	2.454e-05	0.0001245	3.905
hypothetical protein CDS 1:147127-148362	22	16.56	1.14	2.204	0.004138	0.01157	1.937
hypothetical protein CDS 1:74864-77713	22	2214	1.419	2.673	3.858e-06	2.348e-05	4.629
hypothetical protein CDS 1:688933-689910	22	1501	1.415	2.666	4.386e-06	2.621e-05	4.582
Reverse transcriptase CDS 1:9986-11248	22	78.93	1.349	2.548	6.136e-05	0.000287	3.542
apgM CDS 1:31926-33149	22	941.3	1.482	2.793	2.72e-08	2.64e-07	6.579
gapA CDS 1:273297-274307	22	174500	1.554	2.936	4.28e-14	1.18e-12	11.93
atpF CDS 1:366974-367477	22	824	1.432	2.699	7.77e-07	5.463e-06	5.263
hypothetical protein CDS 1:60605-61300	22	190.6	1.443	2.718	3.68e-07	2.773e-06	5.557
cysK1 1 CDS 1:32802-33749	22	2398	1.449	2.731	1.99e-07	1.592e-06	5.798
hypothetical protein CDS 1:18569-19603	22	322.7	1.353	2.555	3.474e-05	0.0001711	3.767
ftsW CDS 1:390714-392030	22	1553	1.397	2.633	4.613e-06	2.742e-05	4.562
rpmE2 CDS 1:51613-51867	22	4742	1.493	2.816	8.9e-10	1.19e-08	7.924
asd CDS 1:142552-143559	22	3886	1.555	2.938	2.03e-17	9.75e-16	15.01
pyrD 2 CDS 1:785765-786763	22	405	1.396	2.632	3.431e-06	2.113e-05	4.675
argG CDS 1:19006-20214	22	772.3	1.487	2.804	3.17e-10	4.52e-09	8.345
hypothetical protein CDS 1:76163-77188	22	2343	1.538	2.904	1.66e-16	6.8e-15	14.17
hypothetical protein CDS 1:9497-9949	22	30.83	1.018	2.025	0.01336	0.03199	1.495
hypothetical protein CDS 1:30580-32289	22	126.1	1.326	2.508	5.253e-05	0.0002496	3.603
murG CDS 1:392059-393177	22	608.8	1.027	2.037	0.01217	0.02949	1.53
hypothetical protein CDS 1:57777-59537	22	1876	1.469	2.767	1.51e-09	1.92e-08	7.716
hypothetical protein CDS 1:364802-365359	22	248.8	1.445	2.723	1.91e-08	1.95e-07	6.71
Pyruvate:ferredoxin oxidoreductase CDS 1:165357-168914	22	21370	1.453	2.738	5.88e-09	6.77e-08	7.169
algA CDS 1:162660-163712	22	1491	1.54	2.908	1.23e-21	1.12e-19	18.95
nuoH CDS 1:97047-98123	22	191.8	1.348	2.546	1.498e-05	8.008e-05	4.096
hypothetical protein CDS 1:47836-48783	22	2351	1.458	2.748	1.09e-09	1.45e-08	7.84
hypothetical protein CDS 1:187959-188237	22	191.9	1.282	2.432	0.0001524	0.0006459	3.19
Hydroxypyruvate reductase CDS 1:945540-946460	22	6886	1.502	2.832	1.97e-14	5.66e-13	12.25
pgl 1 CDS 1:1025597-1026313	22	4162	1.487	2.803	1.88e-12	3.8e-11	10.42
norM CDS 1:82189-83547	22	1272	1.428	2.692	2.46e-08	2.42e-07	6.617
rnfC CDS 1:238929-240266	22	963.8	1.389	2.618	8.79e-07	6.121e-06	5.213
atoC 3 CDS 1:159272-160612	22	899.3	1.459	2.75	2.57e-10	3.7e-09	8.432
pgpA CDS 1:192314-192793	22	605.7	1.349	2.548	8.392e-06	4.692e-05	4.329
hypothetical protein CDS 1:86341-90780	22	6960	1.464	2.758	6.6e-11	1.04e-09	8.983
rpiB CDS 1:585614-586048	22	2682	1.413	2.662	7.48e-08	6.54e-07	6.184
hypothetical protein CDS 1:206184-207428	22	536.5	1.428	2.691	1.2e-08	1.28e-07	6.893
rplC CDS 1:280051-280668	22	14410	1.489	2.807	3.94e-14	1.1e-12	11.96
hypothetical protein CDS 1:83567-85945	22	1720	1.435	2.703	4.11e-09	4.9e-08	7.31
degQ CDS 1:3953-5491	22	61520	1.411	2.659	6.24e-08	5.61e-07	6.251
hypothetical protein CDS 1:261125-261289	22	2931	1.447	2.726	3.68e-10	5.17e-09	8.287
hypothetical protein CDS 1:321207-322388	22	862.4	1.411	2.659	2.03e-08	2.04e-07	6.689
rplP CDS 1:283928-284362	22	8730	1.45	2.732	3.86e-11	6.35e-10	9.197
nqrB CDS 1:953058-954230	22	5765	1.393	2.626	8.93e-08	7.67e-07	6.115
bepE 2 CDS 1:861445-864558	22	1028	1.275	2.419	8.363e-05	0.0003804	3.42
hypothetical protein CDS 1:16540-16947	22	404.7	1.402	2.643	1.26e-08	1.33e-07	6.875
Acid shock protein CDS 1:170755-171183	22	224900	1.252	2.381	0.000168	0.0007014	3.154
hypothetical protein CDS 1:162265-162855	22	56.07	1.381	2.604	1.2e-07	1.002e-06	5.999
nqrC CDS 1:952371-953045	22	3812	1.368	2.58	2.73e-07	2.117e-06	5.674
dITP/XTP pyrophosphatase CDS 1:108026-108607	22	588.7	1.115	2.167	0.003171	0.009092	2.041
bepE 4 CDS 1:391482-394697	22	4948	1.364	2.574	2.49e-07	1.944e-06	5.711
dtd3 1 CDS 1:201833-202522	22	106	1.245	2.371	0.0001674	0.0006998	3.155
Oligosaccharide 4-alpha-D-glucosyltransferase CDS 1:41063-43567	22	222	1.364	2.574	2.16e-07	1.701e-06	5.769
fabI CDS 1:187213-188070	22	14260	1.436	2.705	1.59e-13	4.02e-12	11.4
hypothetical protein CDS 1:258414-258788	22	15.09	1.156	2.228	0.001415	0.004503	2.346
atpA 2 CDS 1:368043-369626	22	3719	1.346	2.542	5.58e-07	4.052e-06	5.392
mbl CDS 1:100121-101143	22	4959	1.415	2.667	2.48e-11	4.19e-10	9.378
trpG CDS 1:123243-123809	22	283.7	1.188	2.278	0.000607	0.002163	2.665
fusA 1 CDS 1:277525-279642	22	75840	1.452	2.737	5.38e-21	4.36e-19	18.36
qseF CDS 1:31352-32668	22	370.3	1.311	2.48	3.731e-06	2.276e-05	4.643
gltX CDS 1:255632-257146	22	5827	1.414	2.665	1.23e-12	2.55e-11	10.59
ruvB CDS 1:285837-286958	22	1631	1.418	2.672	2.26e-13	5.45e-12	11.26
Polyphenol oxidase CDS 1:420721-421506	22	800	1.219	2.328	0.0002225	0.0008904	3.05
hypothetical protein CDS 1:383591-383947	22	161.9	1.286	2.438	1.121e-05	6.132e-05	4.212
pnp 1 CDS 1:364817-366616	22	37680	1.409	2.656	2.99e-13	6.84e-12	11.16
rnfG CDS 1:241292-241975	22	470.9	1.187	2.276	0.0005197	0.001883	2.725
atpB CDS 1:365539-366645	22	1156	1.361	2.569	6.02e-09	6.9e-08	7.161
hypothetical protein CDS 1:342798-343700	22	78.77	1.36	2.567	7.25e-09	8.11e-08	7.091
pyrP CDS 1:330838-332022	22	1020	1.402	2.643	3.57e-13	8.03e-12	11.1
hypothetical protein CDS 1:312296-314524	22	442.8	1.186	2.275	0.0004604	0.0017	2.769
kbl CDS 1:15232-16419	22	4796	1.417	2.671	3.69e-18	2.04e-16	15.69
hypothetical protein CDS 1:106264-107799	22	1381	1.37	2.584	5.53e-12	1.05e-10	9.979
hypothetical protein CDS 1:721775-722503	22	1610	1.316	2.489	7.45e-08	6.52e-07	6.185
rsmI 1 CDS 1:189125-189829	22	699	1.206	2.307	0.0001159	0.0005065	3.295
hypothetical protein CDS 1:226502-230827	22	58.45	1.105	2.152	0.00196	0.005975	2.224
transcriptional regulator CDS 1:16974-17438	22	12610	1.247	2.373	1.613e-05	8.552e-05	4.068
L-fucose mutarotase CDS 1:101525-101914	22	20.95	1.093	2.133	0.002474	0.007323	2.135
nqrA CDS 1:954279-955628	22	8981	1.317	2.492	2.48e-08	2.42e-07	6.616
ttgA 1 CDS 1:864555-865673	22	321.5	1.125	2.181	0.001234	0.004019	2.396
leuC CDS 1:2326-3720	22	617	1.316	2.491	1.37e-08	1.44e-07	6.841
barA CDS 1:52146-52544	22	1432	1.362	2.57	1.32e-13	3.37e-12	11.47
mraY CDS 1:387704-388972	22	1927	1.317	2.492	1.11e-08	1.19e-07	6.925
hypothetical protein CDS 1:73730-75040	22	339.2	1.181	2.268	0.0002271	0.0009046	3.044
fabD CDS 1:536599-537486	22	9268	1.314	2.486	1.09e-08	1.18e-07	6.929
hypothetical protein CDS 1:1051019-1051915	22	2474	1.294	2.452	1.63e-07	1.324e-06	5.878
hypothetical protein CDS 1:289319-290674	22	712.5	1.206	2.307	8.616e-05	0.0003911	3.408
ahpF CDS 1:156787-158340	22	1545	1.139	2.202	0.0006434	0.002276	2.643
hypothetical protein CDS 1:6097-7920	22	2948	1.214	2.319	3.557e-05	0.0001746	3.758
pgk CDS 1:27897-29156	22	27980	1.338	2.527	1.18e-12	2.47e-11	10.61
yqeY CDS 1:398517-398966	22	1490	1.176	2.259	0.0001896	0.0007727	3.112
hypothetical protein CDS 1:327051-328694	22	464	1.15	2.219	0.0004086	0.001523	2.817
ntpB CDS 1:4129-5454	22	2727	1.187	2.277	0.0001017	0.0004519	3.345
secY CDS 1:288997-290340	22	50180	1.322	2.5	1.57e-11	2.75e-10	9.561
yidC CDS 1:196627-198483	22	7173	1.297	2.456	6.07e-09	6.94e-08	7.159
trpE CDS 1:123878-125284	22	960.7	1.247	2.374	2.33e-06	1.488e-05	4.827
hypothetical protein CDS 1:20942-21778	22	639.2	1.288	2.442	1.31e-08	1.38e-07	6.859
hypothetical protein CDS 1:104579-104815	22	18.73	1.074	2.105	0.002477	0.007328	2.135
rplW CDS 1:281311-281601	22	5086	1.34	2.532	1.93e-16	7.75e-15	14.11
frdA CDS 1:89201-91180	22	22770	1.284	2.435	1.24e-08	1.31e-07	6.882
mdh 1 CDS 1:310126-311067	22	43410	1.352	2.553	3.4e-22	3.22e-20	19.49
oprM 3 CDS 1:390085-391470	22	2175	1.225	2.338	6.641e-06	3.815e-05	4.419
wecB 3 CDS 1:45549-46679	22	689.2	1.317	2.492	1.54e-12	3.17e-11	10.5
mrdA CDS 1:102505-104367	22	922.1	1.24	2.361	1.76e-06	1.145e-05	4.941
rimM CDS 1:83086-83625	22	326.9	1.206	2.306	1.927e-05	9.997e-05	4
hypothetical protein CDS 1:374903-375484	22	568.6	1.254	2.384	2.96e-07	2.287e-06	5.641
yfeX CDS 1:1024473-1025423	22	1187	1.248	2.376	5.28e-07	3.876e-06	5.412
hypothetical protein CDS 1:347110-347601	22	618	1.281	2.43	3.35e-09	4.05e-08	7.393
DNA-binding protein HU CDS 1:160973-161248	22	3743	1.217	2.325	6.299e-06	3.647e-05	4.438
ltrA 1 CDS 1:122-1939	22	139	1.137	2.199	0.0003571	0.001356	2.868
argH CDS 1:17797-19137	22	4579	1.269	2.41	6.66e-09	7.48e-08	7.126
dacC CDS 1:160184-161590	22	466.2	1.242	2.365	3.2e-07	2.438e-06	5.613
wecC 3 CDS 1:44296-45498	22	1569	1.323	2.501	9.31e-19	5.61e-17	16.25
gdhA CDS 1:124841-126175	22	5776	1.302	2.466	1.63e-13	4.08e-12	11.39
bamA 3 CDS 1:90783-93149	22	2722	1.255	2.387	3.26e-08	3.13e-07	6.504
hypothetical protein CDS 1:1000-1875	22	9078	1.297	2.458	3.64e-13	8.16e-12	11.09
hypothetical protein CDS 1:389103-392423	22	6832	1.259	2.393	9.14e-09	1e-07	7
rlhA CDS 1:16743-18572	22	1247	1.247	2.373	5.62e-08	5.07e-07	6.295
Putative zinc metalloprotease CDS 1:85856-87211	22	2225	1.185	2.273	1.535e-05	8.183e-05	4.087
O-acetyl-L-homoserine sulfhydrylase CDS 1:144725-146005	22	2231	1.254	2.385	3.23e-09	3.93e-08	7.406
rpoC CDS 1:271580-275863	22	48160	1.142	2.206	0.0001548	0.0006542	3.184
tolR 4 CDS 1:1700-2305	22	896.9	1.23	2.345	1.74e-07	1.404e-06	5.853
hypothetical protein CDS 1:29590-30954	22	515.5	1.147	2.215	0.0001102	0.0004856	3.314
hypothetical protein CDS 1:112888-113499	22	515.5	1.231	2.348	6.96e-08	6.14e-07	6.212
galK CDS 1:23736-24890	22	8707	1.171	2.252	2.489e-05	0.0001257	3.901
hypothetical protein CDS 1:287065-287832	22	727.6	1.259	2.394	5.63e-11	9e-10	9.046
clpX CDS 1:396209-397453	22	3422	1.256	2.389	6.48e-11	1.02e-09	8.99
RNA polymerase sigma factor CDS 1:260125-260670	22	66750	1.18	2.266	8.223e-06	4.617e-05	4.336
sigX 2 CDS 1:162842-163336	22	98.67	1.242	2.365	2.37e-09	2.96e-08	7.528
ppdK CDS 1:269115-271835	22	6630	1.178	2.263	7.782e-06	4.397e-05	4.357
nadA CDS 1:138817-139755	22	2355	1.251	2.381	5.57e-11	8.94e-10	9.049
hypothetical protein CDS 1:2505-2816	22	1174	1.257	2.39	5.34e-12	1.02e-10	9.993
hypothetical protein CDS 1:122419-123351	22	974	1.162	2.238	2.124e-05	0.000109	3.963
rplE CDS 1:285540-286097	22	14730	1.191	2.284	1.605e-06	1.057e-05	4.976
exonuclease CDS 1:891969-894833	22	552.1	1.078	2.112	0.0008426	0.002879	2.541
pnp 2 CDS 1:49575-51701	22	22010	1.22	2.329	1.93e-08	1.96e-07	6.707
hypothetical protein CDS 1:112-354	22	1102	1.048	2.068	0.001852	0.005702	2.244
rnfD CDS 1:240273-241265	22	902.9	1.153	2.223	2.688e-05	0.0001352	3.869
dapE 2 CDS 1:53311-54675	22	669.1	1.201	2.3	1.46e-07	1.186e-06	5.926
Ketol-acid reductoisomerase (NAD(+)) CDS 1:12195-13238	22	5088	1.212	2.317	2.24e-08	2.22e-07	6.654
nqo6 CDS 1:94715-95308	22	195.9	1.171	2.252	4.671e-06	2.762e-05	4.559
miaB 2 CDS 1:167944-169311	22	3051	1.228	2.343	3.85e-10	5.39e-09	8.269
eis CDS 1:67127-68146	22	1521	1.185	2.274	7.37e-07	5.213e-06	5.283
queC CDS 1:252028-252687	22	3064	1.208	2.311	1.68e-08	1.73e-07	6.762
sigJ CDS 1:271706-272209	22	230.9	1.12	2.174	9.706e-05	0.0004347	3.362
hypothetical protein CDS 1:18006-19442	22	563.2	1.098	2.14	0.0002588	0.001016	2.993
hypothetical protein CDS 1:9190-9867	22	383.8	1.102	2.146	0.0002116	0.000853	3.069
thrS CDS 1:70815-72755	22	10340	1.242	2.365	8.23e-15	2.53e-13	12.6
valS CDS 1:372086-374725	22	6715	1.244	2.369	2.74e-15	9.17e-14	13.04
hisG CDS 1:403079-403930	22	3886	1.149	2.218	1.146e-05	6.24e-05	4.205
uxaB CDS 1:577725-579164	22	1490	1.129	2.188	4.36e-05	0.0002097	3.678
hypothetical protein CDS 1:130376-132235	22	4564	1.188	2.279	7.75e-08	6.74e-07	6.171
metG CDS 1:62642-64681	22	3018	1.192	2.285	4.18e-08	3.9e-07	6.409
leuD1 CDS 1:3763-4365	22	224.2	1.128	2.186	3.755e-05	0.0001833	3.737
hypothetical protein CDS 1:47564-47935	22	293	1.045	2.063	0.001365	0.004383	2.358
nqrF CDS 1:949706-950980	22	7314	1.124	2.179	4.927e-05	0.0002354	3.628
nuoC CDS 1:95305-96921	22	373.6	1.169	2.248	9.75e-07	6.706e-06	5.174
pfp 1 CDS 1:539446-541092	22	38330	1.22	2.33	1.19e-11	2.14e-10	9.669
sacC 1 CDS 1:34272-35918	22	605.6	1.18	2.265	1.85e-07	1.481e-06	5.83
FtsK/SpoIIIE-like protein CDS 1:343788-346283	22	3312	1.197	2.293	4.4e-09	5.21e-08	7.283
pcrA CDS 1:284362-286728	22	2145	1.223	2.334	9.62e-14	2.49e-12	11.6
cbh CDS 1:54801-55859	22	27790	1.102	2.146	0.0001132	0.0004964	3.304
dbpA CDS 1:948216-949628	22	2236	1.201	2.3	3.68e-10	5.17e-09	8.287
kduD CDS 1:205228-206031	22	3454	1.221	2.332	5.25e-14	1.4e-12	11.85
pyrF CDS 1:207319-208143	22	2570	1.163	2.24	5.56e-07	4.04e-06	5.394
hypothetical protein CDS 1:10719-11645	22	737.3	1.179	2.264	4.51e-08	4.16e-07	6.381
hypothetical protein CDS 1:190922-191257	22	378.4	1.021	2.03	0.002085	0.006296	2.201
putative epimerase/dehydratase CDS 1:14138-15094	22	1356	1.22	2.33	3.25e-16	1.26e-14	13.9
mepA 4 CDS 1:21371-22762	22	854.7	1.077	2.109	0.000272	0.001063	2.974
hypothetical protein CDS 1:300853-301731	22	1117	1.117	2.169	2.715e-05	0.0001361	3.866
murD CDS 1:389378-390712	22	1616	1.132	2.191	7.667e-06	4.337e-05	4.363
hypothetical protein CDS 1:192213-192917	22	992.4	1.138	2.201	3.928e-06	2.376e-05	4.624
hypothetical protein CDS 1:4073-5860	22	3071	1.062	2.088	0.0004343	0.001613	2.792
dnaE CDS 1:104426-108229	22	9199	1.117	2.169	1.644e-05	8.694e-05	4.061
atpH CDS 1:367483-368043	22	1154	1.119	2.172	1.301e-05	7.015e-05	4.154
hypothetical protein CDS 1:286752-287447	22	540.7	1.096	2.137	6.82e-05	0.000316	3.5
hypothetical protein CDS 1:409324-409719	22	9001	1.18	2.265	1.02e-09	1.35e-08	7.87
ribonucleotide reductase large subunit CDS 1:315865-318156	22	4658	1.183	2.271	2.37e-10	3.41e-09	8.467
Aspartate/prephenate aminotransferase CDS 1:14138-15331	22	6388	1.211	2.315	1.55e-17	7.69e-16	15.11
ptpA CDS 1:236695-238893	22	835.8	1.109	2.157	2.457e-05	0.0001245	3.905
carA CDS 1:158002-159168	22	1356	1.08	2.115	0.000133	0.0005711	3.243
ribonucleotide reductase large subunit CDS 1:156664-159144	22	4194	1.022	2.03	0.001439	0.004565	2.341
hypothetical protein CDS 1:55925-57739	22	7954	1.116	2.167	8.207e-06	4.614e-05	4.336
hypothetical protein CDS 1:379137-380150	22	2057	1.162	2.238	1.5e-09	1.91e-08	7.718
hypothetical protein CDS 1:64680-64898	22	217.7	1.117	2.168	4.13e-06	2.478e-05	4.606
xerD 2 CDS 1:261459-262340	22	125700	1.134	2.195	3.93e-07	2.954e-06	5.53
fklB CDS 1:356-979	22	3732	1.181	2.267	2.19e-13	5.31e-12	11.27
Putative acetyltransferase CDS 1:352641-353192	22	320.4	1.096	2.137	2.396e-05	0.0001221	3.913
FabG-like 3-oxoacyl-(acyl-carrier-protein) reductase CDS 1:159618-160334	22	112.7	1.104	2.15	1.055e-05	5.8e-05	4.237
bamA 2 CDS 1:25298-27955	22	11690	1.149	2.217	1.39e-08	1.46e-07	6.837
hypothetical protein CDS 1:772762-775170	22	139	1.069	2.098	0.0001279	0.0005513	3.259
putative zinc protease CDS 1:80866-82104	22	1983	1.115	2.166	2.682e-06	1.686e-05	4.773
mutB CDS 1:69110-71257	22	4539	1.144	2.21	6.01e-09	6.9e-08	7.161
purN 1 CDS 1:429156-429779	22	368.4	1.137	2.199	3.41e-08	3.24e-07	6.489
ahcY CDS 1:180126-181544	22	6163	1.134	2.195	2.78e-08	2.69e-07	6.57
yheS 2 CDS 1:94333-96288	22	1381	1.15	2.219	2.12e-10	3.07e-09	8.513
pdhD CDS 1:158761-160104	22	566.4	1.109	2.157	1.393e-06	9.282e-06	5.032
rpsS CDS 1:282452-282721	22	3237	1.137	2.199	8.9e-09	9.79e-08	7.009
hypothetical protein CDS 1:278549-280636	22	527	1.065	2.092	8.061e-05	0.0003682	3.434
hypothetical protein CDS 1:371383-372021	22	353.3	1.103	2.148	2.663e-06	1.679e-05	4.775
hypothetical protein CDS 1:170333-171487	22	351.8	1.116	2.167	4.21e-07	3.148e-06	5.502
ilvE CDS 1:331890-332909	22	3671	1.163	2.239	4.73e-14	1.29e-12	11.89
lemA 1 CDS 1:1003424-1003984	22	842	1.104	2.15	1.954e-06	1.264e-05	4.898
fabF CDS 1:427540-428802	22	67280	1.119	2.172	2.13e-07	1.685e-06	5.773
hypothetical protein CDS 1:287868-289316	22	808.3	1.111	2.16	6.31e-07	4.554e-06	5.342
caiA CDS 1:63686-65392	22	5735	1.072	2.102	3.803e-05	0.0001853	3.732
hypothetical protein CDS 1:150823-152193	22	2910	1.115	2.167	2.49e-07	1.944e-06	5.711
hypothetical protein CDS 1:13293-14141	22	932.9	1.147	2.215	3.4e-11	5.62e-10	9.25
hypothetical protein CDS 1:271083-271691	22	580.5	1.075	2.106	2.736e-05	0.000137	3.863
rpsG CDS 1:276993-277469	22	16910	1.163	2.24	3.87e-16	1.49e-14	13.83
tolR 3 CDS 1:301774-302148	22	666	1.107	2.154	7.32e-07	5.186e-06	5.285
ybjJ CDS 1:723886-725139	22	653.1	1.115	2.167	3.53e-08	3.34e-07	6.476
sigW 6 CDS 1:16890-17501	22	359.4	1.053	2.075	7.349e-05	0.0003395	3.469
pyk CDS 1:105601-107058	22	9966	1.07	2.1	1.697e-05	8.931e-05	4.049
flr 1 CDS 1:191599-192108	22	600	1.06	2.085	2.979e-05	0.0001486	3.828
hypothetical protein CDS 1:188077-189084	22	3760	1.112	2.162	1.17e-08	1.25e-07	6.903
tsaB CDS 1:80220-80915	22	1225	1.119	2.172	1.15e-09	1.51e-08	7.821
hypothetical protein CDS 1:48558-48974	22	384.5	1.04	2.057	9.766e-05	0.0004363	3.36
hypothetical protein CDS 1:4781-6247	22	1270	1.12	2.173	1.98e-10	2.89e-09	8.54
rplN CDS 1:284834-285199	22	10170	1.068	2.097	6.255e-06	3.626e-05	4.441
hypothetical protein CDS 1:620307-620654	22	413.3	1.003	2.005	0.000586	0.002096	2.679
pheA CDS 1:285466-286314	22	2302	1.107	2.155	1.56e-09	1.98e-08	7.703
rplY CDS 1:70470-71060	22	17740	1.122	2.177	2.91e-13	6.71e-12	11.17
ATPase CDS 1:342788-344278	22	1081	1.095	2.136	1.72e-08	1.76e-07	6.755
hypothetical protein CDS 1:92502-93413	22	1747	1.047	2.066	1.841e-05	9.62e-05	4.017
asnC 2 CDS 1:2036-2500	22	2661	1.114	2.164	4.95e-13	1.08e-11	10.97
pmbA CDS 1:125762-127081	22	1879	1.065	2.092	1.616e-06	1.061e-05	4.974
argC CDS 1:18041-19009	22	502.7	1.025	2.035	8.308e-05	0.0003787	3.422
rbbA CDS 1:166949-168418	22	139.6	1.043	2.06	1.636e-05	8.659e-05	4.063
hypothetical protein CDS 1:147810-148844	22	2023	1.006	2.009	0.0002449	0.0009695	3.013
mscS CDS 1:51455-52366	22	4155	1.083	2.118	9.32e-09	1.02e-07	6.993
panB CDS 1:347130-347951	22	3456	1.07	2.099	1.44e-07	1.176e-06	5.93
pgcA CDS 1:230114-231859	22	18410	1.093	2.133	8.91e-11	1.37e-09	8.865
glyQS CDS 1:176358-177899	22	6751	1.073	2.104	4.37e-08	4.06e-07	6.392
ileS CDS 1:554517-558005	22	18200	1.093	2.133	5.71e-11	9.09e-10	9.042
tufA CDS 1:263304-264488	22	213700	1.097	2.14	4.04e-13	9e-12	11.05
mepA 1 CDS 1:344778-346148	22	770	1.047	2.066	2.175e-06	1.399e-05	4.854
metK CDS 1:192407-193699	22	3538	1.075	2.107	2.33e-09	2.92e-08	7.534
pyrG CDS 1:198546-200159	22	5286	1.061	2.087	1e-07	8.51e-07	6.07
hypothetical protein CDS 1:376385-376597	22	991.1	1.023	2.032	1.773e-05	9.288e-05	4.032
carE CDS 1:65399-66418	22	2751	1.014	2.02	3.59e-05	0.0001761	3.754
dapL 2 CDS 1:286289-287470	22	2571	1.031	2.043	2.888e-06	1.803e-05	4.744
murU CDS 1:342042-342788	22	352.8	1.02	2.028	1.052e-05	5.792e-05	4.237
hypothetical protein CDS 1:331226-331849	22	3501	1.025	2.035	5.435e-06	3.188e-05	4.496
hypothetical protein CDS 1:516863-518125	22	562.2	1.038	2.054	6.54e-07	4.702e-06	5.328
lgt CDS 1:93440-94285	22	1177	1.016	2.022	1.2e-05	6.518e-05	4.186
pepO CDS 1:96302-98338	22	4503	1.069	2.098	1.58e-11	2.76e-10	9.56
hypothetical protein CDS 1:25620-26105	22	1958	1.056	2.079	6.29e-10	8.5e-09	8.07
Alanine racemase CDS 1:118127-120676	22	5160	1.021	2.03	2.644e-06	1.67e-05	4.777
map 2 CDS 1:290356-291153	22	16520	1.003	2.004	2.469e-05	0.0001249	3.903
leuA 1 CDS 1:752-2248	22	683.4	1.053	2.075	2.71e-10	3.88e-09	8.411
hypothetical protein CDS 1:227531-230905	22	5583	1.04	2.056	2.13e-08	2.12e-07	6.673
hypothetical protein CDS 1:431657-432688	22	4429	1.066	2.094	5.09e-15	1.66e-13	12.78
uvrA 2 CDS 1:22776-25547	22	2536	1.051	2.072	1.63e-10	2.42e-09	8.617
rpsN CDS 1:286104-286403	22	6815	1.042	2.059	1.39e-09	1.79e-08	7.747
glnS CDS 1:16062-17801	22	2850	1.034	2.048	1.18e-08	1.26e-07	6.9
hypothetical protein CDS 1:423897-425408	22	2217	1.055	2.078	2.45e-13	5.76e-12	11.24
efp CDS 1:41055-41621	22	9246	1.022	2.03	2.69e-07	2.091e-06	5.68
hypothetical protein CDS 1:661269-662486	22	23080	1.032	2.045	1.06e-08	1.15e-07	6.94
kefB 2 CDS 1:138425-140560	22	2386	1.008	2.011	2.531e-06	1.607e-05	4.794
pheT CDS 1:247597-250059	22	8992	1.039	2.055	1.32e-10	1.99e-09	8.702
corA 2 CDS 1:494956-495885	22	3093	1.018	2.025	9.09e-08	7.78e-07	6.109
gpmI 1 CDS 1:499607-501121	22	6906	1.034	2.048	1.67e-10	2.47e-09	8.607
rpsE CDS 1:287810-288328	22	16840	1.02	2.029	3.29e-08	3.14e-07	6.504
hypothetical protein CDS 1:61133-62200	22	1087	1.025	2.035	3.72e-09	4.46e-08	7.351
hypothetical protein CDS 1:565843-566394	22	3391	1.011	2.016	2.13e-07	1.688e-06	5.773
putative NTE family protein CDS 1:521127-521933	22	543.9	1.023	2.033	4.52e-09	5.35e-08	7.272
tuaD CDS 1:581586-582899	22	2818	1.029	2.041	1.59e-10	2.36e-09	8.627
pstS 1 CDS 1:3818-4759	22	677.5	1.001	2.002	5.44e-07	3.963e-06	5.402
rplF CDS 1:286869-287438	22	15920	1.011	2.015	4.65e-08	4.29e-07	6.368
kdgA CDS 1:77253-77924	22	1124	1.01	2.014	1.11e-08	1.19e-07	6.925
DNA primase CDS 1:289729-291921	22	3437	1.011	2.016	6.16e-09	7.02e-08	7.154
hypothetical protein CDS 1:255582-256172	22	459.6	1.012	2.016	7.49e-11	1.17e-09	8.933
pfp 2 CDS 1:425546-426556	22	971.1	1.012	2.017	1.76e-11	3.03e-10	9.518
purA CDS 1:20903-22174	22	7827	-1.013	0.4956	2.16e-11	3.67e-10	9.435
nhaC CDS 1:349953-351380	22	439.5	-1.018	0.4939	1.04e-11	1.89e-10	9.724
integrase CDS 1:211612-212949	22	1695	-1.035	0.4879	2.12e-17	1.01e-15	15
pepP CDS 1:99366-100739	22	13810	-1.031	0.4894	1.37e-12	2.83e-11	10.55
treF CDS 1:4933-7674	22	166.2	-1.019	0.4935	2.73e-09	3.36e-08	7.474
rsmE CDS 1:338174-338872	22	747.7	-1.019	0.4935	1.5e-08	1.56e-07	6.806
yfkN 2 CDS 1:149494-150381	22	407.7	-1.031	0.4895	1.18e-09	1.55e-08	7.81
hypothetical protein CDS 1:4523-5206	22	1663	-1.04	0.4862	7.75e-11	1.2e-09	8.921
ald CDS 1:243012-244118	22	1444	-1.005	0.4982	4.291e-06	2.568e-05	4.59
surA CDS 1:390654-392195	22	857.5	-1.015	0.4948	1.24e-06	8.378e-06	5.077
hypothetical protein CDS 1:44743-45213	22	789	-1.029	0.4901	1.05e-07	8.88e-07	6.051
hypothetical protein CDS 1:446611-447189	22	268.1	-1.013	0.4954	3.86e-06	2.348e-05	4.629
hypothetical protein CDS 1:1007768-1010344	22	3913	-1.041	0.4861	8.12e-07	5.683e-06	5.245
hypothetical protein CDS 1:217784-219442	22	1424	-1.005	0.4981	6.268e-05	0.0002926	3.534
hypothetical protein CDS 1:234726-235361	22	11290	-1.042	0.4856	9.55e-07	6.581e-06	5.182
hypothetical protein CDS 1:248908-249270	22	4361	-1.029	0.4899	6.336e-06	3.659e-05	4.437
hypothetical protein CDS 1:395498-396235	22	309.2	-1.046	0.4842	7.51e-07	5.303e-06	5.275
metallo-endopeptidase CDS 1:295933-296805	22	6598	-1.091	0.4694	5.62e-14	1.49e-12	11.83
algU 5 CDS 1:447196-447705	22	275.2	-1.067	0.4772	1.13e-07	9.51e-07	6.022
hypothetical protein CDS 1:373054-373542	22	422.3	-1.056	0.4808	1.071e-06	7.323e-06	5.135
hypothetical protein CDS 1:41899-42894	22	644.4	-1.095	0.4682	2.18e-11	3.69e-10	9.433
hypothetical protein CDS 1:8057-8422	22	266.4	-1.033	0.4887	2.318e-05	0.0001184	3.927
pehX 2 CDS 1:185247-186854	22	108	-1.073	0.4753	5.53e-08	5.01e-07	6.3
transcriptional regulator CDS 1:160682-161485	22	405.8	-1.033	0.4888	2.442e-05	0.000124	3.906
hypothetical protein CDS 1:295616-297628	22	171.6	-1.037	0.4873	1.76e-05	9.232e-05	4.035
hypothetical protein CDS 1:99690-100973	22	383.1	-1.101	0.4662	1.98e-12	3.99e-11	10.4
hypothetical protein CDS 1:240745-241644	22	392.5	-1.063	0.4787	1.373e-06	9.193e-06	5.037
hypothetical protein CDS 1:557789-558592	22	701.8	-1.054	0.4816	4.774e-06	2.819e-05	4.55
bioF 2 CDS 1:167522-168790	22	2468	-1.076	0.4743	1.84e-07	1.474e-06	5.832
hypothetical protein CDS 1:172036-173691	22	650.3	-1.079	0.4735	1.43e-07	1.167e-06	5.933
sigL 1 CDS 1:256317-256886	22	324.6	-1.109	0.4636	2.89e-12	5.7e-11	10.24
hypothetical protein CDS 1:114168-115328	22	3338	-1.043	0.4852	2.159e-05	0.0001106	3.956
queG 3 CDS 1:13456-14118	22	116.8	-1.01	0.4965	0.0002424	0.0009612	3.017
transcriptional regulator CDS 1:31350-32171	22	104.6	-1.031	0.4893	8.03e-05	0.0003672	3.435
hypothetical protein CDS 1:41121-41303	22	110.3	-1.061	0.4792	5.514e-06	3.23e-05	4.491
hypothetical protein CDS 1:192763-193287	22	433.6	-1.114	0.462	1.62e-11	2.82e-10	9.551
hypothetical protein CDS 1:493967-495739	22	129.5	-1.034	0.4882	8.639e-05	0.0003914	3.407
dsbD CDS 1:383175-385229	22	9578	-1.101	0.4662	1.09e-08	1.18e-07	6.929
hypothetical protein CDS 1:131626-132918	22	97.09	-1.015	0.4949	0.0003484	0.001326	2.877
puuB CDS 1:15800-17023	22	8824	-1.043	0.4854	6.573e-05	0.0003059	3.514
hypothetical protein CDS 1:20738-22336	22	459.1	-1.015	0.4948	0.0003607	0.001366	2.865
hypothetical protein CDS 1:291919-292989	22	523.3	-1.101	0.4661	5.35e-08	4.89e-07	6.311
hypothetical protein CDS 1:513603-514595	22	1591	-1.114	0.4619	1.38e-09	1.79e-08	7.748
algU 7 CDS 1:310833-311396	22	155.7	-1.023	0.4921	0.0002785	0.001085	2.965
hypothetical protein CDS 1:309559-310680	22	75.37	-1.029	0.4899	0.000237	0.0009416	3.026
integrase CDS 1:27595-28785	22	3159	-1.026	0.4912	0.0002876	0.001118	2.952
hypothetical protein CDS 1:920243-920842	22	1131	-1.107	0.4643	7.23e-08	6.36e-07	6.197
hypothetical protein CDS 1:94413-95132	22	987.7	-1.111	0.4631	4.42e-08	4.09e-07	6.388
hypothetical protein CDS 1:264211-265419	22	61.23	-1.051	0.4827	7.585e-05	0.0003493	3.457
hypothetical protein CDS 1:961744-963231	22	155.3	-1.039	0.4866	0.0001609	0.0006768	3.17
rpoE 3 CDS 1:386223-386825	22	286.1	-1.107	0.4642	1.24e-07	1.027e-06	5.988
hypothetical protein CDS 1:403244-404920	22	29.59	-1.044	0.4851	0.0001314	0.0005651	3.248
hypothetical protein CDS 1:49702-49980	22	78.56	-1.014	0.4952	0.0006398	0.002267	2.644
RNA polymerase sigma factor CDS 1:229635-230159	22	468.7	-1.095	0.468	2.273e-06	1.456e-05	4.837
hypothetical protein CDS 1:522417-525533	22	244.6	-1.04	0.4864	0.0002248	0.0008973	3.047
narL CDS 1:348547-349209	22	945.3	-1.148	0.4512	3.91e-12	7.54e-11	10.12
pncB CDS 1:155358-156527	22	1506	-1.075	0.4745	2.077e-05	0.0001068	3.971
TonB-dependent receptor P3 CDS 1:60878-64018	22	531.2	-1.01	0.4966	0.0009087	0.003081	2.511
btsR 3 CDS 1:1022369-1023067	22	229.3	-1.109	0.4637	5.39e-07	3.936e-06	5.405
kinase CDS 1:74628-75977	22	479.2	-1.092	0.4691	5.074e-06	2.988e-05	4.525
hypothetical protein CDS 1:318688-320298	22	273.1	-1.113	0.4622	4.94e-07	3.649e-06	5.438
hypothetical protein CDS 1:85562-87943	22	126.9	-1.068	0.4769	5.692e-05	0.0002682	3.572
glgA CDS 1:313589-314425	22	5999	-1.161	0.4471	4.34e-13	9.62e-12	11.02
hypothetical protein CDS 1:77595-78203	22	130.1	-1.044	0.4849	0.0002993	0.001159	2.936
recD2 CDS 1:204719-206137	22	324.2	-1.132	0.4562	5.57e-08	5.04e-07	6.298
hypothetical protein CDS 1:178370-179941	22	1207	-1.131	0.4566	8.32e-08	7.22e-07	6.142
integrase CDS 1:134682-135860	22	35.18	-1.058	0.4802	0.000149	0.0006334	3.198
hypothetical protein CDS 1:293157-295124	22	60.78	-1.034	0.4882	0.0005074	0.001843	2.734
hypothetical protein CDS 1:421164-423146	22	95.66	-1.043	0.4854	0.0003577	0.001357	2.867
hypothetical protein CDS 1:304885-305547	22	2532	-1.123	0.4593	5.06e-07	3.726e-06	5.429
hypothetical protein CDS 1:374842-376737	22	121.9	-1.108	0.464	3.59e-06	2.205e-05	4.657
hypothetical protein CDS 1:294721-295599	22	47.05	-1.013	0.4954	0.00121	0.003956	2.403
DNA helicase CDS 1:101618-106432	22	691.3	-1.068	0.4769	0.0001214	0.0005292	3.276
hypothetical protein CDS 1:23684-24118	22	658.1	-1.133	0.4561	3.05e-07	2.343e-06	5.63
TonB-dependent receptor P3 CDS 1:138504-141791	22	53.22	-1.009	0.4969	0.001676	0.005212	2.283
hydrolase CDS 1:249355-250587	22	7560	-1.188	0.4389	4.2e-14	1.16e-12	11.93
hypothetical protein CDS 1:298296-299174	22	168.6	-1.071	0.4759	0.0001737	0.0007183	3.144
hypothetical protein CDS 1:234458-235579	22	86.08	-1.039	0.4867	0.0007272	0.002545	2.594
susD 1 CDS 1:175926-177500	22	38.29	-1.007	0.4977	0.002094	0.00632	2.199
hypothetical protein CDS 1:246706-247185	22	155.1	-1.167	0.4453	3.83e-09	4.57e-08	7.34
xylE 3 CDS 1:182629-184035	22	167.3	-1.126	0.4582	3.678e-06	2.249e-05	4.648
hypothetical protein CDS 1:560253-560630	22	284.5	-1.092	0.4693	7.598e-05	0.0003495	3.457
fur CDS 1:20418-20906	22	2135	-1.197	0.4361	2.29e-13	5.49e-12	11.26
HicB-like antitoxin CDS 1:100826-101200	22	4731	-1.149	0.451	4.7e-07	3.484e-06	5.458
hypothetical protein CDS 1:158027-158149	22	178.1	-1.06	0.4796	0.0004989	0.00182	2.74
hypothetical protein CDS 1:74355-76115	22	43.24	-1.086	0.471	0.0001557	0.0006569	3.183
hypothetical protein CDS 1:105272-105919	22	772.7	-1.194	0.4371	1e-09	1.34e-08	7.873
hypothetical protein CDS 1:367087-368370	22	47.63	-1.097	0.4675	0.0001249	0.0005412	3.267
hypothetical protein CDS 1:442545-445409	22	906.7	-1.2	0.4353	1.01e-09	1.35e-08	7.871
msrAB CDS 1:125757-126785	22	4753	-1.03	0.4896	0.00178	0.005499	2.26
hypothetical protein CDS 1:245244-245906	22	113.7	-1.062	0.479	0.0007417	0.002585	2.588
hypothetical protein CDS 1:418432-421146	22	114.8	-1.057	0.4805	0.001032	0.003432	2.464
hypothetical protein CDS 1:64021-65448	22	275.3	-1.065	0.4779	0.0008149	0.002799	2.553
hypothetical protein CDS 1:158197-159135	22	452	-1.178	0.4419	6.79e-07	4.854e-06	5.314
yhcG 3 CDS 1:103271-104353	22	188	-1.024	0.4918	0.002595	0.00763	2.117
hypothetical protein CDS 1:4152-4532	22	371	-1.216	0.4305	8.59e-10	1.15e-08	7.938
crcB CDS 1:57306-57680	22	232.2	-1.131	0.4567	5.087e-05	0.0002425	3.615
yhhW 1 CDS 1:385325-386029	22	6925	-1.121	0.4597	9.017e-05	0.0004056	3.392
hypothetical protein CDS 1:71924-72763	22	51.98	-1.165	0.4459	4.986e-06	2.94e-05	4.532
hypothetical protein CDS 1:56657-57400	22	118.4	-1.174	0.4432	2.639e-06	1.67e-05	4.777
thiG CDS 1:277806-278579	22	94.21	-1.076	0.4742	0.0007607	0.002645	2.578
hypothetical protein CDS 1:373625-374413	22	170900	-1.243	0.4224	1.55e-11	2.72e-10	9.565
rffH CDS 1:1079971-1080858	22	69.29	-1.069	0.4768	0.001025	0.003421	2.466
endOF2 3 CDS 1:263246-264187	22	35.2	-1.125	0.4584	0.0001243	0.0005399	3.268
guaD CDS 1:558630-559100	22	268.7	-1.173	0.4437	5.992e-06	3.483e-05	4.458
TonB-dependent receptor P26 CDS 1:38384-41563	22	774.1	-1.093	0.4687	0.0004832	0.001772	2.752
hypothetical protein CDS 1:1015991-1016227	22	457.6	-1.174	0.4433	5.787e-06	3.377e-05	4.472
kefB 1 CDS 1:66418-68691	22	2105	-1.229	0.4267	2.42e-09	3.01e-08	7.521
hypothetical protein CDS 1:136178-138487	22	60.72	-1.025	0.4915	0.003262	0.009328	2.03
hypothetical protein CDS 1:230750-231814	22	781.7	-1.09	0.4696	0.0005796	0.002079	2.682
hypothetical protein CDS 1:86783-90112	22	684.4	-1.246	0.4215	9.63e-11	1.47e-09	8.834
macB 2 CDS 1:129466-130707	22	1985	-1.215	0.4307	7.59e-08	6.61e-07	6.18
hypothetical protein CDS 1:258284-261583	22	659.9	-1.212	0.4316	3.13e-07	2.397e-06	5.62
hypothetical protein CDS 1:34236-35168	22	1132	-1.073	0.4754	0.001174	0.003855	2.414
hypothetical protein CDS 1:152339-154168	22	981.9	-1.258	0.4181	3.27e-11	5.47e-10	9.262
engB CDS 1:919628-920236	22	535.5	-1.256	0.4187	7.87e-11	1.21e-09	8.916
hypothetical protein CDS 1:1370-3055	22	1761	-1.192	0.4376	4.123e-06	2.477e-05	4.606
oatA CDS 1:227574-228623	22	196.7	-1.146	0.4519	8.977e-05	0.000405	3.393
hypothetical protein CDS 1:11226-11606	22	116.3	-1.103	0.4654	0.0005838	0.002092	2.679
hypothetical protein CDS 1:122844-124793	22	144.7	-1.2	0.4354	4.105e-06	2.47e-05	4.607
DNA helicase CDS 1:21925-23610	22	1199	-1.24	0.4235	4.14e-08	3.87e-07	6.412
hypothetical protein CDS 1:25145-27181	22	913.4	-1.11	0.4632	0.000503	0.001832	2.737
rlmF CDS 1:235699-236622	22	966.3	-1.262	0.4171	4.77e-10	6.56e-09	8.183
SusD-like protein P2 CDS 1:329935-331674	22	157.1	-1.237	0.4241	7.59e-08	6.61e-07	6.18
yhcG 4 CDS 1:6950-8041	22	538.6	-1.25	0.4205	1.6e-08	1.66e-07	6.781
hypothetical protein CDS 1:41634-41876	22	76.58	-1.219	0.4297	1.181e-06	8.025e-06	5.096
sucC CDS 1:535269-536399	22	2665	-1.236	0.4246	1.51e-07	1.228e-06	5.911
hypothetical protein CDS 1:137963-141124	22	294.6	-1.297	0.407	1.01e-14	3.03e-13	12.52
hypothetical protein CDS 1:400354-402258	22	240.7	-1.25	0.4204	2.2e-08	2.18e-07	6.661
glpK CDS 1:85398-86720	22	579.3	-1.251	0.4201	2.25e-08	2.23e-07	6.653
hypothetical protein CDS 1:9249-9899	22	46.57	-1.172	0.4438	4.633e-05	0.0002223	3.653
hypothetical protein CDS 1:250584-251696	22	2098	-1.302	0.4056	6.17e-15	1.97e-13	12.71
hypothetical protein CDS 1:277-720	22	1925	-1.217	0.4301	2.165e-06	1.395e-05	4.855
tagO 3 CDS 1:13617-14714	22	36.9	-1.096	0.4679	0.0009944	0.003323	2.478
glnB CDS 1:140700-141056	22	17.72	-1.002	0.4993	0.006911	0.01803	1.744
hypothetical protein CDS 1:37925-38530	22	611.5	-1.251	0.4203	6.03e-08	5.43e-07	6.265
TonB-dependent receptor P39 CDS 1:17583-20723	22	1056	-1.271	0.4145	3.15e-09	3.85e-08	7.415
hypothetical protein CDS 1:178947-180020	22	3844	-1.197	0.436	1.562e-05	8.319e-05	4.08
hypothetical protein CDS 1:9830-11179	22	1339	-1.146	0.4518	0.0002157	0.0008665	3.062
pgsA 2 CDS 1:12142-12690	22	117.6	-1.107	0.4641	0.0008039	0.002774	2.557
TonB-dependent receptor P39 CDS 1:388109-391549	22	1353	-1.219	0.4295	3.169e-06	1.968e-05	4.706
hypothetical protein CDS 1:85835-87223	22	14.03	-1.066	0.4777	0.0023	0.006869	2.163
transcriptional regulator CDS 1:109611-110456	22	231.2	-1.291	0.4086	4.45e-11	7.24e-10	9.141
hypothetical protein CDS 1:396475-397767	22	22910	-1.337	0.3958	1.58e-22	1.56e-20	19.81
hypothetical protein CDS 1:171451-171927	22	397.4	-1.239	0.4237	8.76e-07	6.112e-06	5.214
cat3 2 CDS 1:30649-31269	22	24.24	-1.094	0.4683	0.001279	0.004141	2.383
ecfG 3 CDS 1:44146-44649	22	18470	-1.005	0.4981	0.007206	0.01867	1.729
SusD-like protein P38 CDS 1:148915-150657	22	149	-1.281	0.4115	3.2e-09	3.89e-08	7.41
hypothetical protein CDS 1:567711-570437	22	450.8	-1.284	0.4107	2.54e-09	3.13e-08	7.504
integrase CDS 1:463554-464699	22	123.5	-1.245	0.4219	7.87e-07	5.523e-06	5.258
TonB-dependent receptor P26 CDS 1:54464-57421	22	828.9	-1.169	0.4447	0.0001246	0.0005403	3.267
hypothetical protein CDS 1:317392-317775	22	347.7	-1.295	0.4075	3.5e-10	4.96e-09	8.304
opuAB CDS 1:163315-164145	22	353.5	-1.264	0.4163	1.26e-07	1.041e-06	5.983
hypothetical protein CDS 1:151234-152790	22	5318	-1.333	0.397	4.75e-16	1.77e-14	13.75
hypothetical protein CDS 1:193370-194698	22	658.9	-1.318	0.401	1.23e-12	2.55e-11	10.59
hypothetical protein CDS 1:254881-255165	22	608.1	-1.096	0.4678	0.001472	0.004662	2.331
yccF CDS 1:95265-95639	22	487	-1.264	0.4165	2.31e-07	1.815e-06	5.741
hypothetical protein CDS 1:162785-163792	22	113.4	-1.252	0.4198	8.94e-07	6.21e-06	5.207
hypothetical protein CDS 1:110765-111370	22	104.8	-1.274	0.4135	8.95e-08	7.68e-07	6.115
hypothetical protein CDS 1:510100-511434	22	176	-1.214	0.431	1.947e-05	0.0001008	3.997
hypothetical protein CDS 1:12436-13626	22	234.5	-1.192	0.4378	7.86e-05	0.0003605	3.443
tail fiber protein CDS 1:17818-19593	22	31.36	-1.089	0.4702	0.001969	0.005988	2.223
hypothetical protein CDS 1:222688-224682	22	79.08	-1.169	0.4447	0.0002122	0.0008537	3.069
hypothetical protein CDS 1:346303-346950	22	836.1	-1.273	0.4139	2.65e-07	2.063e-06	5.686
hypothetical protein CDS 1:374440-374985	22	13970	-1.334	0.3966	8.54e-13	1.8e-11	10.74
perR CDS 1:426799-427227	22	5387	-1.376	0.3853	2.26e-27	4.19e-25	24.38
hypothetical protein CDS 1:19611-20987	22	20.56	-1.026	0.4912	0.006359	0.01683	1.774
hypothetical protein CDS 1:33600-34631	22	97.55	-1.271	0.4143	5.05e-07	3.726e-06	5.429
integrase CDS 1:332111-333394	22	3501	-1.3	0.4061	1.64e-08	1.69e-07	6.771
hypothetical protein CDS 1:274418-274990	22	69.43	-1.192	0.4375	0.0001054	0.0004663	3.331
hypothetical protein CDS 1:835658-836596	22	29.52	-1.086	0.4711	0.002313	0.006902	2.161
hypothetical protein CDS 1:26137-26580	22	49380	-1.269	0.4149	1.126e-06	7.676e-06	5.115
lptC CDS 1:399154-399807	22	866.5	-1.342	0.3944	2.71e-12	5.38e-11	10.27
hypothetical protein CDS 1:202605-203258	22	335.7	-1.363	0.3887	4.38e-16	1.64e-14	13.79
TonB-dependent receptor P3 CDS 1:324303-327425	22	129.7	-1.122	0.4593	0.001114	0.003678	2.434
chuR CDS 1:435352-436596	22	1495	-1.369	0.3872	5.34e-17	2.36e-15	14.63
hypothetical protein CDS 1:12625-14046	22	907.9	-1.166	0.4456	0.0003517	0.001338	2.874
hypothetical protein CDS 1:217816-218808	22	178.6	-1.302	0.4055	5.44e-08	4.96e-07	6.305
hypothetical protein CDS 1:416434-418386	22	61.32	-1.042	0.4855	0.005421	0.01468	1.833
Alpha-amylase CDS 1:234136-235581	22	3242	-1.217	0.4302	5.317e-05	0.0002524	3.598
hypothetical protein CDS 1:345666-347120	22	10550	-1.342	0.3945	5.25e-11	8.45e-10	9.073
hypothetical protein CDS 1:198207-199190	22	38.42	-1.147	0.4516	0.0006793	0.002396	2.621
udk CDS 1:382141-382758	22	3136	-1.392	0.381	5.76e-24	8.56e-22	21.07
hypothetical protein CDS 1:2534-2953	22	64.59	-1.256	0.4186	6.335e-06	3.659e-05	4.437
protease CDS 1:423197-425284	22	106.9	-1.185	0.4398	0.0002118	0.0008531	3.069
hypothetical protein CDS 1:90699-91754	22	77.55	-1.087	0.4707	0.002682	0.007855	2.105
hypothetical protein CDS 1:3613-4146	22	530.3	-1.349	0.3927	9.73e-11	1.48e-09	8.831
TonB-dependent receptor P3 CDS 1:145524-148886	22	1074	-1.38	0.3842	9.48e-16	3.36e-14	13.47
structural protein with Ig domain protein CDS 1:331704-333089	22	67.17	-1.223	0.4283	5.959e-05	0.0002796	3.553
hypothetical protein CDS 1:316062-317918	22	75.37	-1.14	0.4538	0.0009591	0.003222	2.492
uhpC 1 CDS 1:288396-289754	22	64.28	-1.226	0.4276	5.367e-05	0.000254	3.595
hypothetical protein CDS 1:227398-228678	22	32.66	-1.141	0.4535	0.000942	0.003174	2.498
tolQ 1 CDS 1:500898-502316	22	516.6	-1.377	0.385	2.37e-14	6.69e-13	12.17
hypothetical protein CDS 1:173561-174583	22	84.82	-1.192	0.4376	0.0002179	0.0008742	3.058
MutT/NUDIX hydrolase CDS 1:538690-539445	22	112.9	-1.309	0.4035	1.41e-07	1.154e-06	5.938
hypothetical protein CDS 1:214247-214363	22	111.6	-1.225	0.4277	6.013e-05	0.0002819	3.55
murQ CDS 1:316548-317381	22	893.2	-1.384	0.3832	1.51e-15	5.22e-14	13.28
hypothetical protein CDS 1:164770-164937	22	24.8	-1.016	0.4946	0.008736	0.02213	1.655
hypothetical protein CDS 1:382860-383159	22	1570	-1.39	0.3816	1.43e-15	4.98e-14	13.3
hypothetical protein CDS 1:291717-291950	22	124.4	-1.243	0.4224	3.522e-05	0.0001733	3.761
hypothetical protein CDS 1:397823-399148	22	29360	-1.416	0.3749	4.1e-23	4.57e-21	20.34
SusD-like protein P38 CDS 1:486012-487523	22	74.48	-1.159	0.448	0.0007105	0.002494	2.603
hypothetical protein CDS 1:1-243	22	12.76	-1.095	0.468	0.002911	0.008434	2.074
hypothetical protein CDS 1:2280-4745	22	480.6	-1.34	0.3951	2.02e-08	2.04e-07	6.689
hypothetical protein CDS 1:302568-304055	22	1635	-1.094	0.4685	0.003017	0.008693	2.061
hypothetical protein CDS 1:216947-217498	22	70.91	-1.282	0.4113	7.532e-06	4.272e-05	4.369
hypothetical protein CDS 1:1007695-1007784	22	38.37	-1.135	0.4554	0.001478	0.004673	2.33
hypothetical protein CDS 1:60328-62910	22	97.34	-1.394	0.3804	6.47e-13	1.39e-11	10.86
hypothetical protein CDS 1:154888-155919	22	244.9	-1.3	0.4062	2.856e-06	1.786e-05	4.748
hypothetical protein CDS 1:203878-204585	22	532.7	-1.398	0.3795	6.16e-13	1.33e-11	10.88
hypothetical protein CDS 1:66193-67815	22	170.2	-1.163	0.4466	0.000823	0.002818	2.55
hypothetical protein CDS 1:159666-160535	22	8004	-1.232	0.4258	0.0001098	0.0004846	3.315
RNA polymerase sigma factor CDS 1:11253-11801	22	129.4	-1.321	0.4004	8.12e-07	5.683e-06	5.245
pulA 1 CDS 1:231871-233838	22	976.5	-1.225	0.4277	0.000152	0.0006446	3.191
DNA methyltransferase CDS 1:4750-6012	22	887.7	-1.338	0.3955	1.75e-07	1.412e-06	5.85
hypothetical protein CDS 1:519803-521299	22	117.5	-1.15	0.4508	0.001233	0.004019	2.396
kinase CDS 1:2848-3582	22	763.1	-1.418	0.3743	7.23e-15	2.25e-13	12.65
O-acetyl-L-homoserine sulfhydrylase CDS 1:52830-54116	22	112.8	-1.346	0.3933	1.02e-07	8.65e-07	6.063
hypothetical protein CDS 1:92019-93623	22	2234	-1.4	0.3789	1.29e-11	2.31e-10	9.637
hypothetical protein CDS 1:28721-28879	22	40.39	-1.185	0.4397	0.0005698	0.002047	2.689
acetyltransferase CDS 1:11618-12067	22	157.3	-1.273	0.4139	2.701e-05	0.0001357	3.867
hypothetical protein CDS 1:21886-29244	22	61.26	-1.285	0.4103	1.403e-05	7.536e-05	4.123
hypothetical protein CDS 1:544019-544639	22	2465	-1.408	0.3768	2.25e-12	4.49e-11	10.35
hypothetical protein CDS 1:290371-290712	22	1410	-1.387	0.3824	4.44e-10	6.15e-09	8.211
lacZ 5 CDS 1:219804-222491	22	5237	-1.417	0.3745	1.5e-13	3.82e-12	11.42
resA 4 CDS 1:362672-363229	22	439.1	-1.425	0.3725	5.21e-14	1.4e-12	11.85
transcriptional regulator CDS 1:247068-248837	22	9352	-1.396	0.38	1.8e-10	2.64e-09	8.578
hypothetical protein CDS 1:12433-13389	22	129.9	-1.118	0.4606	0.00258	0.007598	2.119
hypothetical protein CDS 1:709856-712441	22	92.68	-1.369	0.3872	2.47e-08	2.42e-07	6.617
hypothetical protein CDS 1:209831-212644	22	1756	-1.434	0.3701	1.84e-14	5.39e-13	12.27
hypothetical protein CDS 1:168425-169357	22	606.3	-1.38	0.3841	9.24e-09	1.01e-07	6.996
hypothetical protein CDS 1:293552-294724	22	161.2	-1.291	0.4087	1.742e-05	9.159e-05	4.038
TonB-dependent receptor P3 CDS 1:280117-283536	22	949.3	-1.381	0.3841	9.5e-09	1.03e-07	6.986
hypothetical protein CDS 1:200444-200890	22	260	-1.366	0.3878	8.44e-08	7.31e-07	6.136
hypothetical protein CDS 1:3750-4778	22	16.37	-1.075	0.4745	0.005281	0.01436	1.843
hypothetical protein CDS 1:1040906-1041349	22	156.2	-1.367	0.3877	9.89e-08	8.4e-07	6.076
hypothetical protein CDS 1:109075-109542	22	45.48	-1.328	0.3983	2.95e-06	1.839e-05	4.735
hypothetical protein CDS 1:197800-200364	22	1418	-1.441	0.3682	5.89e-14	1.55e-12	11.81
macA 2 CDS 1:128310-129410	22	1383	-1.391	0.3812	8.56e-09	9.5e-08	7.022
hypothetical protein CDS 1:434-628	22	27.56	-1.256	0.4186	0.0001117	0.0004904	3.309
hypothetical protein CDS 1:458888-459412	22	90.64	-1.368	0.3874	1.52e-07	1.237e-06	5.908
DNA binding protein CDS 1:77685-78755	22	291.4	-1.471	0.3608	7.65e-20	5.5e-18	17.26
sigE 1 CDS 1:326045-326560	22	16.36	-1.206	0.4335	0.0005274	0.001907	2.72
hypothetical protein CDS 1:514579-515175	22	517.3	-1.435	0.3699	6.33e-12	1.17e-10	9.931
endolysin CDS 1:457446-460358	22	2663	-1.455	0.3648	4.7e-13	1.03e-11	10.99
rhaR CDS 1:10703-11563	22	218.1	-1.416	0.3747	2.71e-09	3.34e-08	7.476
hypothetical protein CDS 1:1885-2820	22	1161	-1.447	0.3668	1.03e-11	1.88e-10	9.727
tolR 1 CDS 1:502300-502746	22	105.6	-1.407	0.3771	1.67e-08	1.72e-07	6.765
hypothetical protein CDS 1:112359-113051	22	130.6	-1.454	0.3649	6.34e-12	1.17e-10	9.931
hypothetical protein CDS 1:28077-29033	22	1837	-1.477	0.3593	1.95e-14	5.64e-13	12.25
hypothetical protein CDS 1:98412-100109	22	1562	-1.42	0.3737	8.79e-09	9.73e-08	7.012
hypothetical protein CDS 1:210678-211598	22	849.8	-1.523	0.3479	4.03e-29	1.06e-26	25.98
hypothetical protein CDS 1:265428-266399	22	64.19	-1.425	0.3724	6.17e-09	7.02e-08	7.154
lytR 3 CDS 1:81559-82287	22	82.63	-1.399	0.3791	1.3e-07	1.076e-06	5.968
sucD CDS 1:534379-535239	22	1548	-1.435	0.3698	1.97e-09	2.49e-08	7.603
uxuB 1 CDS 1:313587-314402	22	60.9	-1.38	0.3841	7.69e-07	5.421e-06	5.266
rsgA 1 CDS 1:993981-995048	22	238.9	-1.415	0.3749	3.28e-08	3.14e-07	6.504
hypothetical protein CDS 1:213353-214540	22	92.8	-1.384	0.3832	6.75e-07	4.836e-06	5.316
hypothetical protein CDS 1:113238-114152	22	914.1	-1.349	0.3925	7.347e-06	4.183e-05	4.379
hypothetical protein CDS 1:160380-161384	22	210.2	-1.085	0.4712	0.005879	0.01568	1.805
hypothetical protein CDS 1:65473-66180	22	105.3	-1.233	0.4255	0.0004701	0.001729	2.762
xylB 1 CDS 1:539513-541006	22	291.1	-1.468	0.3614	1.86e-11	3.19e-10	9.496
radical SAM domain-containing protein CDS 1:11781-12635	22	217.8	-1.245	0.4219	0.000361	0.001366	2.865
hypothetical protein CDS 1:71295-75647	22	687.7	-1.406	0.3774	2.02e-07	1.609e-06	5.793
hypothetical protein CDS 1:958772-959521	22	379.4	-1.491	0.3559	1.84e-13	4.55e-12	11.34
hypothetical protein CDS 1:59530-59844	22	16.74	-1.076	0.4745	0.006881	0.01798	1.745
hypothetical protein CDS 1:470378-471838	22	118	-1.481	0.3582	1.82e-11	3.13e-10	9.505
macA 1 CDS 1:1017896-1019125	22	55.35	-1.292	0.4084	0.0001226	0.0005331	3.273
hypothetical protein CDS 1:11302-12405	22	111.6	-1.382	0.3838	2.504e-06	1.592e-05	4.798
hypothetical protein CDS 1:234074-234418	22	32	-1.116	0.4614	0.004329	0.01203	1.92
rpoA 1 CDS 1:253953-254795	22	1711	-1.429	0.3714	6.85e-08	6.06e-07	6.218
tail fiber protein CDS 1:287460-288380	22	71.09	-1.398	0.3794	9.07e-07	6.269e-06	5.203
metallo-phosphoesterase CDS 1:445393-446559	22	429.9	-1.462	0.3629	1.48e-09	1.89e-08	7.724
hypothetical protein CDS 1:165104-165646	22	150.6	-1.198	0.436	0.001247	0.004056	2.392
hypothetical protein CDS 1:218659-221250	22	28.14	-1.327	0.3987	4.107e-05	0.000199	3.701
hypothetical protein CDS 1:26164-28194	22	14.97	-1.206	0.4335	0.001087	0.0036	2.444
lysC 2 CDS 1:164550-165860	22	9.685	-1.161	0.4473	0.002393	0.007111	2.148
thiH CDS 1:274832-276028	22	164.1	-1.094	0.4686	0.005922	0.01578	1.802
hypothetical protein CDS 1:33976-35205	22	66.39	-1.434	0.3701	8.46e-08	7.31e-07	6.136
hypothetical protein CDS 1:959532-961760	22	404	-1.396	0.3801	2.021e-06	1.306e-05	4.884
fucP 1 CDS 1:36129-37445	22	78.98	-1.158	0.4481	0.002592	0.007627	2.118
hypothetical protein CDS 1:836624-837748	22	16.42	-1.101	0.4661	0.005554	0.01499	1.824
hypothetical protein CDS 1:838880-840433	22	19.52	-1.149	0.4508	0.002961	0.008561	2.067
hypothetical protein CDS 1:353854-354363	22	885.3	-1.465	0.3623	2.14e-08	2.14e-07	6.67
hypothetical protein CDS 1:516477-519782	22	367.3	-1.45	0.366	1.18e-07	9.87e-07	6.006
hypothetical protein CDS 1:395849-396907	22	42.95	-1.447	0.3667	1.82e-07	1.463e-06	5.835
hypothetical protein CDS 1:480981-481775	22	55.19	-1.335	0.3964	6.63e-05	0.0003082	3.511
hypothetical protein CDS 1:437901-438533	22	149.2	-1.431	0.3708	7.15e-07	5.081e-06	5.294
hypothetical protein CDS 1:48231-49577	22	300.7	-1.483	0.3578	7.71e-09	8.59e-08	7.066
hypothetical protein CDS 1:168765-169694	22	1264	-1.487	0.3568	4.76e-09	5.59e-08	7.252
hypothetical protein CDS 1:20980-21396	22	171.3	-1.372	0.3863	1.752e-05	9.201e-05	4.036
hypothetical protein CDS 1:503151-504674	22	199.7	-1.561	0.3389	3.09e-16	1.22e-14	13.91
hypothetical protein CDS 1:173179-173553	22	35.02	-1.4	0.379	5.386e-06	3.163e-05	4.5
hypothetical protein CDS 1:230469-230582	22	60.41	-1.322	0.3998	0.00011	0.0004851	3.314
hypothetical protein CDS 1:12730-13434	22	122.2	-1.475	0.3596	3.45e-08	3.27e-07	6.485
Unsaturated glucuronyl hydrolase CDS 1:336387-337607	22	48.29	-1.115	0.4615	0.005313	0.01442	1.841
hypothetical protein CDS 1:211-1476	22	10.21	-1.15	0.4505	0.003514	0.009985	2.001
menB CDS 1:253387-254211	22	966.4	-1.543	0.3431	5.26e-12	1.01e-10	9.997
hypothetical protein CDS 1:344784-345659	22	3188	-1.575	0.3356	5.75e-16	2.12e-14	13.67
uxuA 1 CDS 1:312387-313574	22	53.97	-1.461	0.3632	3.35e-07	2.527e-06	5.597
hypothetical protein CDS 1:365387-366442	22	2857	-1.585	0.3332	1.29e-16	5.38e-15	14.27
hypothetical protein CDS 1:598615-599865	22	10.75	-1.096	0.4677	0.006938	0.01809	1.743
yhcG 1 CDS 1:29736-30824	22	515.1	-1.462	0.3629	3.26e-07	2.475e-06	5.606
hypothetical protein CDS 1:352469-352903	22	496.5	-1.509	0.3514	4.32e-09	5.13e-08	7.29
hypothetical protein CDS 1:203304-203843	22	253.3	-1.534	0.3453	1.74e-10	2.56e-09	8.593
hypothetical protein CDS 1:58576-59412	22	246.9	-1.481	0.3582	1.08e-07	9.09e-07	6.041
hypothetical protein CDS 1:112633-113256	22	326	-1.296	0.4072	0.000329	0.001261	2.899
hypothetical protein CDS 1:164200-165033	22	466.8	-1.578	0.3349	1.8e-13	4.49e-12	11.35
metal-dependent hydrolase CDS 1:143744-144511	22	713.7	-1.473	0.3603	4.05e-07	3.037e-06	5.518
loiP CDS 1:339843-340628	22	2402	-1.61	0.3277	2.34e-17	1.09e-15	14.96
glyD CDS 1:976850-977761	22	102.2	-1.496	0.3546	1.22e-07	1.018e-06	5.992
dedA CDS 1:105999-106640	22	91.15	-1.228	0.427	0.001454	0.004609	2.336
transcriptional regulator CDS 1:16901-17704	22	891.6	-1.524	0.3477	1.4e-08	1.46e-07	6.835
baseplate wedge initiator CDS 1:1521-2132	22	15.28	-1.269	0.415	0.0007415	0.002585	2.588
hypothetical protein CDS 1:467094-468842	22	150.6	-1.5	0.3537	2.14e-07	1.688e-06	5.773
hypothetical protein CDS 1:52551-55670	22	983	-1.466	0.3619	1.69e-06	1.103e-05	4.958
hypothetical protein CDS 1:57047-58690	22	860.6	-1.399	0.3793	3.741e-05	0.0001831	3.737
mro 1 CDS 1:599263-600402	22	158.7	-1.616	0.3262	4.83e-14	1.31e-12	11.88
hypothetical protein CDS 1:438552-439358	22	136.6	-1.533	0.3454	2.56e-08	2.5e-07	6.602
hypothetical protein CDS 1:150710-151660	22	37.55	-1.481	0.3582	1.204e-06	8.158e-06	5.088
fusA 2 CDS 1:7689-9845	22	9177	-1.634	0.3222	6.73e-16	2.44e-14	13.61
hypothetical protein CDS 1:27187-29733	22	1326	-1.554	0.3407	4.69e-09	5.53e-08	7.257
hypothetical protein CDS 1:194-589	22	952	-1.55	0.3414	7.26e-09	8.11e-08	7.091
hypothetical protein CDS 1:378968-379093	22	98.64	-1.513	0.3504	1.79e-07	1.446e-06	5.84
hypothetical protein CDS 1:85341-86780	22	256.9	-1.629	0.3233	1.02e-14	3.03e-13	12.52
hypothetical protein CDS 1:30835-34365	22	2360	-1.639	0.3211	6.6e-16	2.41e-14	13.62
spsI CDS 1:1857-2576	22	25.12	-1.26	0.4174	0.001068	0.003538	2.451
TonB-dependent receptor P3 CDS 1:312596-316048	22	343.1	-1.543	0.3432	2.72e-08	2.64e-07	6.579
anti-repressor CDS 1:209625-210650	22	1388	-1.67	0.3142	1.66e-18	9.73e-17	16.01
hypothetical protein CDS 1:52999-55326	22	318.7	-1.546	0.3426	5.5e-08	5e-07	6.301
hypothetical protein CDS 1:261608-263203	22	80.7	-1.564	0.3383	1.19e-08	1.27e-07	6.896
hypothetical protein CDS 1:259101-261035	22	46.55	-1.115	0.4618	0.007061	0.01836	1.736
hypothetical protein CDS 1:495886-496638	22	36.58	-1.374	0.3859	0.0001281	0.0005514	3.259
TonB-dependent receptor P3 CDS 1:6367-9699	22	1710	-1.627	0.3237	3.13e-12	6.12e-11	10.21
hypothetical protein CDS 1:244601-244996	22	9017	-1.43	0.3711	2.595e-05	0.0001307	3.884
hypothetical protein CDS 1:253491-255431	22	2653	-1.538	0.3444	1.33e-07	1.096e-06	5.96
hypothetical protein CDS 1:17783-18142	22	249.1	-1.527	0.3469	2.99e-07	2.305e-06	5.637
hypothetical protein CDS 1:56623-57285	22	227.5	-1.55	0.3414	6.76e-08	6e-07	6.222
hypothetical protein CDS 1:293672-294373	22	21.34	-1.29	0.4089	0.0008061	0.002777	2.556
hypothetical protein CDS 1:196190-198148	22	118.9	-1.609	0.3278	5.32e-10	7.28e-09	8.138
hypothetical protein CDS 1:139552-141690	22	128.5	-1.294	0.4079	0.0007869	0.002722	2.565
nfrA1 1 CDS 1:378297-378896	22	1351	-1.649	0.3188	9.52e-13	2e-11	10.7
hypothetical protein CDS 1:164-1210	22	8.133	-1.005	0.4984	0.0182	0.04159	1.381
DNA primase/helicase CDS 1:441635-442531	22	20.14	-1.403	0.3782	0.000102	0.0004526	3.344
hypothetical protein CDS 1:35893-36147	22	4338	-1.403	0.378	0.0001009	0.0004493	3.347
hypothetical protein CDS 1:452948-454576	22	155.5	-1.526	0.3473	1.324e-06	8.93e-06	5.049
hypothetical protein CDS 1:84828-85319	22	86.93	-1.662	0.3161	3.3e-12	6.4e-11	10.19
hypothetical protein CDS 1:468884-470365	22	41.42	-1.555	0.3402	2.85e-07	2.206e-06	5.656
nanK CDS 1:46119-48812	22	1044	-1.501	0.3532	4.529e-06	2.703e-05	4.568
hypothetical protein CDS 1:169709-169975	22	529.7	-1.579	0.3347	6.26e-08	5.61e-07	6.251
cnrH CDS 1:91304-91828	22	20.57	-1.235	0.4249	0.00219	0.006579	2.182
hypothetical protein CDS 1:52839-54452	22	210.2	-1.49	0.3559	9.089e-06	5.059e-05	4.296
hypothetical protein CDS 1:454580-455746	22	123.7	-1.525	0.3474	2.23e-06	1.431e-05	4.844
helD CDS 1:174398-176458	22	43.07	-1.588	0.3325	6.33e-08	5.65e-07	6.248
integrase CDS 1:35370-36722	22	16.64	-1.323	0.3997	0.0006306	0.00224	2.65
nfo 2 CDS 1:394966-395847	22	33.18	-1.506	0.352	6.193e-06	3.595e-05	4.444
hypothetical protein CDS 1:35225-36424	22	59.61	-1.555	0.3404	7.05e-07	5.021e-06	5.299
hypothetical protein CDS 1:24653-26980	22	3041	-1.762	0.2949	1.1e-23	1.48e-21	20.83
sglT 1 CDS 1:918050-919504	22	757.8	-1.757	0.2958	2.34e-22	2.27e-20	19.64
DNA helicase CDS 1:26994-28061	22	1743	-1.75	0.2974	2.04e-19	1.34e-17	16.87
hypothetical protein CDS 1:112207-113994	22	222.3	-1.667	0.3149	2.09e-10	3.03e-09	8.519
hypothetical protein CDS 1:83764-85368	22	66.99	-1.612	0.327	4.27e-08	3.98e-07	6.401
exoI 1 CDS 1:213907-215484	22	162.1	-1.515	0.3498	7.151e-06	4.087e-05	4.389
hypothetical protein CDS 1:82121-82759	22	1446	-1.727	0.3021	8.68e-15	2.63e-13	12.58
transcriptional regulator CDS 1:291859-292164	22	4094	-1.677	0.3128	1.23e-10	1.86e-09	8.731
Endo-4-O-sulfatase CDS 1:72754-74223	22	8.899	-1.005	0.4983	0.01909	0.04328	1.364
susC 8 CDS 1:482817-485987	22	248.9	-1.681	0.3118	1.31e-10	1.97e-09	8.706
tail fiber protein CDS 1:284914-287445	22	123.9	-1.665	0.3154	1.43e-09	1.84e-08	7.736
hypothetical protein CDS 1:979807-981309	22	80.19	-1.52	0.3487	9.25e-06	5.129e-05	4.29
hypothetical protein CDS 1:985306-986424	22	98.47	-1.62	0.3253	9.61e-08	8.19e-07	6.087
hypothetical protein CDS 1:114218-114535	22	40.69	-1.648	0.319	1.51e-08	1.57e-07	6.803
hypothetical protein CDS 1:14893-15003	22	4160	-1.303	0.4052	0.001165	0.003831	2.417
hypothetical protein CDS 1:311941-313569	22	9717	-1.797	0.2879	7.31e-21	5.82e-19	18.24
mdtE 4 CDS 1:69511-70614	22	10.43	-1.236	0.4246	0.002749	0.008037	2.095
SusD-like protein P38 CDS 1:479429-480967	22	101.2	-1.6	0.3299	5.44e-07	3.963e-06	5.402
sglT 3 CDS 1:597543-599237	22	282.5	-1.653	0.318	2.8e-08	2.7e-07	6.568
SusD-like protein P38 CDS 1:283549-284892	22	180.8	-1.677	0.3128	5.01e-09	5.88e-08	7.231
hypothetical protein CDS 1:95706-99164	22	758.2	-1.79	0.2892	2.31e-17	1.08e-15	14.97
dps CDS 1:272005-272481	22	5602	-1.727	0.302	5.19e-11	8.39e-10	9.076
hypothetical protein CDS 1:472074-476186	22	1243	-1.752	0.2968	1.56e-12	3.2e-11	10.5
hypothetical protein CDS 1:550915-552519	22	20960	-1.777	0.2919	1.38e-14	4.09e-13	12.39
hypothetical protein CDS 1:342437-343192	22	11.98	-1.315	0.4019	0.001132	0.003729	2.428
menE CDS 1:255240-256343	22	247.4	-1.691	0.3097	3.51e-09	4.23e-08	7.374
hypothetical protein CDS 1:366562-366915	22	1172	-1.728	0.3019	9.26e-11	1.41e-09	8.849
Beta-monoglucosyldiacylglycerol synthase CDS 1:981347-982552	22	41.55	-1.49	0.3561	4.812e-05	0.0002302	3.638
hypothetical protein CDS 1:36448-38376	22	127.3	-1.596	0.3307	1.518e-06	1.007e-05	4.997
hypothetical protein CDS 1:226197-227279	22	9.137	-1.057	0.4805	0.01391	0.03308	1.48
TonB-dependent receptor P26 CDS 1:299460-302549	22	775.2	-1.414	0.3752	0.0002591	0.001017	2.993
axe7A CDS 1:91614-92972	22	69.77	-1.721	0.3034	7.92e-10	1.07e-08	7.972
hypothetical protein CDS 1:963235-964134	22	42.55	-1.372	0.3864	0.0005542	0.001992	2.701
hypothetical protein CDS 1:512598-513830	22	14.6	-1.362	0.389	0.0006544	0.002314	2.636
hypothetical protein CDS 1:556040-557641	22	1887	-1.769	0.2934	1.29e-11	2.3e-10	9.638
menC 1 CDS 1:254215-255240	22	864.7	-1.838	0.2797	3.12e-17	1.42e-15	14.85
hypothetical protein CDS 1:252162-253454	22	950.9	-1.708	0.3061	1.68e-08	1.73e-07	6.762
hypothetical protein CDS 1:511844-512593	22	12.99	-1.527	0.347	3.401e-05	0.0001677	3.775
hypothetical protein CDS 1:399811-401067	22	1437	-1.844	0.2786	8.02e-17	3.44e-15	14.46
hypothetical protein CDS 1:200489-200743	22	34.19	-1.605	0.3288	3.417e-06	2.107e-05	4.676
hypothetical protein CDS 1:32806-33282	22	135.4	-1.688	0.3103	9.29e-08	7.94e-07	6.1
hypothetical protein CDS 1:392992-394959	22	110.6	-1.816	0.2841	3.44e-13	7.79e-12	11.11
hypothetical protein CDS 1:413964-415499	22	41.64	-1.153	0.4496	0.007065	0.01836	1.736
hypothetical protein CDS 1:224188-225336	22	925.6	-1.004	0.4985	0.02024	0.04556	1.341
hypothetical protein CDS 1:77755-78633	22	6.195	-1.035	0.4879	0.01671	0.03877	1.412
hypothetical protein CDS 1:236870-239905	22	602.7	-1.855	0.2764	2.87e-15	9.52e-14	13.02
Alpha-L-rhamnosidase CDS 1:93055-95700	22	186.2	-1.801	0.287	3.38e-11	5.6e-10	9.252
cold shock protein CDS 1:181294-181752	22	494.5	-1.805	0.2862	4.54e-11	7.36e-10	9.133
hypothetical protein CDS 1:12395-13267	22	50940	-1.815	0.2843	1.42e-11	2.51e-10	9.601
hypothetical protein CDS 1:156612-156884	22	69.67	-1.581	0.3343	1.455e-05	7.805e-05	4.108
hypothetical protein CDS 1:339267-341333	22	214.4	-1.782	0.2908	5.95e-10	8.08e-09	8.092
hypothetical protein CDS 1:332039-334681	22	201.5	-1.63	0.323	4.648e-06	2.759e-05	4.559
hypothetical protein CDS 1:204600-205361	22	660	-1.9	0.2679	4.17e-17	1.88e-15	14.73
glycosyltransferase CDS 1:977765-978919	22	86.07	-1.606	0.3286	1.02e-05	5.619e-05	4.25
hypothetical protein CDS 1:436471-437259	22	9174	-1.907	0.2667	1.7e-16	6.91e-15	14.16
hypothetical protein CDS 1:46986-48080	22	25.66	-1.683	0.3114	9.46e-07	6.525e-06	5.185
hypothetical protein CDS 1:11936-12370	22	20730	-1.878	0.272	1.6e-13	4.02e-12	11.4
hypothetical protein CDS 1:114745-117141	22	130.1	-1.936	0.2613	2.71e-19	1.75e-17	16.76
hypothetical protein CDS 1:429630-430757	22	142.2	-1.746	0.2981	6.81e-08	6.04e-07	6.219
hypothetical protein CDS 1:11-634	22	20.33	-1.09	0.4697	0.01202	0.02917	1.535
hypothetical protein CDS 1:344627-346498	22	22.8	-1.662	0.316	2.851e-06	1.785e-05	4.748
hypothetical protein CDS 1:1016453-1017844	22	56.84	-1.719	0.3037	3.28e-07	2.489e-06	5.604
metH 1 CDS 1:375537-378284	22	21130	-1.934	0.2618	1.16e-17	5.96e-16	15.23
integrase CDS 1:446085-447377	22	10020	-1.967	0.2557	1.39e-22	1.41e-20	19.85
ttgF CDS 1:126962-128299	22	1407	-1.893	0.2692	1.87e-13	4.61e-12	11.34
hypothetical protein CDS 1:793-1092	22	191.8	-1.779	0.2914	2.47e-08	2.42e-07	6.617
TonB-dependent receptor P26 CDS 1:476462-479395	22	303.7	-1.926	0.2632	6.85e-15	2.17e-13	12.66
hypothetical protein CDS 1:117197-117400	22	10.13	-1.21	0.4324	0.005118	0.01396	1.855
tolR 2 CDS 1:502751-503176	22	64.67	-1.929	0.2625	1e-14	3.02e-13	12.52
hypothetical protein CDS 1:341354-342352	22	61.28	-1.793	0.2886	2.29e-08	2.26e-07	6.647
hypothetical protein CDS 1:437270-437728	22	5398	-1.946	0.2596	8.06e-16	2.87e-14	13.54
ce 3 CDS 1:28405-29595	22	19.96	-1.585	0.3334	4.035e-05	0.000196	3.708
GtrB-like O-antigen conversion CDS 1:978931-979782	22	55.62	-1.711	0.3054	1.423e-06	9.451e-06	5.025
hypothetical protein CDS 1:13273-15984	22	13460	-1.929	0.2625	4.52e-13	9.98e-12	11
amtB CDS 1:139160-140617	22	16.78	-1.407	0.3772	0.0007866	0.002722	2.565
hypothetical protein CDS 1:2744-4480	22	305.2	-1.87	0.2736	5.84e-10	7.96e-09	8.099
hypothetical protein CDS 1:33338-33751	22	42.81	-1.686	0.3107	4.67e-06	2.762e-05	4.559
hypothetical protein CDS 1:57788-58564	22	144.3	-1.888	0.2702	1.56e-10	2.34e-09	8.631
hypothetical protein CDS 1:249506-252079	22	776.9	-1.822	0.2828	2.08e-08	2.09e-07	6.681
hypothetical protein CDS 1:41773-42933	22	53.2	-1.708	0.3061	2.679e-06	1.686e-05	4.773
rhlE CDS 1:180115-181239	22	2514	-1.942	0.2603	5.99e-13	1.3e-11	10.89
integrase CDS 1:28992-29939	22	174.5	-1.956	0.2577	6.56e-13	1.4e-11	10.85
SusD-like protein P25 CDS 1:134676-136367	22	113	-1.714	0.3049	3.331e-06	2.059e-05	4.686
mltF 1 CDS 1:380735-382144	22	3985	-2.099	0.2335	6.8e-32	2.02e-29	28.69
hypothetical protein CDS 1:459539-459889	22	7.508	-1.467	0.3617	0.0004557	0.001686	2.773
hypothetical protein CDS 1:481759-482793	22	78.03	-1.837	0.28	5.07e-08	4.65e-07	6.332
hypothetical protein CDS 1:437532-439286	22	2830	-2.068	0.2385	1.5e-21	1.33e-19	18.88
atsA 1 CDS 1:218178-219749	22	329.7	-1.958	0.2574	1e-11	1.83e-10	9.738
hypothetical protein CDS 1:320403-322328	22	104.7	-2.06	0.2398	4.5e-19	2.87e-17	16.54
hypothetical protein CDS 1:291546-291878	22	3594	-1.983	0.253	2.26e-12	4.49e-11	10.35
TonB-dependent receptor P3 CDS 1:336128-339253	22	551.2	-1.975	0.2543	5.75e-12	1.08e-10	9.966
hypothetical protein CDS 1:445021-446082	22	5701	-2.1	0.2332	9.23e-23	9.98e-21	20
hypothetical protein CDS 1:1101-1871	22	577.1	-2.075	0.2373	1.39e-17	7.06e-16	15.15
hypothetical protein CDS 1:296343-297362	22	88.89	-1.566	0.3377	0.0001477	0.0006297	3.201
hypothetical protein CDS 1:371878-372282	22	221.3	-1.858	0.2758	9.85e-08	8.38e-07	6.077
smpB CDS 1:374995-375447	22	5676	-2.096	0.2339	1.2e-18	7.15e-17	16.15
hypothetical protein CDS 1:9713-11278	22	185.6	-2.067	0.2386	1.9e-15	6.51e-14	13.19
transcriptional regulator CDS 1:21460-21750	22	61.39	-1.542	0.3435	0.0002398	0.0009518	3.021
hypothetical protein CDS 1:83536-84819	22	615.3	-2.114	0.231	1.03e-16	4.34e-15	14.36
hypothetical protein CDS 1:297390-299441	22	257.7	-1.599	0.3301	0.0001245	0.0005403	3.267
hypothetical protein CDS 1:80034-81755	22	4996	-2.182	0.2204	9.4e-23	9.98e-21	20
hypothetical protein CDS 1:42944-46087	22	306.1	-1.952	0.2585	2.12e-08	2.12e-07	6.673
hypothetical protein CDS 1:592-789	22	54.8	-1.424	0.3727	0.001127	0.003717	2.43
putP CDS 1:379090-380640	22	1838	-2.131	0.2283	7e-15	2.2e-13	12.66
integrase CDS 1:34135-35358	22	33.33	-1.846	0.2781	3.092e-06	1.923e-05	4.716
hypothetical protein CDS 1:334553-336100	22	404.5	-2.122	0.2297	3.99e-11	6.52e-10	9.186
hypothetical protein CDS 1:340664-343042	22	1633	-2.3	0.2031	2.7e-23	3.08e-21	20.51
hypothetical protein CDS 1:333957-334475	22	231.7	-1.985	0.2525	8.81e-08	7.58e-07	6.12
hypothetical protein CDS 1:2228-2614	22	24.27	-1.783	0.2906	2.012e-05	0.0001038	3.984
hypothetical protein CDS 1:444490-444798	22	17.82	-1.772	0.2927	3.025e-05	0.0001503	3.823
SusD-like protein P38 CDS 1:391573-392964	22	121.3	-2.214	0.2155	1.11e-11	2.01e-10	9.697
hypothetical protein CDS 1:294859-295362	22	98.52	-2.218	0.2149	7.06e-11	1.11e-09	8.956
hypothetical protein CDS 1:4-1602	22	134.6	-2.355	0.1955	2.47e-16	9.85e-15	14.01
hypothetical protein CDS 1:930589-930948	22	46.04	-1.303	0.4054	0.003902	0.01098	1.959
lysO 2 CDS 1:17373-17981	22	893.8	-2.428	0.1859	4.66e-19	2.93e-17	16.53
hypothetical protein CDS 1:295422-295589	22	13.12	-1.418	0.3743	0.001863	0.00572	2.243
hypothetical protein CDS 1:1640-2212	22	46.95	-2.276	0.2064	1.33e-09	1.73e-08	7.762
amidase CDS 1:295576-296025	22	86.34	-2.331	0.1988	2.06e-10	3.01e-09	8.522
hypothetical protein CDS 1:504932-507622	22	3765	-2.457	0.1822	8.63e-14	2.25e-12	11.65
hypothetical protein CDS 1:110932-111129	22	15.28	-1.459	0.3637	0.001514	0.004766	2.322
hypothetical protein CDS 1:443017-443199	22	10.47	-1.966	0.256	9.366e-06	5.187e-05	4.285
integrase CDS 1:18662-19873	22	2011	-2.593	0.1657	8.69e-18	4.67e-16	15.33
hypothetical protein CDS 1:443411-444478	22	36.07	-2.502	0.1766	7.43e-12	1.37e-10	9.864
hypothetical protein CDS 1:964154-965341	22	19.14	-1.421	0.3735	0.002154	0.006475	2.189
MutT/NUDIX hydrolase CDS 1:596844-597521	22	74.09	-1.78	0.2911	0.0001529	0.0006474	3.189
hypothetical protein CDS 1:343883-344617	22	7.807	-1.759	0.2955	0.0001871	0.0007639	3.117
Repc 1:41403-41822	22	99.67	-2.247	0.2106	3.32e-07	2.512e-06	5.6
hypothetical protein CDS 1:294489-296327	22	242.8	-2.401	0.1893	1.57e-08	1.63e-07	6.789
hypothetical protein CDS 1:440020-441423	22	21.25	-2.518	0.1746	5.09e-10	6.98e-09	8.156
hypothetical protein CDS 1:17089-17376	22	422.8	-2.859	0.1379	9.44e-24	1.32e-21	20.88
hypothetical protein CDS 1:363917-364309	22	41.64	-2.731	0.1507	5.52e-13	1.2e-11	10.92
hypothetical protein CDS 1:29433-30017	22	7.216	-2.067	0.2386	2.712e-05	0.0001361	3.866
hypothetical protein CDS 1:15992-17002	22	1046	-3.157	0.1121	2.62e-23	3.07e-21	20.51
DNA replication initiation CDS 1:201890-202675	22	33.9	-1.882	0.2713	0.0005067	0.001842	2.735
