# Supplementary material for: Incomplete lytic cycle of a widespread Bacteroides bacteriophage leads to the formation of defective viral particles
Source: PLoS Biol. 2025 Mar 31;23(3):e3002787. doi: 10.1371/journal.pbio.3002787 (PMC12135933; doi:10.1371/journal.pbio.3002787)
Supplement: S17 Data — (TXT) [file pbio.3002787.s039.txt]

(((BTHE.1123.00119:0.3091196622,BTHE.1123.00017:0.2210359202):0.1384026562[100],((BTHE.1123.00024:0.0013575434,((BTHE.1123.00044:0.0014489464,(BTHE.1123.00104:0.0000892754,(BTHE.1123.00127:0.0000001678,BTHE.1123.00126:0.0000001678):0.0001080084[100]):0.0016254870[100]):0.0004946222[86],((BTHE.1123.00118:0.0010062960,BTHE.1123.00021:0.0015300710):0.0005931039[85],(BTHE.1123.00079:0.0008950915,(BTHE.1123.00068:0.0004021478,BTHE.1123.00111:0.0003645977):0.0005773488[100]):0.0011359722[100]):0.0005317951[100]):0.0005531988[100]):0.0137944843[100],((BTHE.1123.00063:0.0000001678,(BTHE.1123.00056:0.0000001678,BTHE.1123.00010:0.0000001678):0.0000001678[65]):0.0011975432[100],(((BTHE.1123.00146:0.0000001678,BTHE.1123.00144:0.0000004147):0.0013710526[100],(BTHE.1123.00053:0.0000004574,BTHE.1123.00048:0.0000003858):0.0017622133[100]):0.0002592505[84],((BTHE.1123.00130:0.0014874444,(BTHE.1123.00135:0.0000004392,BTHE.1123.00018:0.0000001678):0.0007609523[100]):0.0004503212[93],(BTHE.1123.00137:0.0021355644,(BTHE.1123.00028:0.0000166201,(BTHE.1123.00040:0.0000001678,BTHE.1123.00006:0.0000001678):0.0000205646[100]):0.0011988070[100]):0.0002091621[92]):0.0002027906[91]):0.0010379261[97]):0.0216795732[100]):0.2460381156[100]):0.0958389007[100],(((BTHE.1123.00009:0.0559759849,((BTHE.1123.00050:0.0000003786,BTHE.1123.00029:0.0005285820):0.0165644422[100],(BTHE.1123.00075:0.0050878128,(BTHE.1123.00102:0.0034549039,BTHE.1123.00052:0.0039301394):0.0032185244[100]):0.0128312555[100]):0.0381000046[100]):0.1392541081[100],(((BTHE.1123.00076:0.0024783193,BTHE.1123.00032:0.0026152530):0.0972453192[100],(BTHE.1123.00020:0.0045708971,BTHE.1123.00005:0.0040849343):0.0776598548[100]):0.0833019253[100],(BTHE.1123.00011:0.2034398191,((BTHE.1123.00066:0.0758771720,BTHE.1123.00065:0.0533289218):0.1411307753[100],((BTHE.1123.00049:0.0023500000,((BTHE.1123.00059:0.0022420271,BTHE.1123.00016:0.0029675136):0.0023888156[98],(BTHE.1123.00133:0.0028607302,BTHE.1123.00002:0.0027313339):0.0014312515[100]):0.0031112022[98]):0.0140463188[100],(BTHE.1123.00101:0.0037316605,((BTHE.1123.00113:0.0043685802,(BTHE.1123.00107:0.0048791711,BTHE.1123.00069:0.0050553933):0.0017267888[100]):0.0017361958[100],(BTHE.1123.00129:0.0050413209,(BTHE.1123.00095:0.0000252964,BTHE.1123.00047:0.0000090689):0.0041388988[100]):0.0013394562[98]):0.0016373291[98]):0.0108063227[100]):0.1023939485[100]):0.0298204934[100]):0.0263421886[100]):0.0560503913[100]):0.0706883168[100],(((BTHE.1123.00039:0.1452459337,(BTHE.1123.00003:0.0022905558,(BTHE.1123.00077:0.0021150225,BTHE.1123.00019:0.0023696736):0.0009544596[100]):0.1387964030[100]):0.0873147738[100],((BTHE.1123.00038:0.0018416816,(BTHE.1123.00120:0.0034582672,(BTHE.1123.00106:0.0023172283,(BTHE.1123.00041:0.0022131580,((BTHE.1123.00073:0.0028143924,(BTHE.1123.00115:0.0028845670,(BTHE.1123.00064:0.0000073690,BTHE.1123.00036:0.0000111895):0.0025717408[100]):0.0007399624[99]):0.0009521243[100],((BTHE.1123.00114:0.0000037531,BTHE.1123.00110:0.0000001678):0.0022918389[100],(BTHE.1123.00092:0.0019619408,BTHE.1123.00014:0.0029842060):0.0012964749[100]):0.0010534340[100]):0.0006745760[100]):0.0037604241[100]):0.0010730972[95]):0.0025412518[100]):0.0704852239[100],(BTHE.1123.00090:0.0013918029,(BTHE.1123.00022:0.0027415130,(((BTHE.1123.00023:0.0018630424,BTHE.1123.00015:0.0018457520):0.0003933622[48],(BTHE.1123.00054:0.0014201458,(BTHE.1123.00083:0.0000001678,(BTHE.1123.00089:0.0000000000,BTHE.1123.00067:0.0000000000):0.0000001678):0.0015316206[100]):0.0008048873[100]):0.0001674388[44],((BTHE.1123.00085:0.0016808887,(BTHE.1123.00035:0.0006589207,BTHE.1123.00004:0.0007172961):0.0008359856[100]):0.0009649278[100],((BTHE.1123.00098:0.0018153276,BTHE.1123.00055:0.0019199602):0.0004133658[59],((BTHE.1123.00086:0.0017963366,BTHE.1123.00084:0.0019438115):0.0004346682[62],(BTHE.1123.00121:0.0018166592,BTHE.1123.00062:0.0020052745):0.0003656751[42]):0.0001598503[41]):0.0001666607[42]):0.0001822655[42]):0.0004798855[88]):0.0011090252[95]):0.0733292783[100]):0.1538979755[100]):0.0426775075[100],(((BTHE.1123.00105:0.0015136105,((BTHE.1123.00030:0.0002586066,BTHE.1123.00013:0.0000001678):0.0011661437[100],(BTHE.1123.00109:0.0013200066,(BTHE.1123.00042:0.0000001678,BTHE.1123.00027:0.0000001678):0.0011084404[100]):0.0006469815[100]):0.0005322247[100]):0.1049732039[100],(BTHE.1123.00034:0.0903653329,(BTHE.1123.00082:0.1123155343,((BTHE.1123.00025:0.0284907335,(BTHE.1123.00008:0.0433668509,(BTHE.1123.00099:0.0082161120,((BTHE.1123.00097:0.0106094325,(BTHE.1123.00112:0.0068423448,BTHE.1123.00031:0.0062534937):0.0032990219[100]):0.0016750388[93],((BTHE.1123.00128:0.0045048780,BTHE.1123.00123:0.0035093195):0.0035519403[100],(BTHE.1123.00057:0.0007132496,BTHE.1123.00043:0.0003735796):0.0069154255[100]):0.0022372233[100]):0.0027068369[93]):0.0067148065[100]):0.0045277794[93]):0.0170506698[100],((BTHE.1123.00131:0.0021421375,BTHE.1123.00096:0.0001337169):0.0040962766[100],((BTHE.1123.00117:0.0009030615,BTHE.1123.00087:0.0004993548):0.0053735735[100],((BTHE.1123.00012:0.0000374115,(BTHE.1123.00051:0.0000001678,BTHE.1123.00046:0.0000001678):0.0000001678[62]):0.0109218236[100],((BTHE.1123.00060:0.0176401370,BTHE.1123.00037:0.0076064292):0.0029210570[100],(BTHE.1123.00058:0.0087084084,(BTHE.1123.00080:0.0011949795,(BTHE.1123.00122:0.0001013325,(BTHE.1123.00081:0.0001163319,BTHE.1123.00074:0.0002495781):0.0001252310[100]):0.0030807801[100]):0.0069242230[100]):0.0026208648[100]):0.0030428756[100]):0.0068427861[100]):0.0091123243[100]):0.0259028477[100]):0.0590001465[100]):0.0172315023[100]):0.0206706004[100]):0.0302608343[100],((BTHE.1123.00148:0.0008521832,(BTHE.1123.00108:0.0012197276,(BTHE.1123.00116:0.0017415812,(BTHE.1123.00132:0.0002590415,(BTHE.1123.00100:0.0000220821,(BTHE.1123.00151:0.0000271666,BTHE.1123.00149:0.0000038000):0.0000094540[100]):0.0000278123[100]):0.0010475599[100]):0.0003995141[100]):0.0008152532[100]):0.0517188308[100],((BTHE.1123.00145:0.0044084522,BTHE.1123.00091:0.0039091924):0.0018380822[100],((BTHE.1123.00154:0.0041652150,BTHE.1123.00153:0.0040628688):0.0023999488[100],(BTHE.1123.00124:0.0056045274,(((BTHE.1123.00152:0.0000085932,BTHE.1123.00147:0.0000021058):0.0043934392[100],(BTHE.1123.00140:0.0033508908,(((BTHE.1123.00155:0.0009082980,BTHE.1123.00141:0.0011397261):0.0024392506[100],(BTHE.1123.00157:0.0001912774,BTHE.1123.00061:0.0000854922):0.0022075308[100]):0.0008101228[100],(BTHE.1123.00159:0.0021137431,(BTHE.1123.00045:0.0025682845,(BTHE.1123.00094:0.0016059512,(BTHE.1123.00070:0.0000001678,(BTHE.1123.00088:0.0000440138,(BTHE.1123.00134:0.0000001678,BTHE.1123.00071:0.0000001678):0.0000001678[99]):0.0000018409[100]):0.0019064078[100]):0.0021502654[100]):0.0008670255[100]):0.0008792972[100]):0.0018012368[100]):0.0022155200[100]):0.0010797714[100],(((BTHE.1123.00078:0.0000001678,BTHE.1123.00072:0.0000037462):0.0036978582[100],(BTHE.1123.00158:0.0030002575,(BTHE.1123.00142:0.0024489678,BTHE.1123.00093:0.0025073598):0.0018433441[100]):0.0009535406[100]):0.0006124095[60],(((BTHE.1123.00136:0.0009036154,BTHE.1123.00001:0.0007325653):0.0023995029[100],(BTHE.1123.00125:0.0028193034,(BTHE.1123.00150:0.0015905889,BTHE.1123.00143:0.0013348094):0.0016013937[100]):0.0008054202[100]):0.0009765290[100],(BTHE.1123.00138:0.0035216441,((BTHE.1123.00139:0.0024693613,BTHE.1123.00103:0.0031955587):0.0021635532[100],(BTHE.1123.00156:0.0035167471,(BTHE.1123.00026:0.0006949079,(BTHE.1123.00033:0.0002568314,BTHE.1123.00007:0.0008551865):0.0009175079[100]):0.0028930152[100]):0.0006915102[100]):0.0003966428[98]):0.0015911929[100]):0.0005978284[61]):0.0008661828[100]):0.0014311561[100]):0.0009652665[92]):0.0010347709[65]):0.0434430287[100]):0.0656004933[100]):0.1011958583[100]):0.0513502521[100]):0.0958389007);
