# Supplementary material for: Incomplete lytic cycle of a widespread Bacteroides bacteriophage leads to the formation of defective viral particles
Source: PLoS Biol. 2025 Mar 31;23(3):e3002787. doi: 10.1371/journal.pbio.3002787 (PMC12135933; doi:10.1371/journal.pbio.3002787)
Supplement: S18 Data — (TXT) [file pbio.3002787.s040.txt]

(HANK.1123.00006:0.23781525555,((HANK.1123.00014:0.0000027605,HANK.1123.00009:0.0103044725):0.0518189127[100],((HANK.1123.00017:0.0124071680,HANK.1123.00002:0.0080628473):0.0041755006[99],(HANK.1123.00022:0.0081145936,(HANK.1123.00001:0.0072688103,(HANK.1123.00018:0.0019025881,((HANK.1123.00021:0.0000010000,HANK.1123.00010:0.0000010000):0.0001750871[93],((HANK.1123.00025:0.0000882161,((HANK.1123.00020:0.0000010000,HANK.1123.00013:0.0001750940):0.0000022685[78],(HANK.1123.00015:0.0000028341,(HANK.1123.00023:0.0960300682,HANK.1123.00012:0.0202830876):0.1205112599[100]):0.0147918322[100]):0.0000870602[54]):0.0000871196[52],(HANK.1123.00026:0.0000881928,((HANK.1123.00004:0.0000872213,(HANK.1123.00016:0.0025093263,(HANK.1123.00008:0.0000010000,HANK.1123.00003:0.0000010000):0.0001750940[94]):0.0000010000[19]):0.0000010000[7],(HANK.1123.00019:0.0000872286,((HANK.1123.00011:0.0000010000,HANK.1123.00007:0.0007085081):0.0000872303[68],(HANK.1123.00024:0.0000010000,HANK.1123.00005:0.0000010000):0.0001751820[95]):0.0000010000[12]):0.0000010000[19]):0.0000010000[12]):0.0000010000[26]):0.0000010000[23]):0.0011800637[67]):0.0056792386[71]):0.0086213207[71]):0.0021716180[60]):0.0491626064[100]):0.23781525555);
